# Supplementary material for: Dachaihu decoction ameliorates abnormal behavior by regulating gut microbiota in rats with propionic acid-induced autism
Source: Front Microbiol. 2025 Feb 13;16:1535451. doi: 10.3389/fmicb.2025.1535451 (PMC11867326; doi:10.3389/fmicb.2025.1535451)
Supplement: Supplementary file 1 [file Data_Sheet_1.zip]

Archive with 21 entries (16 files):
- Raw data/
- Raw data/Original images/
- Raw data/Original images/immunofluorescence/
- Raw data/Original images/immunofluorescence/11 Green 200x.tiff
- Raw data/Original images/immunofluorescence/11Merge 200x.tiff
- Raw data/Original images/immunofluorescence/ASD Green 200x.tiff
- Raw data/Original images/immunofluorescence/ASD Merge 200x.tiff
- Raw data/Original images/immunofluorescence/DCH_H+ASD Green 200x.tiff
- Raw data/Original images/immunofluorescence/DCH_H+ASD Merge 200x.tiff
- Raw data/Original images/immunohistochemistry/
- Raw data/Original images/immunohistochemistry/ASD_200x.tiff
- Raw data/Original images/immunohistochemistry/Con_200x.tiff
- Raw data/Original images/immunohistochemistry/DCH_H+ASD_200x.tiff
- Raw data/Raw data/
- Raw data/Raw data/Fig1.xlsx
- Raw data/Raw data/Fig2.xlsx
- Raw data/Raw data/Fig3.xlsx
- Raw data/Raw data/Fig4.xlsx
- Raw data/Raw data/Fig5.xlsx
- Raw data/Raw data/Fig6.xlsx
- Raw data/Raw data/Fig7.xlsx
