# Supplementary material for: Dachaihu decoction ameliorates abnormal behavior by regulating gut microbiota in rats with propionic acid-induced autism
Source: Front Microbiol. 2025 Feb 13;16:1535451. doi: 10.3389/fmicb.2025.1535451 (PMC11867326; doi:10.3389/fmicb.2025.1535451)
Supplement: Supplementary file 1 [file Data_Sheet_1.zip › Raw data/Raw data/Fig1.xlsx]

## Sheet: OFT centre
Control	ASD	DCH_L+ASD	DCH_H+ASD
190.24	112.41	160.66	200.42
161.58	83.12	95.73	181.53
182.8	162.96	109.36	186.2
182.99	103.86	132.67	207.59
112.83	124.09	182.99	216.77
202.48	129.86	126.6	124.74

## Sheet: OFT Total
Control	ASD	DCH_L+ASD	DCH_H+ASD
2283.16	2349.8	2182.95	2295.89
2788.87	2060.84	2734.82	3079.02
3000.82	3625.68	2836.45	2280.01
2980.44	2399.6	2256.04	3922.48
3249.7	2610.79	2980.44	1926
2479.33	3128.02	2570.94	2834.38

## Sheet: EPM Open arm entries
Control	ASD	DCH_L+ASD	DCH_H+ASD
6	5	6	10
8	3	7	14
17	4	9	10
11	3	11	8
12	8	4	9
13	11	7	13

## Sheet: EPM Time in open time (%)
Control	ASD	DCH_L+ASD	DCH_H+ASD
30.75	21.79	23.97	49.5
30.04	6.83	22.02	52.04
34.58	12.46	23.74	51.55
29.06	11.19	17.17	25.03
8.53	6.92	10.68	39.93
39.93	15.18	28.94	39.33

## Sheet: NOR New object
	O						N
Control	11.09	3.7	0.44	2.47	2.07	5.72	5.66	12.35	22.08	23.28	7.53	3.47
ASD	6.13	2.49	3.29	3.41	7.6	3.92	3.49	2.99	3.11	4.17	6.99	2.32
DCH_L+ASD	5.47	1.64	5.45	1.01	4.09	5.06	3.61	2.22	4.29	3.13	5.08	5.18
DCH_H+ASD	1.88	6.33	3.7	2.61	1	9.31	9.38	7.24	12.35	16.17	11.11	2.82

## Sheet: NOR Old object
	O						F
Control	4.39	5.41	11.09	6.63	12.76	5.08	4.01	3.7	5.66	7.84	7.83	3.72
ASD	6.63	8.22	3.72	5.63	9.02	3.74	7.73	5.44	4.31	3.96	7.07	5.71
DCH_L+ASD	5.58	2.68	6.67	2.46	2.83	5.98	8.59	2.2	4.91	9.72	8.05	9.69
DCH_H+ASD	3.72	6.44	2.68	4.64	3.33	24.17	4.31	5.22	2.2	4.44	5.31	5.02

## Sheet: NOR Novelty preference Index
Control	ASD	DCH_L+ASD	DCH_H+ASD
0.171034	-0.377712	-0.408197	0.370524
0.238095	-0.290119	0.0326087	0.16243
0.591974	-0.161871	-0.0670047	0.122924
0.495119	0.0250513	-0.513752	0.569211
-0.0190972	-0.00664767	-0.227446	0.352451
-0.116022	-0.423701	-0.304465	-0.279762

## Sheet: NOR Discrimination Index
Control	ASD	DCH_L+ASD	DCH_L+ASD
0.585517	0.311144	0.295902	0.685262
0.619048	0.354941	0.516304	0.581215
0.795987	0.419065	0.466498	0.561462
0.747559	0.512526	0.243124	0.784605
0.490451	0.496676	0.386277	0.676225
0.441989	0.28815	0.347768	0.360119

## Sheet:  Three-chamber social tes S1 E1
	S1						E1
Control	97.2	76.2	76	44.9	45.9	21.5	28.4	10.7	21.4	11.1	24.1	48
ASD	51.5	46.5	32	96	37.5	73.7	34	25.6	19	43.5	40	27.2
DCH_L+ASD	81	48.5	71	60.7	63.7	40.5	29.2	35.1	35	32	21.7	46
DCH_H+ASD	16.7	63.5	64	77.2	92.5	33.05	26.2	38.4	10.5	55	40.4	24.7

## Sheet:  Three-chamber social tes S1 S2
	S1						S2
Control	30.5	22.4	11	10	21.5	29.3	64.2	37.6	36.5	40.6	46	96
ASD	21.5	43.7	63.5	111	59.1	59.2	35	46.7	59.5	25	44.1	38.5
DCH_L+ASD	57.7	59.9	65	83.7	21.5	39.5	40.5	70.5	57.5	93.1	22	48
DCH_H+ASD	38.7	20.5	56	37.9	44.9	49.4	46.4	67	76.5	70.7	87.2	84.2

[truncated: 2 more sheets: Preference Index （S1-E1）, Preference Index （S2-S1）]
