# Supplementary material for: Dachaihu decoction ameliorates abnormal behavior by regulating gut microbiota in rats with propionic acid-induced autism
Source: Front Microbiol. 2025 Feb 13;16:1535451. doi: 10.3389/fmicb.2025.1535451 (PMC11867326; doi:10.3389/fmicb.2025.1535451)
Supplement: Supplementary file 1 [file Data_Sheet_1.zip › Raw data/Raw data/Fig2.xlsx]

## Sheet: IL-6
Con	DCH_H	ASD	DCH_H+ASD
419.885	419.481	441.973	419.971
419.544	409.03	423.475	415.02
408.206	416.974	444.374	419.593
409.434	426.064	435.108	412.675
414.583	417.935	435.439	408.686
420.389	414.932	415.257	428.457

## Sheet: TNF-α
Con	DCH_H	ASD	DCH_H+ASD
232.543	188.89	264.183	203.227
183.624	206.042	326.396	221.313
195.311	198.819	254.997	185.851
199.608	225.029	233.946	203.811
210.748	243.327	300.161	299.814
257.359	233.475	316.271	245.303

## Sheet: IL-10
Con	DCH_H	ASD	DCH_H+ASD
33.4382	30.836	20.72	33.0962
49.8443	32.2237	23.8927	31.008
32.5197	39.9445	18.063	44.5744
47.9702	33.3713	19.0515	27.7687
42.3813	45.5783	16.9723	41.752
35.3559	59.8571	30.197	43.6311

## Sheet: T-SOD
Con	DCH_H	ASD	DCH_H+ASD
88.6172	108.299	80.02	93.2836
78.0517	91.6911	77.901	129.464
107.697	124.967	72.5218	115.814
116.764	131.416	69.3517	85.5594
141.604	116.074	86.9398	138.184
105.568	116.764	46.8929	93.5174

## Sheet: MDA
Con	DCH_H	ASD	DCH_H+ASD
4.35581	2.83167	5.42746	5.77921
3.47706	4.76225	4.57823	4.72106
3.39307	2.92594	6.4722	2.89152
4.59081	4.86092	5.3086	3.25598
3.77163	3.04084	7.07052	2.73749
3.35897	4.11111	5.65519	3.85521

## Sheet: GSH
Con	DCH_H	ASD	DCH_H+ASD
19.5637	13.9993	4.32906	19.9363
8.55078	10.6068	6.56963	20.861
15.3782	9.96409	4.23812	11.051
20.9544	5.01187	5.61933	17.8042
10.6758	15.3782	8.93246	12.0016
11.5798	7.7957	10.3849	6.18177
