# Supplementary material for: Dachaihu decoction ameliorates abnormal behavior by regulating gut microbiota in rats with propionic acid-induced autism
Source: Front Microbiol. 2025 Feb 13;16:1535451. doi: 10.3389/fmicb.2025.1535451 (PMC11867326; doi:10.3389/fmicb.2025.1535451)
Supplement: Supplementary file 1 [file Data_Sheet_1.zip › Raw data/Raw data/Fig3.xlsx]

## Sheet: DAO
Con	DCH_H	ASD	DCH_H+ASD
178.514	192.695	190.118	154.392
173.199	169.352	255.027	156.932
149.486	201.918	248.551	181.354
155.443	141.364	173.782	138.363
189.039	189.394	221.386	192.136
189.159	165.616	198.76	178.514

## Sheet: DLA
Con	DCH_H	ASD	DCH_H+ASD
38.762	51.6305	64.3763	41.3636
32.441	48.2142	58.4221	48.2142
49.3926	41.3999	46.1831	43.7126
45.64	40.2068	53.9873	40.238
48.1142	47.2706	57.4432	44.5644
44.4459	49.3825	47.7187	52.6438

## Sheet: ZO-1
Con	ASD	DCH_H+ASD
1.27839	0.062255	0.557741
1.29624	0.240537	0.974084
0.739352	0.168911	0.731126

## Sheet: Occludin
Con	ASD	DCH-H
1.02732	0.274629	0.623685
0.873909	0.174209	0.815386
0.506589	0.297073	0.798606

## Sheet:  Immunofluorescence
0.945	5.791	0.981
1.525	2.363	1.946
1.051	3.049	1.275
1.001	3.278	1.333
1.563	6.256	3.203
