# Supplementary material for: Dachaihu decoction ameliorates abnormal behavior by regulating gut microbiota in rats with propionic acid-induced autism
Source: Front Microbiol. 2025 Feb 13;16:1535451. doi: 10.3389/fmicb.2025.1535451 (PMC11867326; doi:10.3389/fmicb.2025.1535451)
Supplement: Supplementary file 1 [file Data_Sheet_1.zip › Raw data/Raw data/Fig4.xlsx]

## Sheet: Fig4A
OTUID	Con	ASD	DCH_H	DCH_H+ASD	Kingdom	Phylum	Class	Order	Family	Genus
OTU1	0	0	0	2.5492645371810232e-05	Bacteria	Bacteroidetes	Bacteroidia	Bacteroidales	Muribaculaceae	Muribaculaceae_ge
OTU10	0.00012934491114004605	0.00011862597230930875	0.00014366844702859847	0.00028041909908991256	Bacteria	Proteobacteria	Gammaproteobacteria	Pseudomonadales	Moraxellaceae	Acinetobacter
OTU100	7.760694668402763e-05	7.625955362741277e-05	7.605976607396389e-05	7.64779361154307e-05	Bacteria	Proteobacteria	Gammaproteobacteria	Enterobacteriales	Enterobacteriaceae	Hafnia-Obesumbacterium
OTU1000	9.485293483603377e-05	2.5419851209137588e-05	6.760868095463458e-05	5.9482839200890546e-05	Bacteria	Bacteroidetes	Bacteroidia	Bacteroidales	Muribaculaceae	Muribaculaceae_ge
OTU1001	8.62299407600307e-06	0	0	0	Bacteria	Bacteroidetes	Bacteroidia	Bacteroidales	Muribaculaceae	Muribaculaceae_ge
OTU1003	1.724598815200614e-05	8.473283736379196e-06	3.380434047731729e-05	0	Bacteria	Bacteroidetes	Bacteroidia	Bacteroidales	Bacteroidales_unclassified	Bacteroidales_unclassified
OTU1004	0	0	8.451085119329322e-06	8.497548457270077e-06	Bacteria	Bacteroidetes	Bacteroidia	Bacteroidales	Muribaculaceae	Muribaculaceae_unclassified
OTU1006	0	0	8.451085119329322e-06	0	Bacteria	Bacteroidetes	Bacteroidia	Bacteroidales	Muribaculaceae	CAG-873
OTU1008	9.485293483603377e-05	4.2366418681895984e-05	8.451085119329322e-05	2.5492645371810232e-05	Bacteria	Bacteroidetes	Bacteroidia	Bacteroidales	Prevotellaceae	Prevotellaceae_NK3B31_group
OTU1009	0.0003276737748881167	0.00035587791692792627	0.00040565208572780745	0.000220936259889022	Bacteria	Bacteroidetes	Bacteroidia	Bacteroidales	Prevotellaceae	Prevotellaceae_UCG-001
OTU101	0.0001120989229880399	8.473283736379197e-05	7.605976607396389e-05	0.000110468129944511	Bacteria	Proteobacteria	Gammaproteobacteria	Enterobacteriales	Enterobacteriaceae	Enterobacteriaceae_unclassified
OTU1010	5.173796445601842e-05	3.3893134945516786e-05	6.760868095463458e-05	1.6995096914540153e-05	Bacteria	Bacteroidetes	Bacteroidia	Bacteroidales	Muribaculaceae	Muribaculaceae_ge
OTU1011	9.485293483603377e-05	0	1.6902170238658645e-05	0	Bacteria	Bacteroidetes	Bacteroidia	Bacteroidales	Bacteroidales_unclassified	Bacteroidales_unclassified
OTU1012	0.0001983288637480706	0.0002118320934094799	0.0002704347238185383	4.248774228635039e-05	Bacteria	Bacteroidetes	Bacteroidia	Bacteroidales	Prevotellaceae	Prevotellaceae_NK3B31_group
OTU1013	0.00010347592891203684	2.5419851209137588e-05	2.5353255357987965e-05	4.248774228635039e-05	Bacteria	Bacteroidetes	Bacteroidia	Bacteroidales	Bacteroidales_unclassified	Bacteroidales_unclassified
OTU1014	0.00010347592891203684	0.00018641224220034233	7.605976607396389e-05	2.5492645371810232e-05	Bacteria	Bacteroidetes	Bacteroidia	Bacteroidales	Muribaculaceae	Muribaculaceae_ge
OTU1015	9.485293483603377e-05	0.00026267179582775506	7.605976607396389e-05	2.5492645371810232e-05	Bacteria	Bacteroidetes	Bacteroidia	Bacteroidales	Muribaculaceae	Muribaculaceae_ge
OTU1016	3.449197630401228e-05	1.6946567472758393e-05	6.760868095463458e-05	0	Bacteria	Bacteroidetes	Bacteroidia	Bacteroidales	Prevotellaceae	Prevotellaceae_NK3B31_group
OTU1017	4.311497038001535e-05	1.6946567472758393e-05	8.451085119329322e-06	8.497548457270077e-06	Bacteria	Bacteria_unclassified	Bacteria_unclassified	Bacteria_unclassified	Bacteria_unclassified	Bacteria_unclassified
OTU1018	6.898395260802455e-05	5.0839702418275175e-05	6.760868095463458e-05	5.9482839200890546e-05	Bacteria	Bacteroidetes	Bacteroidia	Bacteroidales	Muribaculaceae	Muribaculaceae_ge
OTU1019	0	5.9312986154654373e-05	0	4.248774228635039e-05	Bacteria	Bacteroidetes	Bacteroidia	Bacteroidales	Muribaculaceae	Muribaculaceae_unclassified
OTU102	6.036095853202149e-05	8.473283736379196e-06	1.6902170238658645e-05	0	Bacteria	Firmicutes	Bacilli	Lactobacillales	Aerococcaceae	Aerococcus
OTU1020	4.311497038001535e-05	8.473283736379196e-06	0	0	Bacteria	Bacteroidetes	Bacteroidia	Bacteroidales	Prevotellaceae	Prevotellaceae_unclassified
OTU1022	8.62299407600307e-06	1.6946567472758393e-05	0	0	Bacteria	Bacteria_unclassified	Bacteria_unclassified	Bacteria_unclassified	Bacteria_unclassified	Bacteria_unclassified
OTU1023	0.00010347592891203684	0	1.6902170238658645e-05	0	Bacteria	Bacteroidetes	Bacteroidia	Bacteroidales	Prevotellaceae	Prevotellaceae_unclassified
OTU1025	1.724598815200614e-05	0	0	0	Bacteria	Bacteria_unclassified	Bacteria_unclassified	Bacteria_unclassified	Bacteria_unclassified	Bacteria_unclassified
OTU1026	1.724598815200614e-05	0	0	0	Bacteria	Bacteroidetes	Bacteroidia	Bacteroidales	Bacteroidales_unclassified	Bacteroidales_unclassified
OTU1027	8.62299407600307e-06	0	0	0	Bacteria	Bacteroidetes	Bacteroidia	Bacteroidales	Muribaculaceae	Muribaculaceae_unclassified
OTU1028	3.449197630401228e-05	2.5419851209137588e-05	6.760868095463458e-05	8.497548457270077e-06	Bacteria	Bacteroidetes	Bacteroidia	Bacteroidales	Bacteroidaceae	Bacteroides
OTU1029	1.724598815200614e-05	0	0	0	Bacteria	Bacteroidetes	Bacteroidia	Bacteroidales	Bacteroidales_unclassified	Bacteroidales_unclassified
OTU103	0.0001379679052160491	8.473283736379197e-05	5.070651071597593e-05	0.00021243871143175193	Bacteria	Firmicutes	Bacilli	Lactobacillales	Streptococcaceae	Streptococcus
OTU1030	0.0001379679052160491	0.00011862597230930875	3.380434047731729e-05	0.0001529558722308614	Bacteria	Bacteroidetes	Bacteroidia	Bacteroidales	Muribaculaceae	Muribaculaceae_ge
OTU1031	3.449197630401228e-05	0	0	0	Bacteria	Bacteroidetes	Bacteroidia	Bacteroidales	Muribaculaceae	Muribaculaceae_ge
OTU1032	6.036095853202149e-05	4.2366418681895984e-05	1.6902170238658645e-05	0	Bacteria	Bacteroidetes	Bacteroidia	Bacteroidales	Muribaculaceae	Muribaculaceae_ge
OTU1033	1.724598815200614e-05	3.3893134945516786e-05	9.296193631262253e-05	0	Bacteria	Bacteroidetes	Bacteroidia	Bacteroidales	Muribaculaceae	Muribaculaceae_unclassified
OTU1034	2.586898222800921e-05	0	5.070651071597593e-05	0	Bacteria	Bacteria_unclassified	Bacteria_unclassified	Bacteria_unclassified	Bacteria_unclassified	Bacteria_unclassified
OTU1035	0.00021557485190007675	1.6946567472758393e-05	0	0	Bacteria	Bacteria_unclassified	Bacteria_unclassified	Bacteria_unclassified	Bacteria_unclassified	Bacteria_unclassified
OTU1036	8.62299407600307e-06	0	0	0	Bacteria	Bacteroidetes	Bacteroidia	Bacteroidales	Prevotellaceae	Prevotellaceae_unclassified
OTU1037	1.724598815200614e-05	8.473283736379197e-05	2.5353255357987965e-05	8.497548457270077e-06	Bacteria	Bacteroidetes	Bacteroidia	Bacteroidales	Muribaculaceae	Muribaculaceae_ge
OTU1038	5.173796445601842e-05	5.9312986154654373e-05	5.070651071597593e-05	8.497548457270077e-06	Bacteria	Bacteroidetes	Bacteroidia	Bacteroidales	Muribaculaceae	Muribaculaceae_ge
OTU1039	1.724598815200614e-05	8.473283736379196e-06	0	0	Bacteria	Bacteroidetes	Bacteroidia	Bacteroidales	Muribaculaceae	Muribaculaceae_ge
OTU104	8.62299407600307e-06	0.0002541985120913759	1.6902170238658645e-05	0.0001529558722308614	Bacteria	Tenericutes	Mollicutes	Mollicutes_RF39	Mollicutes_RF39_fa	Mollicutes_RF39_ge
OTU1040	8.62299407600307e-06	0	8.451085119329322e-06	0	Bacteria	Bacteroidetes	Bacteroidia	Bacteroidales	Bacteroidales_unclassified	Bacteroidales_unclassified
OTU1041	8.62299407600307e-06	1.6946567472758393e-05	2.5353255357987965e-05	1.6995096914540153e-05	Bacteria	Bacteroidetes	Bacteroidia	Bacteroidia_unclassified	Bacteroidia_unclassified	Bacteroidia_unclassified
OTU1042	5.173796445601842e-05	8.473283736379196e-06	0	0	Bacteria	Bacteroidetes	Bacteroidia	Bacteroidales	Bacteroidales_unclassified	Bacteroidales_unclassified
OTU1043	8.62299407600307e-06	0	0	0	Bacteria	Bacteroidetes	Bacteroidia	Bacteroidales	Muribaculaceae	Muribaculaceae_ge
OTU1044	8.62299407600307e-06	0	0	0	Bacteria	Bacteroidetes	Bacteroidia	Bacteroidales	Muribaculaceae	Muribaculaceae_ge
OTU1045	3.449197630401228e-05	2.5419851209137588e-05	2.5353255357987965e-05	8.497548457270077e-06	Bacteria	Bacteroidetes	Bacteroidia	Bacteroidales	Muribaculaceae	Muribaculaceae_ge
OTU1046	1.724598815200614e-05	2.5419851209137588e-05	0	8.497548457270077e-06	Bacteria	Bacteroidetes	Bacteroidia	Bacteroidales	Muribaculaceae	Muribaculaceae_ge
OTU1047	2.586898222800921e-05	5.0839702418275175e-05	5.070651071597593e-05	5.0985290743620464e-05	Bacteria	Bacteria_unclassified	Bacteria_unclassified	Bacteria_unclassified	Bacteria_unclassified	Bacteria_unclassified
OTU1049	1.724598815200614e-05	8.473283736379196e-06	0	0	Bacteria	Firmicutes	Clostridia	Clostridiales	Clostridiales_unclassified	Clostridiales_unclassified
OTU105	3.449197630401228e-05	0	0	0	Bacteria	Proteobacteria	Deltaproteobacteria	Desulfovibrionales	Desulfovibrionaceae	Desulfovibrionaceae_uncultured
OTU1050	2.586898222800921e-05	0	8.451085119329322e-06	0	Bacteria	Bacteroidetes	Bacteroidia	Bacteroidales	Bacteroidales_unclassified	Bacteroidales_unclassified
OTU1051	9.485293483603377e-05	5.0839702418275175e-05	5.070651071597593e-05	1.6995096914540153e-05	Bacteria	Bacteroidetes	Bacteroidia	Bacteroidales	Muribaculaceae	Muribaculaceae_ge
OTU1052	0	0	0	8.497548457270077e-06	Bacteria	Bacteroidetes	Bacteroidia	Bacteroidales	Bacteroidales_unclassified	Bacteroidales_unclassified
OTU1053	8.62299407600307e-06	0	0	0	Bacteria	Bacteroidetes	Bacteroidia	Bacteroidales	Muribaculaceae	Muribaculaceae_ge
OTU1055	8.62299407600307e-06	0	8.451085119329322e-06	1.6995096914540153e-05	Bacteria	Bacteroidetes	Bacteroidia	Bacteroidales	Muribaculaceae	Muribaculaceae_ge
OTU1056	6.036095853202149e-05	5.0839702418275175e-05	1.6902170238658645e-05	8.497548457270077e-06	Bacteria	Bacteroidetes	Bacteroidia	Bacteroidales	Bacteroidales_unclassified	Bacteroidales_unclassified
OTU1057	0.00012934491114004605	2.5419851209137588e-05	4.225542559664661e-05	1.6995096914540153e-05	Bacteria	Bacteroidetes	Bacteroidia	Bacteroidales	Bacteroidaceae	Bacteroides
OTU1058	8.62299407600307e-06	0	0	0	Bacteria	Bacteroidetes	Bacteroidia	Bacteroidales	Muribaculaceae	Muribaculaceae_ge
OTU1059	2.586898222800921e-05	1.6946567472758393e-05	0	0	Bacteria	Firmicutes	Bacilli	Lactobacillales	Lactobacillales_unclassified	Lactobacillales_unclassified
OTU106	1.724598815200614e-05	7.625955362741277e-05	0.000236630383341221	3.399019382908031e-05	Bacteria	Tenericutes	Mollicutes	Mollicutes_RF39	Mollicutes_RF39_fa	Mollicutes_RF39_ge
OTU1061	8.62299407600307e-06	2.5419851209137588e-05	0	0	Bacteria	Bacteroidetes	Bacteroidia	Bacteroidales	Prevotellaceae	Prevotellaceae_unclassified
OTU1062	0	8.473283736379196e-06	8.451085119329322e-06	0	Bacteria	Bacteroidetes	Bacteroidia	Bacteroidales	Muribaculaceae	Muribaculaceae_ge
OTU1063	1.724598815200614e-05	0	0	0	Bacteria	Bacteroidetes	Bacteroidia	Bacteroidales	Bacteroidales_unclassified	Bacteroidales_unclassified
OTU1064	8.62299407600307e-06	8.473283736379196e-06	8.451085119329322e-06	0	Bacteria	Bacteroidetes	Bacteroidia	Bacteroidales	Prevotellaceae	Prevotellaceae_unclassified
OTU1065	0	0	0	8.497548457270077e-06	Bacteria	Bacteroidetes	Bacteroidia	Bacteroidales	Muribaculaceae	Muribaculaceae_ge
OTU1066	0.0002586898222800921	0.00029656493077327185	0.0003549455750118315	0.00019544361451721178	Bacteria	Bacteroidetes	Bacteroidia	Bacteroidales	Bacteroidales_unclassified	Bacteroidales_unclassified
OTU1067	3.449197630401228e-05	0	8.451085119329322e-06	8.497548457270077e-06	Bacteria	Bacteroidetes	Bacteroidia	Bacteroidales	Bacteroidales_unclassified	Bacteroidales_unclassified
OTU1068	1.724598815200614e-05	3.3893134945516786e-05	8.451085119329322e-06	0	Bacteria	Bacteroidetes	Bacteroidia	Bacteroidales	Bacteroidales_unclassified	Bacteroidales_unclassified
OTU107	8.62299407600307e-06	1.6946567472758393e-05	0.00020282604286390372	0	Bacteria	Firmicutes	Erysipelotrichia	Erysipelotrichales	Erysipelotrichaceae	Erysipelatoclostridium
OTU1070	9.485293483603377e-05	0.00034740463319154704	0.00025353255357987963	0.00043337497132077396	Bacteria	Bacteroidetes	Bacteroidia	Bacteroidales	Muribaculaceae	Muribaculaceae_ge
OTU1072	2.586898222800921e-05	8.473283736379196e-06	4.225542559664661e-05	3.399019382908031e-05	Bacteria	Bacteroidetes	Bacteroidia	Bacteroidales	Muribaculaceae	Muribaculaceae_ge
OTU1073	8.62299407600307e-06	8.473283736379196e-06	3.380434047731729e-05	0	Bacteria	Bacteroidetes	Bacteroidia	Bacteroidales	Bacteroidales_unclassified	Bacteroidales_unclassified
OTU1074	0.0002241978459760798	1.6946567472758393e-05	8.451085119329322e-05	2.5492645371810232e-05	Bacteria	Bacteroidetes	Bacteroidia	Bacteroidales	Muribaculaceae	Muribaculaceae_ge
OTU1075	3.449197630401228e-05	0	4.225542559664661e-05	8.497548457270077e-06	Bacteria	Bacteroidetes	Bacteroidia	Bacteroidales	Muribaculaceae	Muribaculaceae_ge
OTU1076	1.724598815200614e-05	1.6946567472758393e-05	2.5353255357987965e-05	0	Bacteria	Bacteroidetes	Bacteroidia	Bacteroidales	Muribaculaceae	Muribaculaceae_ge
OTU1078	7.760694668402763e-05	3.3893134945516786e-05	5.070651071597593e-05	2.5492645371810232e-05	Bacteria	Bacteria_unclassified	Bacteria_unclassified	Bacteria_unclassified	Bacteria_unclassified	Bacteria_unclassified
OTU1079	1.724598815200614e-05	0	1.6902170238658645e-05	0	Bacteria	Bacteroidetes	Bacteroidia	Bacteroidales	Muribaculaceae	Muribaculaceae_ge
OTU108	0	0	4.225542559664661e-05	0	Bacteria	Tenericutes	Mollicutes	Mollicutes_RF39	Mollicutes_RF39_fa	Mollicutes_RF39_ge
OTU1080	1.724598815200614e-05	0	0	0	Bacteria	Bacteroidetes	Bacteroidia	Bacteroidales	Muribaculaceae	Muribaculaceae_ge
OTU1081	8.62299407600307e-06	0	0	0	Bacteria	Bacteroidetes	Bacteroidia	Bacteroidia_unclassified	Bacteroidia_unclassified	Bacteroidia_unclassified
OTU1082	8.62299407600307e-06	8.473283736379196e-06	0	0	Bacteria	Bacteroidetes	Bacteroidia	Bacteroidales	Prevotellaceae	Prevotellaceae_unclassified
OTU1084	6.036095853202149e-05	4.2366418681895984e-05	5.070651071597593e-05	6.798038765816061e-05	Bacteria	Bacteroidetes	Bacteroidia	Bacteroidales	Muribaculaceae	Muribaculaceae_ge
OTU1085	0	8.473283736379196e-06	0	0	Bacteria	Bacteroidetes	Bacteroidia	Bacteroidales	Bacteroidales_unclassified	Bacteroidales_unclassified
OTU1086	8.62299407600307e-06	0	0	0	Bacteria	Bacteroidetes	Bacteroidia	Bacteroidales	Bacteroidales_unclassified	Bacteroidales_unclassified
OTU1088	8.62299407600307e-06	0	0	0	Bacteria	Bacteroidetes	Bacteroidia	Bacteroidales	Muribaculaceae	Muribaculaceae_ge
OTU1089	1.724598815200614e-05	8.473283736379196e-06	1.6902170238658645e-05	8.497548457270077e-06	Bacteria	Firmicutes	Clostridia	Clostridiales	Clostridiales_unclassified	Clostridiales_unclassified
OTU109	2.586898222800921e-05	1.6946567472758393e-05	2.5353255357987965e-05	0.00021243871143175193	Bacteria	Firmicutes	Erysipelotrichia	Erysipelotrichales	Erysipelotrichaceae	Faecalibaculum
OTU1090	8.62299407600307e-06	0	0	0	Bacteria	Bacteroidetes	Bacteroidia	Bacteroidales	Bacteroidales_unclassified	Bacteroidales_unclassified
OTU1091	2.586898222800921e-05	2.5419851209137588e-05	0	8.497548457270077e-06	Bacteria	Bacteroidetes	Bacteroidia	Bacteroidales	Bacteroidales_unclassified	Bacteroidales_unclassified
OTU1092	8.62299407600307e-06	0	0	0	Bacteria	Bacteria_unclassified	Bacteria_unclassified	Bacteria_unclassified	Bacteria_unclassified	Bacteria_unclassified
OTU1093	8.62299407600307e-06	0	0	0	Bacteria	Bacteroidetes	Bacteroidia	Bacteroidales	Bacteroidales_unclassified	Bacteroidales_unclassified
OTU1094	8.62299407600307e-06	0	0	0	Bacteria	Bacteroidetes	Bacteroidia	Bacteroidales	Muribaculaceae	Muribaculaceae_ge
OTU1095	1.724598815200614e-05	0	0	0	Bacteria	Bacteroidetes	Bacteroidia	Bacteroidales	Prevotellaceae	Prevotellaceae_unclassified
OTU1097	8.62299407600307e-06	1.6946567472758393e-05	8.451085119329322e-06	0	Bacteria	Bacteroidetes	Bacteroidia	Bacteroidales	Prevotellaceae	Prevotellaceae_unclassified
OTU1098	1.724598815200614e-05	8.473283736379196e-06	0	0	Bacteria	Bacteroidetes	Bacteroidia	Bacteroidales	Muribaculaceae	Muribaculaceae_ge
OTU11	0.0001120989229880399	0.00015251910725482554	6.760868095463458e-05	0.00011896567840178109	Bacteria	Proteobacteria	Gammaproteobacteria	Pseudomonadales	Moraxellaceae	Acinetobacter
OTU110	0.0012589571350964481	0.0016946567472758392	0.0015127442363599487	0.0011301739448169204	Bacteria	Firmicutes	Bacilli	Lactobacillales	Lactobacillaceae	Lactobacillus
OTU1101	1.724598815200614e-05	0	8.451085119329322e-06	0	Bacteria	Bacteroidetes	Bacteroidia	Bacteroidales	Muribaculaceae	Muribaculaceae_ge
OTU1102	8.62299407600307e-06	8.473283736379196e-06	0	0	Bacteria	Bacteroidetes	Bacteroidia	Bacteroidales	Bacteroidales_unclassified	Bacteroidales_unclassified
OTU1104	0	1.6946567472758393e-05	3.380434047731729e-05	1.6995096914540153e-05	Bacteria	Bacteroidetes	Bacteroidia	Bacteroidales	Muribaculaceae	Muribaculaceae_ge
OTU1105	6.036095853202149e-05	3.3893134945516786e-05	0.00012676627678993982	1.6995096914540153e-05	Bacteria	Bacteroidetes	Bacteroidia	Bacteroidales	Prevotellaceae	Prevotellaceae_UCG-001
OTU1106	0.00010347592891203684	2.5419851209137588e-05	1.6902170238658645e-05	3.399019382908031e-05	Bacteria	Bacteroidetes	Bacteroidia	Bacteroidales	Bacteroidaceae	Bacteroides
OTU1107	8.62299407600307e-06	0	0	8.497548457270077e-06	Bacteria	Bacteroidetes	Bacteroidia	Bacteroidales	Muribaculaceae	Muribaculaceae_ge
OTU1108	0.0012158421647164327	0.00019488552593672153	0.0011070921506321412	0.0022603478896338408	Bacteria	Bacteroidetes	Bacteroidia	Bacteroidales	Muribaculaceae	Muribaculaceae_ge
OTU111	1.724598815200614e-05	2.5419851209137588e-05	3.380434047731729e-05	5.9482839200890546e-05	Bacteria	Tenericutes	Mollicutes	Mollicutes_RF39	Mollicutes_RF39_fa	Mollicutes_RF39_ge
OTU1110	7.760694668402763e-05	8.473283736379197e-05	0.00029578797917652626	8.497548457270078e-05	Bacteria	Bacteroidetes	Bacteroidia	Bacteroidales	Muribaculaceae	Muribaculaceae_ge
OTU1111	8.62299407600307e-06	0	0	0	Bacteria	Bacteroidetes	Bacteroidia	Bacteroidales	Muribaculaceae	Muribaculaceae_ge
OTU1113	8.62299407600307e-06	0	0	0	Bacteria	Bacteroidetes	Bacteroidia	Bacteroidales	Muribaculaceae	Muribaculaceae_ge
OTU1114	0	8.473283736379196e-06	0	0	Bacteria	Bacteroidetes	Bacteroidia	Bacteroidales	Muribaculaceae	CAG-873
OTU1115	4.311497038001535e-05	0.00011862597230930875	0.00013521736190926916	5.0985290743620464e-05	Bacteria	Bacteroidetes	Bacteroidia	Bacteroidales	Muribaculaceae	Muribaculaceae_ge
OTU1116	1.724598815200614e-05	0	0	0	Bacteria	Bacteroidetes	Bacteroidia	Bacteroidales	Muribaculaceae	Muribaculaceae_ge
OTU1117	1.724598815200614e-05	0	0	0	Bacteria	Bacteroidetes	Bacteroidia	Bacteroidales	Muribaculaceae	Muribaculaceae_ge
OTU1118	6.036095853202149e-05	0	0	0	Bacteria	Bacteroidetes	Bacteroidia	Bacteroidales	Prevotellaceae	Prevotellaceae_unclassified
OTU1119	2.586898222800921e-05	0	0	0	Bacteria	Bacteroidetes	Bacteroidia	Bacteroidales	Muribaculaceae	Muribaculaceae_ge
OTU112	0	8.473283736379197e-05	8.451085119329322e-06	7.64779361154307e-05	Bacteria	Tenericutes	Mollicutes	Mollicutes_RF39	Mollicutes_RF39_fa	Mollicutes_RF39_ge
OTU1120	6.036095853202149e-05	8.473283736379196e-06	2.5353255357987965e-05	5.0985290743620464e-05	Bacteria	Bacteroidetes	Bacteroidia	Bacteroidales	Muribaculaceae	Muribaculaceae_ge
OTU1122	0	0	8.451085119329322e-06	0	Bacteria	Bacteria_unclassified	Bacteria_unclassified	Bacteria_unclassified	Bacteria_unclassified	Bacteria_unclassified
OTU1123	8.62299407600307e-06	0	1.6902170238658645e-05	0	Bacteria	Bacteroidetes	Bacteroidia	Bacteroidales	Muribaculaceae	Muribaculaceae_ge
OTU1125	0	8.473283736379196e-06	8.451085119329322e-06	0	Bacteria	Bacteroidetes	Bacteroidia	Bacteroidales	Muribaculaceae	Muribaculaceae_ge
OTU1126	8.62299407600307e-06	8.473283736379196e-06	0	2.5492645371810232e-05	Bacteria	Bacteroidetes	Bacteroidia	Bacteroidales	Muribaculaceae	Muribaculaceae_ge
OTU1127	8.62299407600307e-06	8.473283736379196e-06	3.380434047731729e-05	1.6995096914540153e-05	Bacteria	Bacteroidetes	Bacteroidia	Bacteroidales	Muribaculaceae	Muribaculaceae_ge
OTU1128	0	0	8.451085119329322e-06	8.497548457270077e-06	Bacteria	Bacteroidetes	Bacteroidia	Bacteroidales	Muribaculaceae	Muribaculaceae_ge
OTU1129	4.311497038001535e-05	1.6946567472758393e-05	8.451085119329322e-06	0	Bacteria	Bacteroidetes	Bacteroidia	Bacteroidales	Bacteroidales_unclassified	Bacteroidales_unclassified
OTU113	2.586898222800921e-05	4.2366418681895984e-05	0.00010141302143195186	0.00024642890526083226	Bacteria	Tenericutes	Mollicutes	Mollicutes_RF39	Mollicutes_RF39_fa	Mollicutes_RF39_ge
OTU1130	8.62299407600307e-06	0	8.451085119329322e-06	0	Bacteria	Bacteroidetes	Bacteroidia	Bacteroidales	Prevotellaceae	Prevotellaceae_NK3B31_group
OTU1131	8.62299407600307e-06	8.473283736379196e-06	8.451085119329322e-06	0	Bacteria	Bacteria_unclassified	Bacteria_unclassified	Bacteria_unclassified	Bacteria_unclassified	Bacteria_unclassified
OTU1132	8.62299407600307e-06	8.473283736379196e-06	8.451085119329322e-06	0	Bacteria	Bacteroidetes	Bacteroidia	Bacteroidales	Bacteroidaceae	Bacteroides
OTU1134	0	8.473283736379196e-06	8.451085119329322e-06	0	Bacteria	Bacteroidetes	Bacteroidia	Bacteroidales	Muribaculaceae	Muribaculaceae_ge
OTU1135	8.62299407600307e-06	0	0	0	Bacteria	Bacteroidetes	Bacteroidia	Bacteroidales	Prevotellaceae	Prevotellaceae_UCG-001
OTU1136	8.62299407600307e-06	8.473283736379196e-06	0	8.497548457270077e-06	Bacteria	Bacteria_unclassified	Bacteria_unclassified	Bacteria_unclassified	Bacteria_unclassified	Bacteria_unclassified
OTU1137	4.311497038001535e-05	8.473283736379196e-06	3.380434047731729e-05	2.5492645371810232e-05	Bacteria	Bacteroidetes	Bacteroidia	Bacteroidales	Muribaculaceae	Muribaculaceae_ge
OTU1138	1.724598815200614e-05	0	0	8.497548457270077e-06	Bacteria	Bacteroidetes	Bacteroidia	Bacteroidales	Bacteroidales_unclassified	Bacteroidales_unclassified
OTU1139	8.62299407600307e-06	0	0	0	Bacteria	Bacteroidetes	Bacteroidia	Bacteroidales	Muribaculaceae	Muribaculaceae_ge
OTU114	0.0001120989229880399	4.2366418681895984e-05	0.00010986410655128119	0.00011896567840178109	Bacteria	Deferribacteres	Deferribacteres	Deferribacterales	Deferribacteraceae	Mucispirillum
OTU1141	1.724598815200614e-05	0	0	8.497548457270077e-06	Bacteria	Bacteroidetes	Bacteroidia	Bacteroidales	Muribaculaceae	Muribaculaceae_ge
OTU1142	0.0002328208400520829	4.2366418681895984e-05	0.00015211953214792779	0.0004588676166925842	Bacteria	Bacteroidetes	Bacteroidia	Bacteroidales	Muribaculaceae	Muribaculaceae_ge
OTU1146	8.62299407600307e-06	0	0	0	Bacteria	Bacteroidetes	Bacteroidia	Bacteroidales	Muribaculaceae	CAG-873
OTU1147	8.62299407600307e-06	0	8.451085119329322e-06	8.497548457270077e-06	Bacteria	Bacteria_unclassified	Bacteria_unclassified	Bacteria_unclassified	Bacteria_unclassified	Bacteria_unclassified
OTU1148	0	0	0	8.497548457270077e-06	Bacteria	Bacteroidetes	Bacteroidia	Bacteroidales	Muribaculaceae	Muribaculaceae_ge
OTU1149	0	0	0	8.497548457270077e-06	Bacteria	Bacteria_unclassified	Bacteria_unclassified	Bacteria_unclassified	Bacteria_unclassified	Bacteria_unclassified
OTU115	2.586898222800921e-05	8.473283736379196e-06	8.451085119329322e-06	2.5492645371810232e-05	Bacteria	Tenericutes	Mollicutes	Mollicutes_RF39	Mollicutes_RF39_fa	Mollicutes_RF39_ge
OTU1151	8.62299407600307e-06	2.5419851209137588e-05	8.451085119329322e-06	3.399019382908031e-05	Bacteria	Bacteroidetes	Bacteroidia	Bacteroidales	Muribaculaceae	CAG-873
OTU1153	5.173796445601842e-05	4.2366418681895984e-05	8.451085119329322e-05	6.798038765816061e-05	Bacteria	Bacteroidetes	Bacteroidia	Bacteroidales	Muribaculaceae	Muribaculaceae_ge
OTU1154	3.449197630401228e-05	8.473283736379196e-06	0.00017747278750591575	0.00013596077531632123	Bacteria	Bacteroidetes	Bacteroidia	Bacteroidales	Muribaculaceae	Muribaculaceae_ge
OTU1155	0.0001465908992920522	4.2366418681895984e-05	0.00020282604286390372	0.0002634240021753724	Bacteria	Bacteria_unclassified	Bacteria_unclassified	Bacteria_unclassified	Bacteria_unclassified	Bacteria_unclassified
OTU1156	5.173796445601842e-05	4.2366418681895984e-05	8.451085119329322e-06	8.497548457270077e-06	Bacteria	Bacteroidetes	Bacteroidia	Bacteroidales	Muribaculaceae	Muribaculaceae_ge
OTU1157	8.62299407600307e-06	1.6946567472758393e-05	8.451085119329322e-06	0	Bacteria	Bacteroidetes	Bacteroidia	Bacteroidales	Muribaculaceae	Muribaculaceae_ge
OTU1158	1.724598815200614e-05	1.6946567472758393e-05	3.380434047731729e-05	8.497548457270078e-05	Bacteria	Bacteroidetes	Bacteroidia	Bacteroidales	Muribaculaceae	Muribaculaceae_ge
OTU1159	8.62299407600307e-06	1.6946567472758393e-05	0	0	Bacteria	Bacteroidetes	Bacteroidia	Bacteroidales	Muribaculaceae	Muribaculaceae_ge
OTU116	3.449197630401228e-05	2.5419851209137588e-05	4.225542559664661e-05	1.6995096914540153e-05	Bacteria	Proteobacteria	Gammaproteobacteria	Enterobacteriales	Enterobacteriaceae	Rahnella
OTU1160	5.173796445601842e-05	8.473283736379196e-06	2.5353255357987965e-05	0	Bacteria	Bacteroidetes	Bacteroidia	Bacteroidales	Bacteroidales_unclassified	Bacteroidales_unclassified
OTU1161	1.724598815200614e-05	8.473283736379196e-06	0	0	Bacteria	Bacteroidetes	Bacteroidia	Bacteroidales	Bacteroidaceae	Bacteroides
OTU1162	1.724598815200614e-05	1.6946567472758393e-05	1.6902170238658645e-05	8.497548457270077e-06	Bacteria	Bacteria_unclassified	Bacteria_unclassified	Bacteria_unclassified	Bacteria_unclassified	Bacteria_unclassified
OTU1163	5.173796445601842e-05	0.00031351149824603025	5.915759583530525e-05	1.6995096914540153e-05	Bacteria	Bacteroidetes	Bacteroidia	Bacteroidales	Bacteroidales_unclassified	Bacteroidales_unclassified
OTU1165	1.724598815200614e-05	0	0	0	Bacteria	Bacteroidetes	Bacteroidia	Bacteroidales	Muribaculaceae	Muribaculaceae_ge
OTU1166	8.62299407600307e-06	8.473283736379196e-06	0	1.6995096914540153e-05	Bacteria	Bacteroidetes	Bacteroidia	Bacteroidales	Muribaculaceae	CAG-873
OTU1167	8.62299407600307e-06	0	0	0	Bacteria	Bacteroidetes	Bacteroidia	Bacteroidales	Muribaculaceae	Muribaculaceae_ge
OTU1168	1.724598815200614e-05	0	0	0	Bacteria	Bacteroidetes	Bacteroidia	Bacteroidales	Muribaculaceae	Muribaculaceae_ge
OTU1169	8.62299407600307e-06	0	0	0	Bacteria	Bacteroidetes	Bacteroidia	Bacteroidales	Muribaculaceae	Muribaculaceae_ge
OTU117	5.173796445601842e-05	0	0	0	Bacteria	Tenericutes	Mollicutes	Mollicutes_RF39	Mollicutes_RF39_fa	Mollicutes_RF39_ge
OTU1170	8.62299407600307e-06	0	0	8.497548457270077e-06	Bacteria	Bacteroidetes	Bacteroidia	Bacteroidales	Muribaculaceae	Muribaculaceae_ge
OTU1171	1.724598815200614e-05	0	0	0	Bacteria	Bacteroidetes	Bacteroidia	Bacteroidales	Muribaculaceae	Muribaculaceae_unclassified
OTU1172	3.449197630401228e-05	8.473283736379196e-06	0	1.6995096914540153e-05	Bacteria	Bacteroidetes	Bacteroidia	Bacteroidales	Bacteroidaceae	Bacteroides
OTU1173	0	3.3893134945516786e-05	2.5353255357987965e-05	8.497548457270077e-06	Bacteria	Bacteroidetes	Bacteroidia	Bacteroidales	Muribaculaceae	Muribaculaceae_ge
OTU1174	5.173796445601842e-05	7.625955362741277e-05	8.451085119329322e-05	4.248774228635039e-05	Bacteria	Bacteroidetes	Bacteroidia	Bacteroidales	Muribaculaceae	Muribaculaceae_ge
OTU1175	1.724598815200614e-05	0	0	0	Bacteria	Bacteroidetes	Bacteroidia	Bacteroidales	Rikenellaceae	Alistipes
OTU1176	2.586898222800921e-05	2.5419851209137588e-05	1.6902170238658645e-05	0	Bacteria	Bacteroidetes	Bacteroidia	Bacteroidales	Muribaculaceae	Muribaculaceae_ge
OTU1178	1.724598815200614e-05	0	0	0	Bacteria	Bacteroidetes	Bacteroidia	Bacteroidales	Tannerellaceae	Parabacteroides
OTU1179	8.62299407600307e-06	0	0	0	Bacteria	Bacteroidetes	Bacteroidia	Bacteroidales	Muribaculaceae	Muribaculaceae_ge
OTU118	3.449197630401228e-05	0	8.451085119329322e-06	8.497548457270077e-06	Bacteria	Tenericutes	Mollicutes	Mollicutes_RF39	Mollicutes_RF39_fa	Mollicutes_RF39_ge
OTU1181	8.62299407600307e-06	1.6946567472758393e-05	8.451085119329322e-06	3.399019382908031e-05	Bacteria	Bacteroidetes	Bacteroidia	Bacteroidales	Muribaculaceae	Muribaculaceae_ge
OTU1182	2.586898222800921e-05	8.473283736379196e-06	1.6902170238658645e-05	0	Bacteria	Bacteroidetes	Bacteroidia	Bacteroidales	Muribaculaceae	Muribaculaceae_ge
OTU1184	8.62299407600307e-06	0	0	3.399019382908031e-05	Bacteria	Bacteria_unclassified	Bacteria_unclassified	Bacteria_unclassified	Bacteria_unclassified	Bacteria_unclassified
OTU1185	8.62299407600307e-06	5.9312986154654373e-05	1.6902170238658645e-05	8.497548457270077e-06	Bacteria	Bacteroidetes	Bacteroidia	Bacteroidales	Muribaculaceae	Muribaculaceae_ge
OTU1186	0.00031905078081211356	0.00016946567472758394	5.915759583530525e-05	0.0002294338083462921	Bacteria	Bacteroidetes	Bacteroidia	Bacteroidales	Muribaculaceae	Muribaculaceae_ge
OTU1187	8.62299407600307e-06	0	0	0	Bacteria	Bacteroidetes	Bacteroidia	Bacteroidales	Bacteroidales_unclassified	Bacteroidales_unclassified
OTU1189	0.00012934491114004605	0.0002118320934094799	2.5353255357987965e-05	7.64779361154307e-05	Bacteria	Bacteroidetes	Bacteroidia	Bacteroidales	Muribaculaceae	Muribaculaceae_ge
OTU119	0	0	3.380434047731729e-05	0	Bacteria	Tenericutes	Mollicutes	Mollicutes_RF39	Mollicutes_RF39_fa	Mollicutes_RF39_ge
OTU1190	0	0	0	8.497548457270077e-06	Bacteria	Bacteria_unclassified	Bacteria_unclassified	Bacteria_unclassified	Bacteria_unclassified	Bacteria_unclassified
OTU1191	1.724598815200614e-05	0	0	0	Bacteria	Bacteroidetes	Bacteroidia	Bacteroidales	Muribaculaceae	Muribaculaceae_ge
OTU1192	8.62299407600307e-06	0	0	0	Bacteria	Bacteroidetes	Bacteroidia	Bacteroidales	Tannerellaceae	Parabacteroides
OTU1193	8.62299407600307e-06	0	0	0	Bacteria	Bacteria_unclassified	Bacteria_unclassified	Bacteria_unclassified	Bacteria_unclassified	Bacteria_unclassified
OTU1195	3.449197630401228e-05	0	0	0	Bacteria	Bacteroidetes	Bacteroidia	Bacteroidales	Muribaculaceae	Muribaculaceae_ge
OTU1196	1.724598815200614e-05	0	1.6902170238658645e-05	0	Bacteria	Bacteroidetes	Bacteroidia	Bacteroidales	Muribaculaceae	Muribaculaceae_ge
OTU1197	1.724598815200614e-05	0	0	0	Bacteria	Bacteroidetes	Bacteroidia	Bacteroidales	Prevotellaceae	Prevotellaceae_unclassified
OTU1198	0.0003794117393441351	0.00016099239099120474	0.00027888580893786763	0.00031440929291899286	Bacteria	Bacteroidetes	Bacteroidia	Bacteroidales	Muribaculaceae	Muribaculaceae_ge
OTU1199	2.586898222800921e-05	8.473283736379196e-06	2.5353255357987965e-05	3.399019382908031e-05	Bacteria	Bacteria_unclassified	Bacteria_unclassified	Bacteria_unclassified	Bacteria_unclassified	Bacteria_unclassified
OTU12	0.0036302805059972923	0.06168550560084055	0.018879724156581706	0.052251425463753706	Bacteria	Firmicutes	Bacilli	Lactobacillales	Lactobacillaceae	Lactobacillus
OTU120	8.62299407600307e-06	5.9312986154654373e-05	4.225542559664661e-05	3.399019382908031e-05	Bacteria	Tenericutes	Mollicutes	Mollicutes_RF39	Mollicutes_RF39_fa	Mollicutes_RF39_ge
OTU1200	8.62299407600307e-06	8.473283736379196e-06	0	0	Bacteria	Bacteroidetes	Bacteroidia	Bacteroidales	Muribaculaceae	Muribaculaceae_ge
OTU1202	3.449197630401228e-05	0	0	0	Bacteria	Bacteroidetes	Bacteroidia	Bacteroidales	Muribaculaceae	Muribaculaceae_ge
OTU1203	1.724598815200614e-05	0	0	1.6995096914540153e-05	Bacteria	Bacteroidetes	Bacteroidia	Bacteroidales	Muribaculaceae	Muribaculaceae_ge
OTU1204	1.724598815200614e-05	0	0	0	Bacteria	Bacteroidetes	Bacteroidia	Bacteroidales	Muribaculaceae	Muribaculaceae_ge
OTU1205	8.62299407600307e-06	0	8.451085119329322e-06	0	Bacteria	Bacteroidetes	Bacteroidia	Bacteroidales	Muribaculaceae	Muribaculaceae_ge
OTU1206	2.586898222800921e-05	8.473283736379196e-06	0	2.5492645371810232e-05	Bacteria	Bacteroidetes	Bacteroidia	Bacteroidales	Muribaculaceae	Muribaculaceae_ge
OTU1207	0.00026731281635609516	0.0005761832940737854	0.0005915759583530525	0.00043337497132077396	Bacteria	Bacteroidetes	Bacteroidia	Bacteroidales	Muribaculaceae	Muribaculaceae_ge
OTU1209	0.0001465908992920522	5.0839702418275175e-05	0.00025353255357987963	0.00016995096914540156	Bacteria	Bacteroidetes	Bacteroidia	Bacteroidales	Muribaculaceae	Muribaculaceae_ge
OTU121	0	1.6946567472758393e-05	0	0	Bacteria	Tenericutes	Mollicutes	Mollicutes_RF39	Mollicutes_RF39_fa	Mollicutes_RF39_ge
OTU1210	0.00010347592891203684	8.473283736379196e-06	4.225542559664661e-05	5.0985290743620464e-05	Bacteria	Bacteroidetes	Bacteroidia	Bacteroidales	Muribaculaceae	Muribaculaceae_ge
OTU1211	4.311497038001535e-05	4.2366418681895984e-05	1.6902170238658645e-05	0	Bacteria	Bacteroidetes	Bacteroidia	Bacteroidales	Muribaculaceae	Muribaculaceae_ge
OTU1212	8.62299407600307e-06	0	0	0	Bacteria	Bacteroidetes	Bacteroidia	Bacteroidales	Muribaculaceae	Muribaculaceae_ge
OTU1213	8.62299407600307e-06	0	6.760868095463458e-05	0	Bacteria	Bacteroidetes	Bacteroidia	Bacteroidales	Muribaculaceae	Muribaculaceae_ge
OTU1214	4.311497038001535e-05	5.0839702418275175e-05	3.380434047731729e-05	1.6995096914540153e-05	Bacteria	Bacteroidetes	Bacteroidia	Bacteroidales	Muribaculaceae	Muribaculaceae_ge
OTU1216	1.724598815200614e-05	8.473283736379196e-06	1.6902170238658645e-05	1.6995096914540153e-05	Bacteria	Bacteroidetes	Bacteroidia	Bacteroidales	Muribaculaceae	Muribaculaceae_ge
OTU1217	8.62299407600307e-06	0	0	0	Bacteria	Bacteroidetes	Bacteroidia	Bacteroidales	Muribaculaceae	Muribaculaceae_ge
OTU1219	8.62299407600307e-06	0	0	8.497548457270077e-06	Bacteria	Bacteroidetes	Bacteroidia	Bacteroidales	Muribaculaceae	Muribaculaceae_ge
OTU122	8.62299407600307e-06	0	8.451085119329322e-06	0	Bacteria	Firmicutes	Bacilli	Lactobacillales	Aerococcaceae	Aerococcaceae_unclassified
OTU1220	8.62299407600307e-06	0	1.6902170238658645e-05	1.6995096914540153e-05	Bacteria	Bacteria_unclassified	Bacteria_unclassified	Bacteria_unclassified	Bacteria_unclassified	Bacteria_unclassified
OTU1222	2.586898222800921e-05	1.6946567472758393e-05	3.380434047731729e-05	4.248774228635039e-05	Bacteria	Bacteroidetes	Bacteroidia	Bacteroidales	Muribaculaceae	Muribaculaceae_unclassified
OTU1224	8.62299407600307e-06	8.473283736379196e-06	0	0	Bacteria	Bacteroidetes	Bacteroidia	Bacteroidales	Muribaculaceae	Muribaculaceae_ge
OTU1225	8.62299407600307e-06	0	0	0	Bacteria	Bacteroidetes	Bacteroidia	Bacteroidales	Muribaculaceae	Muribaculaceae_unclassified
OTU1226	8.62299407600307e-06	1.6946567472758393e-05	8.451085119329322e-06	1.6995096914540153e-05	Bacteria	Bacteroidetes	Bacteroidia	Bacteroidales	Muribaculaceae	Muribaculaceae_ge
OTU1227	3.449197630401228e-05	0	0	0	Bacteria	Bacteroidetes	Bacteroidia	Bacteroidales	Prevotellaceae	Prevotellaceae_unclassified
OTU1229	0	0	8.451085119329322e-06	8.497548457270077e-06	Bacteria	Bacteroidetes	Bacteroidia	Bacteroidales	Muribaculaceae	Muribaculaceae_ge
OTU123	9.485293483603377e-05	8.473283736379196e-06	0	0.0001529558722308614	Bacteria	Tenericutes	Mollicutes	Mollicutes_RF39	Mollicutes_RF39_fa	Mollicutes_RF39_ge
OTU1230	8.62299407600307e-06	0	0	0	Bacteria	Bacteroidetes	Bacteroidia	Bacteroidales	Prevotellaceae	Prevotellaceae_unclassified
OTU1232	1.724598815200614e-05	0	0	0	Bacteria	Bacteroidetes	Bacteroidia	Bacteroidales	Muribaculaceae	Muribaculaceae_ge
OTU1233	6.036095853202149e-05	5.0839702418275175e-05	0.00030423906429585557	6.798038765816061e-05	Bacteria	Bacteroidetes	Bacteroidia	Bacteroidales	Muribaculaceae	Muribaculaceae_ge
OTU1235	1.724598815200614e-05	0	0	0	Bacteria	Bacteroidetes	Bacteroidia	Bacteroidales	Tannerellaceae	Parabacteroides
OTU1236	0	0	0	8.497548457270077e-06	Bacteria	Bacteroidetes	Bacteroidia	Bacteroidales	Bacteroidales_unclassified	Bacteroidales_unclassified
OTU1237	0	1.6946567472758393e-05	8.451085119329322e-06	0	Bacteria	Bacteroidetes	Bacteroidia	Bacteroidales	Bacteroidales_unclassified	Bacteroidales_unclassified
OTU1238	8.62299407600307e-06	0	3.380434047731729e-05	1.6995096914540153e-05	Bacteria	Bacteroidetes	Bacteroidia	Bacteroidales	Muribaculaceae	Muribaculaceae_ge
OTU1239	6.898395260802455e-05	8.473283736379196e-06	5.915759583530525e-05	0	Bacteria	Bacteroidetes	Bacteroidia	Bacteroidales	Muribaculaceae	Muribaculaceae_ge
OTU124	0.0010606282713483777	0.0007032825501194733	0.0006760868095463458	0.000875247491098818	Bacteria	Proteobacteria	Gammaproteobacteria	Oceanospirillales	Halomonadaceae	Halomonas
OTU1240	3.449197630401228e-05	3.3893134945516786e-05	6.760868095463458e-05	6.798038765816061e-05	Bacteria	Bacteroidetes	Bacteroidia	Bacteroidales	Muribaculaceae	Muribaculaceae_ge
OTU1241	2.586898222800921e-05	4.2366418681895984e-05	3.380434047731729e-05	0	Bacteria	Bacteroidetes	Bacteroidia	Bacteroidales	Muribaculaceae	Muribaculaceae_ge
OTU1242	2.586898222800921e-05	8.473283736379196e-06	5.915759583530525e-05	4.248774228635039e-05	Bacteria	Bacteroidetes	Bacteroidia	Bacteroidales	Muribaculaceae	Muribaculaceae_ge
OTU1243	1.724598815200614e-05	8.473283736379196e-06	8.451085119329322e-06	8.497548457270077e-06	Bacteria	Bacteroidetes	Bacteroidia	Bacteroidales	Bacteroidales_unclassified	Bacteroidales_unclassified
OTU1244	3.449197630401228e-05	5.0839702418275175e-05	8.451085119329322e-06	7.64779361154307e-05	Bacteria	Bacteroidetes	Bacteroidia	Bacteroidales	Muribaculaceae	Muribaculaceae_ge
OTU1245	0.00010347592891203684	5.9312986154654373e-05	1.6902170238658645e-05	5.0985290743620464e-05	Bacteria	Bacteroidetes	Bacteroidia	Bacteroidales	Muribaculaceae	Muribaculaceae_ge
OTU1246	8.62299407600307e-06	0	0	0	Bacteria	Bacteroidetes	Bacteroidia	Bacteroidales	Muribaculaceae	Muribaculaceae_ge
OTU1247	8.62299407600307e-06	0	0	0	Bacteria	Bacteroidetes	Bacteroidia	Bacteroidales	Muribaculaceae	Muribaculaceae_ge
OTU1248	8.62299407600307e-06	0	0	0	Bacteria	Bacteroidetes	Bacteroidia	Bacteroidales	Muribaculaceae	Muribaculaceae_ge
OTU1249	8.62299407600307e-06	0	0	0	Bacteria	Bacteroidetes	Bacteroidia	Bacteroidales	Muribaculaceae	Muribaculaceae_ge
OTU125	8.62299407600307e-06	4.2366418681895984e-05	3.380434047731729e-05	5.9482839200890546e-05	Bacteria	Tenericutes	Mollicutes	Mollicutes_RF39	Mollicutes_RF39_fa	Mollicutes_RF39_ge
OTU1250	8.62299407600307e-06	1.6946567472758393e-05	7.605976607396389e-05	2.5492645371810232e-05	Bacteria	Bacteroidetes	Bacteroidia	Bacteroidales	Muribaculaceae	Muribaculaceae_ge
OTU1251	1.724598815200614e-05	0	1.6902170238658645e-05	8.497548457270077e-06	Bacteria	Bacteria_unclassified	Bacteria_unclassified	Bacteria_unclassified	Bacteria_unclassified	Bacteria_unclassified
OTU1253	1.724598815200614e-05	0	0	0	Bacteria	Bacteroidetes	Bacteroidia	Bacteroidales	Muribaculaceae	Muribaculaceae_ge
OTU1254	0	8.473283736379196e-06	8.451085119329322e-06	8.497548457270077e-06	Bacteria	Bacteroidetes	Bacteroidia	Bacteroidales	Bacteroidaceae	Bacteroides
OTU1255	8.62299407600307e-06	2.5419851209137588e-05	2.5353255357987965e-05	0	Bacteria	Bacteroidetes	Bacteroidia	Bacteroidales	Muribaculaceae	Muribaculaceae_unclassified
OTU1256	8.62299407600307e-06	0	0	0	Bacteria	Bacteroidetes	Bacteroidia	Bacteroidales	Muribaculaceae	Muribaculaceae_ge
OTU1258	8.62299407600307e-06	0	0	0	Bacteria	Bacteroidetes	Bacteroidia	Bacteroidales	Muribaculaceae	Muribaculaceae_ge
OTU126	0	0	0	2.5492645371810232e-05	Bacteria	Tenericutes	Mollicutes	Mollicutes_RF39	Mollicutes_RF39_fa	Mollicutes_RF39_ge
OTU1263	8.62299407600307e-05	0	0	0	Bacteria	Bacteroidetes	Bacteroidia	Bacteroidales	Muribaculaceae	Muribaculaceae_ge
OTU1264	6.036095853202149e-05	1.6946567472758393e-05	8.451085119329322e-06	0	Bacteria	Bacteroidetes	Bacteroidia	Bacteroidales	Muribaculaceae	Muribaculaceae_ge
OTU1265	0	0	0	8.497548457270077e-06	Bacteria	Bacteroidetes	Bacteroidia	Bacteroidales	Muribaculaceae	Muribaculaceae_ge
OTU1267	1.724598815200614e-05	0	4.225542559664661e-05	0	Bacteria	Bacteroidetes	Bacteroidia	Bacteroidales	Prevotellaceae	Prevotellaceae_UCG-001
OTU1268	8.62299407600307e-06	8.473283736379196e-06	0	0	Bacteria	Bacteroidetes	Bacteroidia	Bacteroidales	Muribaculaceae	Muribaculaceae_ge
OTU1269	8.62299407600307e-06	0	5.070651071597593e-05	0	Bacteria	Bacteroidetes	Bacteroidia	Bacteroidales	Muribaculaceae	CAG-873
OTU127	0	8.473283736379196e-06	0	2.5492645371810232e-05	Bacteria	Bacteria_unclassified	Bacteria_unclassified	Bacteria_unclassified	Bacteria_unclassified	Bacteria_unclassified
OTU1270	0.0001379679052160491	4.2366418681895984e-05	0.00014366844702859847	3.399019382908031e-05	Bacteria	Bacteria_unclassified	Bacteria_unclassified	Bacteria_unclassified	Bacteria_unclassified	Bacteria_unclassified
OTU1271	8.62299407600307e-06	0	0	0	Bacteria	Bacteroidetes	Bacteroidia	Bacteroidales	Muribaculaceae	Muribaculaceae_ge
OTU1272	1.724598815200614e-05	0	0	0	Bacteria	Bacteria_unclassified	Bacteria_unclassified	Bacteria_unclassified	Bacteria_unclassified	Bacteria_unclassified
OTU1273	2.586898222800921e-05	0	8.451085119329322e-06	8.497548457270077e-06	Bacteria	Bacteroidetes	Bacteroidia	Bacteroidales	Muribaculaceae	Muribaculaceae_ge
OTU1274	8.62299407600307e-06	0	0	0	Bacteria	Bacteroidetes	Bacteroidia	Bacteroidales	Muribaculaceae	Muribaculaceae_ge
OTU1275	8.62299407600307e-06	0	0	0	Bacteria	Bacteria_unclassified	Bacteria_unclassified	Bacteria_unclassified	Bacteria_unclassified	Bacteria_unclassified
OTU1276	5.173796445601842e-05	9.320612110017117e-05	1.6902170238658645e-05	1.6995096914540153e-05	Bacteria	Bacteroidetes	Bacteroidia	Bacteroidales	Bacteroidales_unclassified	Bacteroidales_unclassified
OTU1277	3.449197630401228e-05	3.3893134945516786e-05	8.451085119329322e-06	0	Bacteria	Bacteria_unclassified	Bacteria_unclassified	Bacteria_unclassified	Bacteria_unclassified	Bacteria_unclassified
OTU1278	8.62299407600307e-06	0	1.6902170238658645e-05	1.6995096914540153e-05	Bacteria	Bacteroidetes	Bacteroidia	Bacteroidales	Muribaculaceae	Muribaculaceae_ge
OTU1279	2.586898222800921e-05	0	2.5353255357987965e-05	1.6995096914540153e-05	Bacteria	Bacteria_unclassified	Bacteria_unclassified	Bacteria_unclassified	Bacteria_unclassified	Bacteria_unclassified
OTU128	0	0	0	2.5492645371810232e-05	Bacteria	Tenericutes	Mollicutes	Mollicutes_RF39	Mollicutes_RF39_fa	Mollicutes_RF39_ge
OTU1280	0.00010347592891203684	0	0	0	Bacteria	Bacteria_unclassified	Bacteria_unclassified	Bacteria_unclassified	Bacteria_unclassified	Bacteria_unclassified
OTU1281	8.62299407600307e-06	0	8.451085119329322e-06	0	Bacteria	Bacteria_unclassified	Bacteria_unclassified	Bacteria_unclassified	Bacteria_unclassified	Bacteria_unclassified
OTU1282	8.62299407600307e-06	8.473283736379196e-06	1.6902170238658645e-05	1.6995096914540153e-05	Bacteria	Bacteroidetes	Bacteroidia	Bacteroidales	Muribaculaceae	Muribaculaceae_ge
OTU1283	4.311497038001535e-05	8.473283736379196e-06	2.5353255357987965e-05	0	Bacteria	Bacteria_unclassified	Bacteria_unclassified	Bacteria_unclassified	Bacteria_unclassified	Bacteria_unclassified
OTU1284	6.898395260802455e-05	3.3893134945516786e-05	5.915759583530525e-05	8.497548457270077e-06	Bacteria	Bacteroidetes	Bacteroidia	Bacteroidales	Bacteroidales_unclassified	Bacteroidales_unclassified
OTU1285	8.62299407600307e-06	0	0	0	Bacteria	Bacteroidetes	Bacteroidia	Bacteroidales	Bacteroidales_unclassified	Bacteroidales_unclassified
OTU1286	8.62299407600307e-06	0	0	0	Bacteria	Bacteria_unclassified	Bacteria_unclassified	Bacteria_unclassified	Bacteria_unclassified	Bacteria_unclassified
OTU1287	5.173796445601842e-05	4.2366418681895984e-05	5.915759583530525e-05	2.5492645371810232e-05	Bacteria	Bacteroidetes	Bacteroidia	Bacteroidales	Prevotellaceae	Alloprevotella
OTU1288	2.586898222800921e-05	0	1.6902170238658645e-05	1.6995096914540153e-05	Bacteria	Bacteroidetes	Bacteroidia	Bacteroidales	Bacteroidales_unclassified	Bacteroidales_unclassified
OTU1289	2.586898222800921e-05	0	8.451085119329322e-06	8.497548457270077e-06	Bacteria	Bacteroidetes	Bacteroidia	Bacteroidales	Muribaculaceae	Muribaculaceae_ge
OTU129	0	0	1.6902170238658645e-05	6.798038765816061e-05	Bacteria	Tenericutes	Mollicutes	Mollicutes_RF39	Mollicutes_RF39_fa	Mollicutes_RF39_ge
OTU1290	1.724598815200614e-05	3.3893134945516786e-05	8.451085119329322e-06	0	Bacteria	Bacteroidetes	Bacteroidia	Bacteroidales	Muribaculaceae	Muribaculaceae_ge
OTU1291	8.62299407600307e-06	0	0	0	Bacteria	Bacteroidetes	Bacteroidia	Bacteroidales	Muribaculaceae	Muribaculaceae_ge
OTU1292	2.586898222800921e-05	0	0	0	Bacteria	Bacteroidetes	Bacteroidia	Bacteroidales	Muribaculaceae	Muribaculaceae_ge
OTU1293	1.724598815200614e-05	0	8.451085119329322e-06	0	Bacteria	Bacteroidetes	Bacteroidia	Bacteroidales	Bacteroidales_unclassified	Bacteroidales_unclassified
OTU1294	1.724598815200614e-05	0	2.5353255357987965e-05	0	Bacteria	Bacteria_unclassified	Bacteria_unclassified	Bacteria_unclassified	Bacteria_unclassified	Bacteria_unclassified
OTU1295	1.724598815200614e-05	8.473283736379196e-06	0	1.6995096914540153e-05	Bacteria	Bacteria_unclassified	Bacteria_unclassified	Bacteria_unclassified	Bacteria_unclassified	Bacteria_unclassified
OTU1296	2.586898222800921e-05	0	0	8.497548457270077e-06	Bacteria	Bacteroidetes	Bacteroidia	Bacteroidales	Muribaculaceae	Muribaculaceae_ge
OTU1297	1.724598815200614e-05	0	8.451085119329322e-06	8.497548457270077e-06	Bacteria	Bacteroidetes	Bacteroidia	Bacteroidales	Bacteroidales_unclassified	Bacteroidales_unclassified
OTU1298	7.760694668402763e-05	1.6946567472758393e-05	8.451085119329322e-06	3.399019382908031e-05	Bacteria	Bacteroidetes	Bacteroidia	Bacteroidales	Muribaculaceae	Muribaculaceae_ge
OTU1299	1.724598815200614e-05	0	0	0	Bacteria	Bacteroidetes	Bacteroidia	Bacteroidales	Muribaculaceae	Muribaculaceae_ge
OTU13	3.449197630401228e-05	5.9312986154654373e-05	8.451085119329322e-06	0.000110468129944511	Bacteria	Proteobacteria	Deltaproteobacteria	Desulfovibrionales	Desulfovibrionaceae	Bilophila
OTU130	0	8.473283736379196e-06	8.451085119329322e-06	4.248774228635039e-05	Bacteria	Bacteroidetes	Bacteroidia	Bacteroidales	Bacteroidales_unclassified	Bacteroidales_unclassified
OTU1300	3.449197630401228e-05	0	2.5353255357987965e-05	8.497548457270077e-06	Bacteria	Firmicutes	Clostridia	Clostridiales	Ruminococcaceae	Ruminococcaceae_unclassified
OTU1301	6.898395260802455e-05	4.2366418681895984e-05	3.380434047731729e-05	0	Bacteria	Bacteroidetes	Bacteroidia	Bacteroidales	Prevotellaceae	Prevotellaceae_UCG-001
OTU1302	0.00024144383412808595	4.2366418681895984e-05	5.070651071597593e-05	0.0002294338083462921	Bacteria	Bacteroidetes	Bacteroidia	Bacteroidales	Muribaculaceae	Muribaculaceae_ge
OTU1303	1.724598815200614e-05	0	0	0	Bacteria	Bacteroidetes	Bacteroidia	Bacteroidales	Bacteroidales_unclassified	Bacteroidales_unclassified
OTU1304	1.724598815200614e-05	0	8.451085119329322e-06	8.497548457270077e-06	Bacteria	Bacteroidetes	Bacteroidia	Bacteroidales	Muribaculaceae	Muribaculaceae_unclassified
OTU1305	1.724598815200614e-05	8.473283736379196e-06	0	0	Bacteria	Bacteroidetes	Bacteroidia	Bacteroidales	Muribaculaceae	Muribaculaceae_ge
OTU1306	4.311497038001535e-05	1.6946567472758393e-05	8.451085119329322e-06	2.5492645371810232e-05	Bacteria	Bacteria_unclassified	Bacteria_unclassified	Bacteria_unclassified	Bacteria_unclassified	Bacteria_unclassified
OTU1308	8.62299407600307e-06	2.5419851209137588e-05	3.380434047731729e-05	3.399019382908031e-05	Bacteria	Bacteria_unclassified	Bacteria_unclassified	Bacteria_unclassified	Bacteria_unclassified	Bacteria_unclassified
OTU1309	1.724598815200614e-05	0	1.6902170238658645e-05	0	Bacteria	Bacteroidetes	Bacteroidia	Bacteroidales	Bacteroidales_unclassified	Bacteroidales_unclassified
OTU131	0	2.5419851209137588e-05	8.451085119329322e-06	1.6995096914540153e-05	Bacteria	Tenericutes	Mollicutes	Mollicutes_RF39	Mollicutes_RF39_fa	Mollicutes_RF39_ge
OTU1310	7.760694668402763e-05	0	0	8.497548457270077e-06	Bacteria	Bacteroidetes	Bacteroidia	Bacteroidales	Bacteroidales_unclassified	Bacteroidales_unclassified
OTU1313	8.62299407600307e-06	8.473283736379196e-06	0	0	Bacteria	Bacteroidetes	Bacteroidia	Bacteroidales	Muribaculaceae	CAG-873
OTU1314	8.62299407600307e-06	0	0	0	Bacteria	Bacteroidetes	Bacteroidia	Bacteroidales	Muribaculaceae	Muribaculaceae_ge
OTU1315	3.449197630401228e-05	8.473283736379196e-06	0	3.399019382908031e-05	Bacteria	Bacteroidetes	Bacteroidia	Bacteroidales	Muribaculaceae	Muribaculaceae_ge
OTU1316	8.62299407600307e-06	8.473283736379196e-06	1.6902170238658645e-05	0	Bacteria	Bacteroidetes	Bacteroidia	Bacteroidales	Muribaculaceae	Muribaculaceae_ge
OTU1317	7.760694668402763e-05	0	8.451085119329322e-06	0	Bacteria	Bacteroidetes	Bacteroidia	Bacteroidales	Bacteroidales_unclassified	Bacteroidales_unclassified
OTU1318	8.62299407600307e-06	0	0	0	Bacteria	Bacteroidetes	Bacteroidia	Bacteroidales	Bacteroidales_unclassified	Bacteroidales_unclassified
OTU1319	0.00025006682820408904	2.5419851209137588e-05	0.0001183151916706105	4.248774228635039e-05	Bacteria	Bacteria_unclassified	Bacteria_unclassified	Bacteria_unclassified	Bacteria_unclassified	Bacteria_unclassified
OTU132	8.62299407600307e-06	0.00012709925604568795	8.451085119329322e-05	0.00014445832377359133	Bacteria	Tenericutes	Mollicutes	Mollicutes_RF39	Mollicutes_RF39_fa	Mollicutes_RF39_ge
OTU1320	8.62299407600307e-06	8.473283736379196e-06	0	8.497548457270077e-06	Bacteria	Bacteroidetes	Bacteroidia	Bacteroidales	Muribaculaceae	Muribaculaceae_ge
OTU1321	2.586898222800921e-05	8.473283736379196e-06	0	0	Bacteria	Bacteroidetes	Bacteroidia	Bacteroidales	Bacteroidaceae	Bacteroides
OTU1322	8.62299407600307e-06	1.6946567472758393e-05	0	0	Bacteria	Bacteroidetes	Bacteroidia	Bacteroidales	Muribaculaceae	Muribaculaceae_ge
OTU1323	8.62299407600307e-06	0	2.5353255357987965e-05	0	Bacteria	Bacteroidetes	Bacteroidia	Bacteroidales	Muribaculaceae	Muribaculaceae_ge
OTU1324	0.004328743026153541	0.00379603111389788	0.0015296464065986072	0.0011811592355605407	Bacteria	Bacteroidetes	Bacteroidia	Bacteroidales	Muribaculaceae	Muribaculaceae_ge
OTU1326	0.00010347592891203684	0.00011862597230930875	2.5353255357987965e-05	1.6995096914540153e-05	Bacteria	Bacteroidetes	Bacteroidia	Bacteroidales	Muribaculaceae	Muribaculaceae_ge
OTU1327	8.62299407600307e-06	0	1.6902170238658645e-05	0	Bacteria	Bacteria_unclassified	Bacteria_unclassified	Bacteria_unclassified	Bacteria_unclassified	Bacteria_unclassified
OTU1328	8.62299407600307e-06	0	0	0	Bacteria	Bacteroidetes	Bacteroidia	Bacteroidales	Prevotellaceae	Prevotella_2
OTU1329	8.62299407600307e-06	8.473283736379196e-06	0	8.497548457270077e-06	Bacteria	Bacteroidetes	Bacteroidia	Bacteroidales	Muribaculaceae	Muribaculaceae_ge
OTU133	0.00010347592891203684	8.473283736379197e-05	8.451085119329322e-05	0.0001529558722308614	Bacteria	Proteobacteria	Gammaproteobacteria	Oceanospirillales	Halomonadaceae	Halomonas
OTU1330	4.311497038001535e-05	0.00011862597230930875	0	8.497548457270077e-06	Bacteria	Bacteria_unclassified	Bacteria_unclassified	Bacteria_unclassified	Bacteria_unclassified	Bacteria_unclassified
OTU1331	0.0001120989229880399	0.00011015268857292955	0.00017747278750591575	5.9482839200890546e-05	Bacteria	Bacteroidetes	Bacteroidia	Bacteroidales	Muribaculaceae	Muribaculaceae_ge
OTU1332	6.036095853202149e-05	5.9312986154654373e-05	1.6902170238658645e-05	0	Bacteria	Bacteroidetes	Bacteroidia	Bacteroidales	Muribaculaceae	Muribaculaceae_ge
OTU1333	0	8.473283736379196e-06	0	0	Bacteria	Bacteroidetes	Bacteroidia	Bacteroidales	Muribaculaceae	Muribaculaceae_ge
OTU1334	3.449197630401228e-05	1.6946567472758393e-05	3.380434047731729e-05	1.6995096914540153e-05	Bacteria	Bacteroidetes	Bacteroidia	Bacteroidales	Bacteroidales_unclassified	Bacteroidales_unclassified
OTU1335	8.62299407600307e-06	1.6946567472758393e-05	0	1.6995096914540153e-05	Bacteria	Bacteroidetes	Bacteroidia	Bacteroidales	Muribaculaceae	Muribaculaceae_ge
OTU1336	8.62299407600307e-06	0	0	0	Bacteria	Bacteroidetes	Bacteroidia	Bacteroidales	Bacteroidales_unclassified	Bacteroidales_unclassified
OTU1337	8.62299407600307e-06	0	0	0	Bacteria	Bacteria_unclassified	Bacteria_unclassified	Bacteria_unclassified	Bacteria_unclassified	Bacteria_unclassified
OTU1338	8.62299407600307e-06	0	1.6902170238658645e-05	8.497548457270077e-06	Bacteria	Bacteroidetes	Bacteroidia	Bacteroidales	Bacteroidales_unclassified	Bacteroidales_unclassified
OTU134	0.00018108287559606446	4.2366418681895984e-05	0	0	Bacteria	Firmicutes	Bacilli	Lactobacillales	Lactobacillales_unclassified	Lactobacillales_unclassified
OTU1340	3.449197630401228e-05	6.778626989103357e-05	3.380434047731729e-05	5.9482839200890546e-05	Bacteria	Bacteroidetes	Bacteroidia	Bacteroidales	Muribaculaceae	Muribaculaceae_ge
OTU1341	8.62299407600307e-06	0	0	0	Bacteria	Bacteroidetes	Bacteroidia	Bacteroidales	Muribaculaceae	Muribaculaceae_ge
OTU1343	8.62299407600307e-06	8.473283736379196e-06	0	0	Bacteria	Bacteroidetes	Bacteroidia	Bacteroidales	Muribaculaceae	Muribaculaceae_unclassified
OTU1344	1.724598815200614e-05	0	0	7.64779361154307e-05	Bacteria	Bacteroidetes	Bacteroidia	Bacteroidales	Muribaculaceae	Muribaculaceae_ge
OTU1345	2.586898222800921e-05	0	0	1.6995096914540153e-05	Bacteria	Bacteroidetes	Bacteroidia	Bacteroidales	Muribaculaceae	Muribaculaceae_ge
OTU1347	3.449197630401228e-05	0.00015251910725482554	0.00010141302143195186	9.347303302997085e-05	Bacteria	Bacteroidetes	Bacteroidia	Bacteroidales	Muribaculaceae	Muribaculaceae_unclassified
OTU1348	0.0008536764135243039	0.0002033588096731007	0.000261983638699209	0.00016995096914540156	Bacteria	Bacteroidetes	Bacteroidia	Bacteroidales	Bacteroidales_unclassified	Bacteroidales_unclassified
OTU1349	0	8.473283736379196e-06	0	8.497548457270077e-06	Bacteria	Bacteroidetes	Bacteroidia	Bacteroidales	Bacteroidaceae	Bacteroides
OTU135	8.62299407600307e-06	0	0	0	Bacteria	Bacteroidetes	Bacteroidia	Bacteroidales	Bacteroidales_unclassified	Bacteroidales_unclassified
OTU1351	2.586898222800921e-05	0	8.451085119329322e-06	4.248774228635039e-05	Bacteria	Bacteria_unclassified	Bacteria_unclassified	Bacteria_unclassified	Bacteria_unclassified	Bacteria_unclassified
OTU1352	8.62299407600307e-06	0	0	0	Bacteria	Bacteroidetes	Bacteroidia	Bacteroidales	Muribaculaceae	Muribaculaceae_ge
OTU1353	0.00015521389336805525	0.00026267179582775506	9.296193631262253e-05	3.399019382908031e-05	Bacteria	Bacteroidetes	Bacteroidia	Bacteroidales	Muribaculaceae	Muribaculaceae_ge
OTU1355	2.586898222800921e-05	8.473283736379196e-06	1.6902170238658645e-05	0	Bacteria	Bacteroidetes	Bacteroidia	Bacteroidales	Muribaculaceae	Muribaculaceae_ge
OTU1356	2.586898222800921e-05	8.473283736379196e-06	1.6902170238658645e-05	0	Bacteria	Bacteroidetes	Bacteroidia	Bacteroidales	Muribaculaceae	Muribaculaceae_ge
OTU1357	0	0	1.6902170238658645e-05	0	Bacteria	Bacteroidetes	Bacteroidia	Bacteroidales	Bacteroidales_unclassified	Bacteroidales_unclassified
OTU1358	8.62299407600307e-06	0	0	8.497548457270077e-06	Bacteria	Bacteria_unclassified	Bacteria_unclassified	Bacteria_unclassified	Bacteria_unclassified	Bacteria_unclassified
OTU136	2.586898222800921e-05	4.2366418681895984e-05	0	0	Bacteria	Proteobacteria	Deltaproteobacteria	Desulfovibrionales	Desulfovibrionaceae	Desulfovibrionaceae_uncultured
OTU1360	8.62299407600307e-06	0	0	8.497548457270077e-06	Bacteria	Bacteroidetes	Bacteroidia	Bacteroidales	Muribaculaceae	Muribaculaceae_ge
OTU1361	7.760694668402763e-05	1.6946567472758393e-05	1.6902170238658645e-05	5.0985290743620464e-05	Bacteria	Bacteroidetes	Bacteroidia	Bacteroidales	Muribaculaceae	Muribaculaceae_ge
OTU1362	0.0006725935379282395	5.9312986154654373e-05	0.00044790751132445407	0.000764779361154307	Bacteria	Bacteroidetes	Bacteroidia	Bacteroidales	Muribaculaceae	Muribaculaceae_ge
OTU1363	5.173796445601842e-05	1.6946567472758393e-05	0	0	Bacteria	Bacteroidetes	Bacteroidia	Bacteroidales	Muribaculaceae	Muribaculaceae_ge
OTU1364	2.586898222800921e-05	6.778626989103357e-05	8.451085119329322e-05	5.0985290743620464e-05	Bacteria	Bacteroidetes	Bacteroidia	Bacteroidales	Muribaculaceae	Muribaculaceae_ge
OTU1365	3.449197630401228e-05	0	8.451085119329322e-06	0	Bacteria	Bacteroidetes	Bacteroidia	Bacteroidales	Bacteroidales_unclassified	Bacteroidales_unclassified
OTU1366	4.311497038001535e-05	5.0839702418275175e-05	8.451085119329322e-05	4.248774228635039e-05	Bacteria	Bacteroidetes	Bacteroidia	Bacteroidales	Rikenellaceae	Alistipes
OTU1367	0	0	8.451085119329322e-06	1.6995096914540153e-05	Bacteria	Bacteroidetes	Bacteroidia	Bacteroidales	Muribaculaceae	CAG-873
OTU1368	6.898395260802455e-05	8.473283736379196e-06	0.00010141302143195186	4.248774228635039e-05	Bacteria	Bacteria_unclassified	Bacteria_unclassified	Bacteria_unclassified	Bacteria_unclassified	Bacteria_unclassified
OTU137	8.62299407600307e-06	3.3893134945516786e-05	5.070651071597593e-05	2.5492645371810232e-05	Bacteria	Tenericutes	Mollicutes	Izimaplasmatales	Izimaplasmatales_fa	Izimaplasmatales_ge
OTU1370	3.449197630401228e-05	8.473283736379197e-05	5.070651071597593e-05	4.248774228635039e-05	Bacteria	Bacteroidetes	Bacteroidia	Bacteroidales	Muribaculaceae	Muribaculaceae_ge
OTU1371	8.62299407600307e-06	0	0	0	Bacteria	Bacteroidetes	Bacteroidia	Bacteroidales	Muribaculaceae	Muribaculaceae_unclassified
OTU1372	0.00012072191706404298	0.00012709925604568795	5.915759583530525e-05	5.9482839200890546e-05	Bacteria	Bacteroidetes	Bacteroidia	Bacteroidales	Prevotellaceae	Prevotellaceae_UCG-001
OTU1373	8.62299407600307e-06	0	8.451085119329322e-06	0	Bacteria	Bacteroidetes	Bacteroidia	Bacteroidales	Muribaculaceae	Muribaculaceae_ge
OTU1374	8.62299407600307e-06	0	8.451085119329322e-06	0	Bacteria	Bacteroidetes	Bacteroidia	Bacteroidales	Bacteroidales_unclassified	Bacteroidales_unclassified
OTU1375	8.62299407600307e-06	0	0	8.497548457270077e-06	Bacteria	Bacteroidetes	Bacteroidia	Bacteroidales	Muribaculaceae	CAG-873
OTU1376	2.586898222800921e-05	3.3893134945516786e-05	5.070651071597593e-05	1.6995096914540153e-05	Bacteria	Bacteroidetes	Bacteroidia	Bacteroidales	Muribaculaceae	Muribaculaceae_ge
OTU1377	0	8.473283736379196e-06	5.915759583530525e-05	0	Bacteria	Bacteria_unclassified	Bacteria_unclassified	Bacteria_unclassified	Bacteria_unclassified	Bacteria_unclassified
OTU1378	2.586898222800921e-05	1.6946567472758393e-05	1.6902170238658645e-05	5.9482839200890546e-05	Bacteria	Bacteroidetes	Bacteroidia	Bacteroidales	Muribaculaceae	Muribaculaceae_ge
OTU1379	6.036095853202149e-05	3.3893134945516786e-05	0	1.6995096914540153e-05	Bacteria	Bacteroidetes	Bacteroidia	Bacteroidales	Muribaculaceae	Muribaculaceae_ge
OTU138	8.62299407600307e-06	0	0	0	Bacteria	Proteobacteria	Gammaproteobacteria	Enterobacteriales	Enterobacteriaceae	Enterobacteriaceae_unclassified
OTU1381	1.724598815200614e-05	3.3893134945516786e-05	4.225542559664661e-05	5.9482839200890546e-05	Bacteria	Bacteroidetes	Bacteroidia	Bacteroidales	Muribaculaceae	Muribaculaceae_ge
OTU1382	8.62299407600307e-06	8.473283736379196e-06	3.380434047731729e-05	2.5492645371810232e-05	Bacteria	Bacteroidetes	Bacteroidia	Bacteroidales	Muribaculaceae	Muribaculaceae_ge
OTU1383	8.62299407600307e-06	8.473283736379196e-06	0	0	Bacteria	Bacteria_unclassified	Bacteria_unclassified	Bacteria_unclassified	Bacteria_unclassified	Bacteria_unclassified
OTU1384	8.62299407600307e-06	3.3893134945516786e-05	0	0	Bacteria	Bacteroidetes	Bacteroidia	Bacteroidales	Bacteroidales_unclassified	Bacteroidales_unclassified
OTU1385	8.62299407600307e-06	0	0	0	Bacteria	Bacteria_unclassified	Bacteria_unclassified	Bacteria_unclassified	Bacteria_unclassified	Bacteria_unclassified
OTU1386	0.0002069518578240737	3.3893134945516786e-05	1.6902170238658645e-05	0.00012746322685905115	Bacteria	Bacteroidetes	Bacteroidia	Bacteroidales	Muribaculaceae	Muribaculaceae_ge
OTU1387	1.724598815200614e-05	1.6946567472758393e-05	1.6902170238658645e-05	0	Bacteria	Bacteroidetes	Bacteroidia	Bacteroidales	Muribaculaceae	Muribaculaceae_ge
OTU1388	8.62299407600307e-06	8.473283736379196e-06	1.6902170238658645e-05	8.497548457270077e-06	Bacteria	Bacteroidetes	Bacteroidia	Bacteroidales	Muribaculaceae	Muribaculaceae_ge
OTU139	8.62299407600307e-06	0	0	0	Bacteria	Bacteria_unclassified	Bacteria_unclassified	Bacteria_unclassified	Bacteria_unclassified	Bacteria_unclassified
OTU1390	0.00098302132466435	8.473283736379197e-05	0.000735244405381651	0.00031440929291899286	Bacteria	Bacteroidetes	Bacteroidia	Bacteroidales	Muribaculaceae	Muribaculaceae_ge
OTU1393	6.036095853202149e-05	2.5419851209137588e-05	1.6902170238658645e-05	1.6995096914540153e-05	Bacteria	Bacteroidetes	Bacteroidia	Bacteroidales	Bacteroidaceae	Bacteroides
OTU1395	8.62299407600307e-06	0	8.451085119329322e-06	0	Bacteria	Bacteroidetes	Bacteroidia	Bacteroidales	Bacteroidales_unclassified	Bacteroidales_unclassified
OTU1396	1.724598815200614e-05	1.6946567472758393e-05	1.6902170238658645e-05	3.399019382908031e-05	Bacteria	Bacteroidetes	Bacteroidia	Bacteroidales	Bacteroidales_unclassified	Bacteroidales_unclassified
OTU1397	8.62299407600307e-06	0	0	0	Bacteria	Bacteroidetes	Bacteroidia	Bacteroidales	Bacteroidales_unclassified	Bacteroidales_unclassified
OTU1398	3.449197630401228e-05	4.2366418681895984e-05	7.605976607396389e-05	3.399019382908031e-05	Bacteria	Bacteroidetes	Bacteroidia	Bacteroidales	Muribaculaceae	Muribaculaceae_ge
OTU1399	1.724598815200614e-05	8.473283736379196e-06	3.380434047731729e-05	1.6995096914540153e-05	Bacteria	Bacteroidetes	Bacteroidia	Bacteroidales	Muribaculaceae	Muribaculaceae_ge
OTU14	0.025463701506437064	0.000516870307919131	0.00021972821310256238	0.000875247491098818	Bacteria	Proteobacteria	Gammaproteobacteria	Enterobacteriales	Enterobacteriaceae	Escherichia-Shigella
OTU140	0.00015521389336805525	0.0002203053771458591	0.00017747278750591575	0.0001529558722308614	Bacteria	Firmicutes	Bacilli	Lactobacillales	Lactobacillaceae	Lactobacillus
OTU1400	0	0	0	8.497548457270077e-06	Bacteria	Bacteroidetes	Bacteroidia	Bacteroidales	Muribaculaceae	Muribaculaceae_ge
OTU1401	1.724598815200614e-05	8.473283736379196e-06	3.380434047731729e-05	8.497548457270077e-06	Bacteria	Bacteria_unclassified	Bacteria_unclassified	Bacteria_unclassified	Bacteria_unclassified	Bacteria_unclassified
OTU1402	0.0001724598815200614	5.0839702418275175e-05	3.380434047731729e-05	8.497548457270077e-06	Bacteria	Bacteroidetes	Bacteroidia	Bacteroidales	Prevotellaceae	Prevotellaceae_unclassified
OTU1404	0	0	1.6902170238658645e-05	0	Bacteria	Bacteria_unclassified	Bacteria_unclassified	Bacteria_unclassified	Bacteria_unclassified	Bacteria_unclassified
OTU1405	0	0	0	8.497548457270077e-06	Bacteria	Bacteroidetes	Bacteroidia	Bacteroidales	Muribaculaceae	Muribaculaceae_ge
OTU1406	0	0	1.6902170238658645e-05	0	Bacteria	Bacteria_unclassified	Bacteria_unclassified	Bacteria_unclassified	Bacteria_unclassified	Bacteria_unclassified
OTU1407	8.62299407600307e-06	5.0839702418275175e-05	0.00010141302143195186	6.798038765816061e-05	Bacteria	Bacteroidetes	Bacteroidia	Bacteroidales	Muribaculaceae	Muribaculaceae_ge
OTU1408	8.62299407600307e-06	0	5.070651071597593e-05	1.6995096914540153e-05	Bacteria	Bacteroidetes	Bacteroidia	Bacteroidales	Muribaculaceae	Muribaculaceae_ge
OTU1409	1.724598815200614e-05	0	4.225542559664661e-05	8.497548457270077e-06	Bacteria	Bacteroidetes	Bacteroidia	Bacteroidales	Muribaculaceae	Muribaculaceae_ge
OTU141	0	2.5419851209137588e-05	0	0	Bacteria	Bacteria_unclassified	Bacteria_unclassified	Bacteria_unclassified	Bacteria_unclassified	Bacteria_unclassified
OTU1410	8.62299407600307e-06	2.5419851209137588e-05	5.915759583530525e-05	1.6995096914540153e-05	Bacteria	Bacteroidetes	Bacteroidia	Bacteroidales	Muribaculaceae	Muribaculaceae_ge
OTU1411	1.724598815200614e-05	2.5419851209137588e-05	5.915759583530525e-05	8.497548457270078e-05	Bacteria	Bacteroidetes	Bacteroidia	Bacteroidales	Muribaculaceae	Muribaculaceae_ge
OTU1412	1.724598815200614e-05	8.473283736379196e-06	4.225542559664661e-05	0	Bacteria	Bacteroidetes	Bacteroidia	Bacteroidales	Muribaculaceae	Muribaculaceae_ge
OTU1413	1.724598815200614e-05	8.473283736379196e-06	3.380434047731729e-05	0	Bacteria	Bacteroidetes	Bacteroidia	Bacteroidales	Muribaculaceae	Muribaculaceae_ge
OTU1414	0	0	1.6902170238658645e-05	1.6995096914540153e-05	Bacteria	Bacteroidetes	Bacteroidia	Bacteroidales	Muribaculaceae	Muribaculaceae_ge
OTU1415	0	0	2.5353255357987965e-05	8.497548457270077e-06	Bacteria	Bacteroidetes	Bacteroidia	Bacteroidales	Muribaculaceae	Muribaculaceae_ge
OTU1416	8.62299407600307e-06	2.5419851209137588e-05	5.070651071597593e-05	0	Bacteria	Bacteroidetes	Bacteroidia	Bacteroidales	Muribaculaceae	Muribaculaceae_ge
OTU1417	8.62299407600307e-06	0	8.451085119329322e-05	1.6995096914540153e-05	Bacteria	Bacteroidetes	Bacteroidia	Bacteroidales	Muribaculaceae	Muribaculaceae_ge
OTU1418	2.586898222800921e-05	6.778626989103357e-05	5.915759583530525e-05	0	Bacteria	Bacteroidetes	Bacteroidia	Bacteroidales	Prevotellaceae	Prevotellaceae_UCG-001
OTU1419	8.62299407600307e-06	1.6946567472758393e-05	3.380434047731729e-05	8.497548457270077e-06	Bacteria	Bacteroidetes	Bacteroidia	Bacteroidales	Muribaculaceae	Muribaculaceae_ge
OTU142	2.586898222800921e-05	0.0003219847819824095	5.915759583530525e-05	0.00021243871143175193	Bacteria	Firmicutes	Bacilli	Lactobacillales	Lactobacillaceae	Lactobacillus
OTU1420	8.62299407600307e-06	4.2366418681895984e-05	2.5353255357987965e-05	2.5492645371810232e-05	Bacteria	Bacteroidetes	Bacteroidia	Bacteroidales	Bacteroidales_unclassified	Bacteroidales_unclassified
OTU1421	0	0	1.6902170238658645e-05	0	Bacteria	Bacteroidetes	Bacteroidia	Bacteroidales	Bacteroidales_unclassified	Bacteroidales_unclassified
OTU1422	1.724598815200614e-05	5.0839702418275175e-05	2.5353255357987965e-05	8.497548457270077e-06	Bacteria	Bacteria_unclassified	Bacteria_unclassified	Bacteria_unclassified	Bacteria_unclassified	Bacteria_unclassified
OTU1423	0	0	2.5353255357987965e-05	0	Bacteria	Bacteria_unclassified	Bacteria_unclassified	Bacteria_unclassified	Bacteria_unclassified	Bacteria_unclassified
OTU1424	0.00018108287559606446	0.0002372519446186175	0.00039720100060847813	0.00014445832377359133	Bacteria	Bacteroidetes	Bacteroidia	Bacteroidales	Prevotellaceae	Prevotellaceae_UCG-001
OTU1425	1.724598815200614e-05	3.3893134945516786e-05	7.605976607396389e-05	5.0985290743620464e-05	Bacteria	Bacteroidetes	Bacteroidia	Bacteroidales	Muribaculaceae	Muribaculaceae_ge
OTU1426	0	0	1.6902170238658645e-05	0	Bacteria	Bacteroidetes	Bacteroidia	Bacteroidales	Muribaculaceae	Muribaculaceae_unclassified
OTU1427	0	1.6946567472758393e-05	1.6902170238658645e-05	0	Bacteria	Bacteroidetes	Bacteroidia	Bacteroidales	Muribaculaceae	Muribaculaceae_ge
OTU1428	0	1.6946567472758393e-05	3.380434047731729e-05	8.497548457270077e-06	Bacteria	Bacteroidetes	Bacteroidia	Bacteroidales	Muribaculaceae	Muribaculaceae_ge
OTU1429	1.724598815200614e-05	0	3.380434047731729e-05	0	Bacteria	Bacteria_unclassified	Bacteria_unclassified	Bacteria_unclassified	Bacteria_unclassified	Bacteria_unclassified
OTU143	0	8.473283736379196e-06	1.6902170238658645e-05	4.248774228635039e-05	Bacteria	Firmicutes	Firmicutes_unclassified	Firmicutes_unclassified	Firmicutes_unclassified	Firmicutes_unclassified
OTU1430	0	0	1.6902170238658645e-05	0	Bacteria	Bacteroidetes	Bacteroidia	Bacteroidales	Prevotellaceae	Prevotellaceae_NK3B31_group
OTU1431	0	8.473283736379196e-06	3.380434047731729e-05	0	Bacteria	Bacteroidetes	Bacteroidia	Bacteroidales	Muribaculaceae	Muribaculaceae_ge
OTU1432	8.62299407600307e-06	8.473283736379196e-06	2.5353255357987965e-05	0	Bacteria	Bacteroidetes	Bacteroidia	Bacteroidales	Muribaculaceae	Muribaculaceae_ge
OTU1433	8.62299407600307e-06	1.6946567472758393e-05	2.5353255357987965e-05	8.497548457270077e-06	Bacteria	Bacteria_unclassified	Bacteria_unclassified	Bacteria_unclassified	Bacteria_unclassified	Bacteria_unclassified
OTU1434	0	2.5419851209137588e-05	5.070651071597593e-05	3.399019382908031e-05	Bacteria	Bacteroidetes	Bacteroidia	Bacteroidales	Bacteroidales_unclassified	Bacteroidales_unclassified
OTU1435	0	0	1.6902170238658645e-05	0	Bacteria	Bacteroidetes	Bacteroidia	Bacteroidales	Muribaculaceae	Muribaculaceae_unclassified
OTU1436	7.760694668402763e-05	5.9312986154654373e-05	1.6902170238658645e-05	9.347303302997085e-05	Bacteria	Bacteroidetes	Bacteroidia	Bacteroidales	Muribaculaceae	Muribaculaceae_ge
OTU1437	1.724598815200614e-05	0	5.070651071597593e-05	8.497548457270077e-06	Bacteria	Bacteria_unclassified	Bacteria_unclassified	Bacteria_unclassified	Bacteria_unclassified	Bacteria_unclassified
OTU1438	0	0	1.6902170238658645e-05	0	Bacteria	Bacteroidetes	Bacteroidia	Bacteroidales	Muribaculaceae	Muribaculaceae_ge
OTU1439	8.62299407600307e-06	0	3.380434047731729e-05	0	Bacteria	Bacteroidetes	Bacteroidia	Bacteroidales	Muribaculaceae	Muribaculaceae_ge
OTU144	0	0	0	8.497548457270077e-06	Bacteria	Bacteria_unclassified	Bacteria_unclassified	Bacteria_unclassified	Bacteria_unclassified	Bacteria_unclassified
OTU1440	6.036095853202149e-05	0.00016099239099120474	0.0005915759583530525	0.00016995096914540156	Bacteria	Bacteroidetes	Bacteroidia	Bacteroidales	Prevotellaceae	Prevotellaceae_NK3B31_group
OTU1441	8.62299407600307e-06	3.3893134945516786e-05	0.00015211953214792779	6.798038765816061e-05	Bacteria	Bacteroidetes	Bacteroidia	Bacteroidales	Muribaculaceae	Muribaculaceae_ge
OTU1442	0	0	2.5353255357987965e-05	0	Bacteria	Bacteria_unclassified	Bacteria_unclassified	Bacteria_unclassified	Bacteria_unclassified	Bacteria_unclassified
OTU1443	6.898395260802455e-05	8.473283736379197e-05	0.00017747278750591575	4.248774228635039e-05	Bacteria	Bacteria_unclassified	Bacteria_unclassified	Bacteria_unclassified	Bacteria_unclassified	Bacteria_unclassified
OTU1444	2.586898222800921e-05	5.0839702418275175e-05	0.00016902170238658644	0.00011896567840178109	Bacteria	Bacteroidetes	Bacteroidia	Bacteroidales	Muribaculaceae	Muribaculaceae_ge
OTU1445	0	0	1.6902170238658645e-05	0	Bacteria	Bacteria_unclassified	Bacteria_unclassified	Bacteria_unclassified	Bacteria_unclassified	Bacteria_unclassified
OTU1446	0	0	2.5353255357987965e-05	0	Bacteria	Bacteria_unclassified	Bacteria_unclassified	Bacteria_unclassified	Bacteria_unclassified	Bacteria_unclassified
OTU1447	0	8.473283736379196e-06	1.6902170238658645e-05	0	Bacteria	Bacteroidetes	Bacteroidia	Bacteroidales	Muribaculaceae	Muribaculaceae_ge
OTU1448	0	0	1.6902170238658645e-05	0	Bacteria	Bacteria_unclassified	Bacteria_unclassified	Bacteria_unclassified	Bacteria_unclassified	Bacteria_unclassified
OTU1449	0	0	2.5353255357987965e-05	0	Bacteria	Bacteroidetes	Bacteroidia	Bacteroidales	Muribaculaceae	CAG-873
OTU145	0	0	0	3.399019382908031e-05	Bacteria	Tenericutes	Mollicutes	Mollicutes_RF39	Mollicutes_RF39_fa	Mollicutes_RF39_ge
OTU1450	0	8.473283736379196e-06	5.915759583530525e-05	8.497548457270077e-06	Bacteria	Bacteroidetes	Bacteroidia	Bacteroidales	Muribaculaceae	Muribaculaceae_ge
OTU1451	0	1.6946567472758393e-05	3.380434047731729e-05	0	Bacteria	Bacteroidetes	Bacteroidia	Bacteroidales	Muribaculaceae	Muribaculaceae_ge
OTU1452	0	2.5419851209137588e-05	1.6902170238658645e-05	0	Bacteria	Bacteria_unclassified	Bacteria_unclassified	Bacteria_unclassified	Bacteria_unclassified	Bacteria_unclassified
OTU1453	8.62299407600307e-06	8.473283736379196e-06	2.5353255357987965e-05	8.497548457270077e-06	Bacteria	Bacteroidetes	Bacteroidia	Bacteroidales	Muribaculaceae	Muribaculaceae_ge
OTU1454	0	8.473283736379196e-06	4.225542559664661e-05	0	Bacteria	Bacteria_unclassified	Bacteria_unclassified	Bacteria_unclassified	Bacteria_unclassified	Bacteria_unclassified
OTU1455	1.724598815200614e-05	3.3893134945516786e-05	5.070651071597593e-05	5.9482839200890546e-05	Bacteria	Bacteroidetes	Bacteroidia	Bacteroidales	Muribaculaceae	Muribaculaceae_unclassified
OTU1456	0	0	1.6902170238658645e-05	0	Bacteria	Bacteroidetes	Bacteroidia	Bacteroidales	Muribaculaceae	CAG-873
OTU1457	0.0005518716208641964	0.0004406107542917182	0.001073287810154824	0.001206651880932351	Bacteria	Bacteroidetes	Bacteroidia	Bacteroidales	Muribaculaceae	Muribaculaceae_ge
OTU1458	0	0	8.451085119329322e-06	0	Bacteria	Bacteria_unclassified	Bacteria_unclassified	Bacteria_unclassified	Bacteria_unclassified	Bacteria_unclassified
OTU1459	8.62299407600307e-06	0	5.070651071597593e-05	3.399019382908031e-05	Bacteria	Bacteroidetes	Bacteroidia	Bacteroidales	Muribaculaceae	CAG-873
OTU146	8.62299407600307e-06	8.473283736379196e-06	4.225542559664661e-05	5.9482839200890546e-05	Bacteria	Tenericutes	Mollicutes	Mollicutes_RF39	Mollicutes_RF39_fa	Mollicutes_RF39_ge
OTU1460	0	2.5419851209137588e-05	3.380434047731729e-05	8.497548457270077e-06	Bacteria	Bacteroidetes	Bacteroidia	Bacteroidales	Muribaculaceae	Muribaculaceae_ge
OTU1461	3.449197630401228e-05	0.00011862597230930875	0.00040565208572780745	0.00010197058148724093	Bacteria	Bacteroidetes	Bacteroidia	Bacteroidales	Prevotellaceae	Prevotellaceae_NK3B31_group
OTU1462	2.586898222800921e-05	8.473283736379196e-06	3.380434047731729e-05	8.497548457270077e-06	Bacteria	Bacteroidetes	Bacteroidia	Bacteroidales	Muribaculaceae	Muribaculaceae_ge
OTU1463	3.449197630401228e-05	3.3893134945516786e-05	8.451085119329322e-05	8.497548457270077e-06	Bacteria	Bacteroidetes	Bacteroidia	Bacteroidales	Prevotellaceae	Prevotellaceae_unclassified
OTU1464	0	0	8.451085119329322e-06	0	Bacteria	Bacteria_unclassified	Bacteria_unclassified	Bacteria_unclassified	Bacteria_unclassified	Bacteria_unclassified
OTU1465	1.724598815200614e-05	2.5419851209137588e-05	5.070651071597593e-05	8.497548457270077e-06	Bacteria	Bacteroidetes	Bacteroidia	Bacteroidales	Muribaculaceae	Muribaculaceae_ge
OTU1466	0	8.473283736379196e-06	8.451085119329322e-06	1.6995096914540153e-05	Bacteria	Bacteroidetes	Bacteroidia	Bacteroidales	Muribaculaceae	Muribaculaceae_ge
OTU1467	0	8.473283736379196e-06	1.6902170238658645e-05	2.5492645371810232e-05	Bacteria	Bacteroidetes	Bacteroidia	Bacteroidales	Muribaculaceae	Muribaculaceae_ge
OTU1468	0	0	8.451085119329322e-06	0	Bacteria	Bacteroidetes	Bacteroidia	Bacteroidales	Bacteroidales_unclassified	Bacteroidales_unclassified
OTU1469	8.62299407600307e-06	2.5419851209137588e-05	1.6902170238658645e-05	8.497548457270077e-06	Bacteria	Bacteroidetes	Bacteroidia	Bacteroidales	Muribaculaceae	Muribaculaceae_ge
OTU147	0	8.473283736379196e-06	8.451085119329322e-06	4.248774228635039e-05	Bacteria	Bacteroidetes	Bacteroidia	Bacteroidales	Bacteroidales_unclassified	Bacteroidales_unclassified
OTU1470	4.311497038001535e-05	1.6946567472758393e-05	5.915759583530525e-05	8.497548457270077e-06	Bacteria	Bacteroidetes	Bacteroidia	Bacteroidales	Muribaculaceae	Muribaculaceae_ge
OTU1471	0	0	2.5353255357987965e-05	0	Bacteria	Firmicutes	Clostridia	Clostridiales	Clostridiales_unclassified	Clostridiales_unclassified
OTU1472	0	0	8.451085119329322e-06	0	Bacteria	Bacteroidetes	Bacteroidia	Bacteroidales	Muribaculaceae	Muribaculaceae_unclassified
OTU1473	5.173796445601842e-05	5.9312986154654373e-05	8.451085119329322e-05	3.399019382908031e-05	Bacteria	Bacteroidetes	Bacteroidia	Bacteroidales	Prevotellaceae	Prevotellaceae_unclassified
OTU1474	0	0	8.451085119329322e-06	0	Bacteria	Bacteria_unclassified	Bacteria_unclassified	Bacteria_unclassified	Bacteria_unclassified	Bacteria_unclassified
OTU1475	0	0	8.451085119329322e-06	0	Bacteria	Bacteria_unclassified	Bacteria_unclassified	Bacteria_unclassified	Bacteria_unclassified	Bacteria_unclassified
OTU1476	3.449197630401228e-05	3.3893134945516786e-05	6.760868095463458e-05	0	Bacteria	Bacteroidetes	Bacteroidia	Bacteroidales	Muribaculaceae	Muribaculaceae_ge
OTU1477	0	0	8.451085119329322e-06	0	Bacteria	Bacteroidetes	Bacteroidia	Bacteroidales	Muribaculaceae	CAG-873
OTU1478	0.0002069518578240737	6.778626989103357e-05	0.00015211953214792779	5.0985290743620464e-05	Bacteria	Bacteroidetes	Bacteroidia	Bacteroidales	Muribaculaceae	Muribaculaceae_ge
OTU1479	0	0	8.451085119329322e-06	0	Bacteria	Bacteroidetes	Bacteroidia	Bacteroidales	Muribaculaceae	CAG-873
OTU148	4.311497038001535e-05	0.00015251910725482554	0.00010986410655128119	0.0003738921321198834	Bacteria	Tenericutes	Mollicutes	Mollicutes_RF39	Mollicutes_RF39_fa	Mollicutes_RF39_ge
OTU1480	3.449197630401228e-05	7.625955362741277e-05	7.605976607396389e-05	0	Bacteria	Bacteroidetes	Bacteroidia	Bacteroidales	Muribaculaceae	Muribaculaceae_ge
OTU1481	0	0	1.6902170238658645e-05	0	Bacteria	Bacteroidetes	Bacteroidia	Bacteroidales	Bacteroidales_unclassified	Bacteroidales_unclassified
OTU1482	4.311497038001535e-05	1.6946567472758393e-05	8.451085119329322e-06	6.798038765816061e-05	Bacteria	Bacteroidetes	Bacteroidia	Bacteroidales	Muribaculaceae	Muribaculaceae_ge
OTU1483	8.62299407600307e-06	2.5419851209137588e-05	5.070651071597593e-05	2.5492645371810232e-05	Bacteria	Bacteroidetes	Bacteroidia	Bacteroidales	Muribaculaceae	Muribaculaceae_ge
OTU1484	4.311497038001535e-05	5.0839702418275175e-05	3.380434047731729e-05	8.497548457270077e-06	Bacteria	Bacteroidetes	Bacteroidia	Bacteroidales	Muribaculaceae	Muribaculaceae_ge
OTU1485	3.449197630401228e-05	0.0004406107542917182	5.915759583530525e-05	5.0985290743620464e-05	Bacteria	Bacteroidetes	Bacteroidia	Bacteroidales	Muribaculaceae	Muribaculaceae_ge
OTU1486	1.724598815200614e-05	3.3893134945516786e-05	9.296193631262253e-05	0.00010197058148724093	Bacteria	Bacteria_unclassified	Bacteria_unclassified	Bacteria_unclassified	Bacteria_unclassified	Bacteria_unclassified
OTU1487	0	1.6946567472758393e-05	0	0	Bacteria	Bacteria_unclassified	Bacteria_unclassified	Bacteria_unclassified	Bacteria_unclassified	Bacteria_unclassified
OTU1488	1.724598815200614e-05	3.3893134945516786e-05	0	0	Bacteria	Bacteroidetes	Bacteroidia	Bacteroidales	Muribaculaceae	Muribaculaceae_ge
OTU1489	0	1.6946567472758393e-05	0	0	Bacteria	Bacteroidetes	Bacteroidia	Bacteroidales	Muribaculaceae	Muribaculaceae_ge
OTU149	0	0	2.5353255357987965e-05	3.399019382908031e-05	Bacteria	Tenericutes	Mollicutes	Mollicutes_RF39	Mollicutes_RF39_fa	Mollicutes_RF39_ge
OTU1490	4.311497038001535e-05	5.0839702418275175e-05	0	1.6995096914540153e-05	Bacteria	Bacteroidetes	Bacteroidia	Bacteroidales	Muribaculaceae	Muribaculaceae_ge
OTU1491	8.62299407600307e-06	1.6946567472758393e-05	8.451085119329322e-06	0	Bacteria	Bacteroidetes	Bacteroidia	Bacteroidales	Rikenellaceae	Alistipes
OTU1492	0	2.5419851209137588e-05	1.6902170238658645e-05	8.497548457270077e-06	Bacteria	Bacteroidetes	Bacteroidia	Bacteroidales	Muribaculaceae	Muribaculaceae_ge
OTU1493	2.586898222800921e-05	6.778626989103357e-05	5.915759583530525e-05	0.00017844851760267163	Bacteria	Bacteroidetes	Bacteroidia	Bacteroidales	Muribaculaceae	Muribaculaceae_ge
OTU1494	0	1.6946567472758393e-05	8.451085119329322e-06	0	Bacteria	Bacteroidetes	Bacteroidia	Bacteroidales	Muribaculaceae	Muribaculaceae_ge
OTU1495	0	4.2366418681895984e-05	4.225542559664661e-05	0	Bacteria	Bacteroidetes	Bacteroidia	Bacteroidales	Muribaculaceae	Muribaculaceae_ge
OTU1496	0	1.6946567472758393e-05	0	0	Bacteria	Bacteroidetes	Bacteroidia	Bacteroidales	Muribaculaceae	Muribaculaceae_ge
OTU1497	2.586898222800921e-05	5.0839702418275175e-05	0.00018592387262524507	5.0985290743620464e-05	Bacteria	Bacteroidetes	Bacteroidia	Bacteroidales	Muribaculaceae	Muribaculaceae_ge
OTU1498	2.586898222800921e-05	1.6946567472758393e-05	8.451085119329322e-06	3.399019382908031e-05	Bacteria	Bacteroidetes	Bacteroidia	Bacteroidales	Muribaculaceae	Muribaculaceae_ge
OTU1499	0	2.5419851209137588e-05	0	0	Bacteria	Bacteroidetes	Bacteroidia	Bacteroidales	Rikenellaceae	Alistipes
OTU15	0	0	0	4.248774228635039e-05	Bacteria	Firmicutes	Clostridia	Clostridiales	Lachnospiraceae	Lachnospiraceae_unclassified
OTU150	0	0	0	1.6995096914540153e-05	Bacteria	Bacteroidetes	Bacteroidia	Bacteroidales	Bacteroidales_unclassified	Bacteroidales_unclassified
OTU1500	8.62299407600307e-06	1.6946567472758393e-05	0	0	Bacteria	Bacteroidetes	Bacteroidia	Bacteroidia_unclassified	Bacteroidia_unclassified	Bacteroidia_unclassified
OTU1501	0	4.2366418681895984e-05	8.451085119329322e-06	0	Bacteria	Bacteroidetes	Bacteroidia	Bacteroidales	Muribaculaceae	Muribaculaceae_ge
OTU1502	4.311497038001535e-05	9.320612110017117e-05	6.760868095463458e-05	1.6995096914540153e-05	Bacteria	Bacteroidetes	Bacteroidia	Bacteroidales	Muribaculaceae	Muribaculaceae_ge
OTU1503	8.62299407600307e-06	1.6946567472758393e-05	8.451085119329322e-06	1.6995096914540153e-05	Bacteria	Bacteria_unclassified	Bacteria_unclassified	Bacteria_unclassified	Bacteria_unclassified	Bacteria_unclassified
OTU1504	0	2.5419851209137588e-05	0	0	Bacteria	Bacteroidetes	Bacteroidia	Bacteroidales	Bacteroidales_unclassified	Bacteroidales_unclassified
OTU1505	1.724598815200614e-05	7.625955362741277e-05	0	0	Bacteria	Bacteroidetes	Bacteroidia	Bacteroidales	Muribaculaceae	Muribaculaceae_ge
OTU1506	0	4.2366418681895984e-05	8.451085119329322e-06	0	Bacteria	Bacteroidetes	Bacteroidia	Bacteroidales	Muribaculaceae	Muribaculaceae_ge
OTU1507	0.00018970586967206754	0.0006354962802284398	0.0002450814684605503	0.000441872519778044	Bacteria	Bacteroidetes	Bacteroidia	Bacteroidales	Muribaculaceae	Muribaculaceae_ge
OTU1508	9.485293483603377e-05	0.00010167940483655035	4.225542559664661e-05	8.497548457270077e-06	Bacteria	Bacteroidetes	Bacteroidia	Bacteroidales	Prevotellaceae	Prevotellaceae_UCG-001
OTU1509	0	5.9312986154654373e-05	1.6902170238658645e-05	5.0985290743620464e-05	Bacteria	Bacteroidetes	Bacteroidia	Bacteroidales	Muribaculaceae	Muribaculaceae_ge
OTU151	0	0	0	1.6995096914540153e-05	Bacteria	Tenericutes	Mollicutes	Mollicutes_RF39	Mollicutes_RF39_fa	Mollicutes_RF39_ge
OTU1510	0	1.6946567472758393e-05	0	0	Bacteria	Bacteroidetes	Bacteroidia	Bacteroidales	Muribaculaceae	Muribaculaceae_ge
OTU1511	8.62299407600307e-06	3.3893134945516786e-05	1.6902170238658645e-05	4.248774228635039e-05	Bacteria	Bacteroidetes	Bacteroidia	Bacteroidales	Muribaculaceae	Muribaculaceae_ge
OTU1512	0	1.6946567472758393e-05	0	0	Bacteria	Bacteroidetes	Bacteroidia	Bacteroidales	Muribaculaceae	Muribaculaceae_ge
OTU1513	1.724598815200614e-05	1.6946567472758393e-05	0	0	Bacteria	Bacteroidetes	Bacteroidia	Bacteroidales	Muribaculaceae	Muribaculaceae_ge
OTU1514	0	1.6946567472758393e-05	0	0	Bacteria	Bacteria_unclassified	Bacteria_unclassified	Bacteria_unclassified	Bacteria_unclassified	Bacteria_unclassified
OTU1515	0.00024144383412808595	0.00026267179582775506	0.00028733689405719694	0.00019544361451721178	Bacteria	Bacteroidetes	Bacteroidia	Bacteroidales	Muribaculaceae	Muribaculaceae_ge
OTU1516	0	1.6946567472758393e-05	0	0	Bacteria	Bacteroidetes	Bacteroidia	Bacteroidales	Bacteroidales_unclassified	Bacteroidales_unclassified
OTU1517	0	2.5419851209137588e-05	0	0	Bacteria	Bacteroidetes	Bacteroidia	Bacteroidales	Muribaculaceae	Muribaculaceae_ge
OTU1518	0.0009226603661323285	0.0004236641868189598	0.00021127712798323304	0.0004078823259489637	Bacteria	Bacteroidetes	Bacteroidia	Bacteroidales	Muribaculaceae	Muribaculaceae_ge
OTU1519	0	2.5419851209137588e-05	0	8.497548457270077e-06	Bacteria	Bacteroidetes	Bacteroidia	Bacteroidales	Muribaculaceae	Muribaculaceae_ge
OTU152	0	8.473283736379196e-06	2.5353255357987965e-05	2.5492645371810232e-05	Bacteria	Proteobacteria	Gammaproteobacteria	Oceanospirillales	Halomonadaceae	Halomonas
OTU1520	0	1.6946567472758393e-05	8.451085119329322e-06	0	Bacteria	Bacteroidetes	Bacteroidia	Bacteroidales	Muribaculaceae	Muribaculaceae_ge
OTU1521	8.62299407600307e-06	2.5419851209137588e-05	1.6902170238658645e-05	8.497548457270077e-06	Bacteria	Bacteroidetes	Bacteroidia	Bacteroidales	Muribaculaceae	Muribaculaceae_ge
OTU1522	0	1.6946567472758393e-05	0	8.497548457270077e-06	Bacteria	Bacteria_unclassified	Bacteria_unclassified	Bacteria_unclassified	Bacteria_unclassified	Bacteria_unclassified
OTU1523	6.036095853202149e-05	6.778626989103357e-05	3.380434047731729e-05	0	Bacteria	Bacteroidetes	Bacteroidia	Bacteroidales	Prevotellaceae	Prevotellaceae_unclassified
OTU1524	0	1.6946567472758393e-05	0	0	Bacteria	Bacteria_unclassified	Bacteria_unclassified	Bacteria_unclassified	Bacteria_unclassified	Bacteria_unclassified
OTU1525	0	4.2366418681895984e-05	0	1.6995096914540153e-05	Bacteria	Bacteria_unclassified	Bacteria_unclassified	Bacteria_unclassified	Bacteria_unclassified	Bacteria_unclassified
OTU1526	0	2.5419851209137588e-05	8.451085119329322e-06	0	Bacteria	Bacteria_unclassified	Bacteria_unclassified	Bacteria_unclassified	Bacteria_unclassified	Bacteria_unclassified
OTU1527	0	8.473283736379196e-06	0	0	Bacteria	Firmicutes	Bacilli	Bacilli_unclassified	Bacilli_unclassified	Bacilli_unclassified
OTU1528	0	4.2366418681895984e-05	1.6902170238658645e-05	0	Bacteria	Bacteria_unclassified	Bacteria_unclassified	Bacteria_unclassified	Bacteria_unclassified	Bacteria_unclassified
OTU1529	0	8.473283736379196e-06	0	0	Bacteria	Bacteria_unclassified	Bacteria_unclassified	Bacteria_unclassified	Bacteria_unclassified	Bacteria_unclassified
OTU153	0	0	0	2.5492645371810232e-05	Bacteria	Tenericutes	Mollicutes	Mollicutes_RF39	Mollicutes_RF39_fa	Mollicutes_RF39_ge
OTU1530	9.485293483603377e-05	0.00011015268857292955	0.0001183151916706105	7.64779361154307e-05	Bacteria	Bacteroidetes	Bacteroidia	Bacteroidales	Muribaculaceae	Muribaculaceae_ge
OTU1531	0	0.0002033588096731007	1.6902170238658645e-05	0	Bacteria	Bacteria_unclassified	Bacteria_unclassified	Bacteria_unclassified	Bacteria_unclassified	Bacteria_unclassified
OTU1532	0	1.6946567472758393e-05	0	0	Bacteria	Bacteroidetes	Bacteroidia	Bacteroidales	Bacteroidales_unclassified	Bacteroidales_unclassified
OTU1533	2.586898222800921e-05	8.473283736379196e-06	8.451085119329322e-06	4.248774228635039e-05	Bacteria	Bacteroidetes	Bacteroidia	Bacteroidales	Bacteroidaceae	Bacteroides
OTU1534	0	0.00029656493077327185	0	0	Bacteria	Firmicutes	Clostridia	Clostridiales	Lachnospiraceae	Lachnospiraceae_unclassified
OTU1535	0	1.6946567472758393e-05	0	0	Bacteria	Bacteroidetes	Bacteroidia	Bacteroidales	Rikenellaceae	Alistipes
OTU1536	2.586898222800921e-05	4.2366418681895984e-05	0	0	Bacteria	Bacteria_unclassified	Bacteria_unclassified	Bacteria_unclassified	Bacteria_unclassified	Bacteria_unclassified
OTU1537	0	3.3893134945516786e-05	0	8.497548457270077e-06	Bacteria	Bacteria_unclassified	Bacteria_unclassified	Bacteria_unclassified	Bacteria_unclassified	Bacteria_unclassified
OTU1538	8.62299407600307e-06	0.00011015268857292955	0	1.6995096914540153e-05	Bacteria	Bacteria_unclassified	Bacteria_unclassified	Bacteria_unclassified	Bacteria_unclassified	Bacteria_unclassified
OTU1539	0	1.6946567472758393e-05	0	0	Bacteria	Bacteria_unclassified	Bacteria_unclassified	Bacteria_unclassified	Bacteria_unclassified	Bacteria_unclassified
OTU154	0	8.473283736379196e-06	1.6902170238658645e-05	2.5492645371810232e-05	Bacteria	Firmicutes	Firmicutes_unclassified	Firmicutes_unclassified	Firmicutes_unclassified	Firmicutes_unclassified
OTU1540	1.724598815200614e-05	3.3893134945516786e-05	8.451085119329322e-06	1.6995096914540153e-05	Bacteria	Bacteroidetes	Bacteroidia	Bacteroidales	Bacteroidales_unclassified	Bacteroidales_unclassified
OTU1541	0	8.473283736379196e-06	0	0	Bacteria	Bacteroidetes	Bacteroidia	Bacteroidales	Muribaculaceae	Muribaculaceae_ge
OTU1542	8.62299407600307e-06	5.0839702418275175e-05	5.070651071597593e-05	7.64779361154307e-05	Bacteria	Bacteroidetes	Bacteroidia	Bacteroidales	Muribaculaceae	Muribaculaceae_ge
OTU1543	8.62299407600307e-06	8.473283736379196e-06	0	0	Bacteria	Bacteroidetes	Bacteroidia	Bacteroidales	Muribaculaceae	Muribaculaceae_unclassified
OTU1544	1.724598815200614e-05	2.5419851209137588e-05	5.070651071597593e-05	3.399019382908031e-05	Bacteria	Bacteroidetes	Bacteroidia	Bacteroidales	Muribaculaceae	Muribaculaceae_unclassified
OTU1545	2.586898222800921e-05	4.2366418681895984e-05	0	0	Bacteria	Bacteroidetes	Bacteroidia	Bacteroidales	Muribaculaceae	Muribaculaceae_ge
OTU1546	0	4.2366418681895984e-05	3.380434047731729e-05	8.497548457270077e-06	Bacteria	Bacteroidetes	Bacteroidia	Bacteroidales	Muribaculaceae	Muribaculaceae_ge
OTU1547	0	1.6946567472758393e-05	8.451085119329322e-06	0	Bacteria	Bacteroidetes	Bacteroidia	Bacteroidales	Muribaculaceae	Muribaculaceae_ge
OTU1548	2.586898222800921e-05	0.00012709925604568795	5.070651071597593e-05	8.497548457270078e-05	Bacteria	Bacteria_unclassified	Bacteria_unclassified	Bacteria_unclassified	Bacteria_unclassified	Bacteria_unclassified
OTU1549	7.760694668402763e-05	7.625955362741277e-05	9.296193631262253e-05	2.5492645371810232e-05	Bacteria	Bacteroidetes	Bacteroidia	Bacteroidales	Bacteroidaceae	Bacteroides
OTU155	8.62299407600307e-06	3.3893134945516786e-05	8.451085119329322e-06	0.00010197058148724093	Bacteria	Tenericutes	Mollicutes	Mollicutes_RF39	Mollicutes_RF39_fa	Mollicutes_RF39_ge
OTU1550	0	8.473283736379196e-06	8.451085119329322e-06	8.497548457270077e-06	Bacteria	Bacteroidetes	Bacteroidia	Bacteroidales	Muribaculaceae	Muribaculaceae_ge
OTU1551	8.62299407600307e-06	3.3893134945516786e-05	0	8.497548457270077e-06	Bacteria	Bacteria_unclassified	Bacteria_unclassified	Bacteria_unclassified	Bacteria_unclassified	Bacteria_unclassified
OTU1552	0	8.473283736379196e-06	0	0	Bacteria	Bacteroidetes	Bacteroidia	Bacteroidales	Muribaculaceae	Muribaculaceae_ge
OTU1553	0	1.6946567472758393e-05	0	0	Bacteria	Bacteroidetes	Bacteroidia	Bacteroidales	Bacteroidales_unclassified	Bacteroidales_unclassified
OTU1554	0	8.473283736379196e-06	0	0	Bacteria	Bacteria_unclassified	Bacteria_unclassified	Bacteria_unclassified	Bacteria_unclassified	Bacteria_unclassified
OTU1555	0	8.473283736379196e-06	0	0	Bacteria	Bacteroidetes	Bacteroidia	Bacteroidales	Bacteroidales_unclassified	Bacteroidales_unclassified
OTU1556	0	1.6946567472758393e-05	8.451085119329322e-06	0	Bacteria	Bacteroidetes	Bacteroidia	Bacteroidales	Muribaculaceae	Muribaculaceae_ge
OTU1557	5.173796445601842e-05	0.00012709925604568795	5.915759583530525e-05	5.9482839200890546e-05	Bacteria	Bacteroidetes	Bacteroidia	Bacteroidales	Muribaculaceae	Muribaculaceae_ge
OTU1558	0	8.473283736379196e-06	0	0	Bacteria	Bacteroidetes	Bacteroidia	Bacteroidales	Bacteroidales_unclassified	Bacteroidales_unclassified
OTU1559	0	8.473283736379196e-06	0	0	Bacteria	Bacteria_unclassified	Bacteria_unclassified	Bacteria_unclassified	Bacteria_unclassified	Bacteria_unclassified
OTU156	0	2.5419851209137588e-05	2.5353255357987965e-05	7.64779361154307e-05	Bacteria	Firmicutes	Clostridia	Clostridiales	Clostridiales_unclassified	Clostridiales_unclassified
OTU1560	8.62299407600307e-06	1.6946567472758393e-05	0	0	Bacteria	Bacteroidetes	Bacteroidia	Bacteroidales	Bacteroidales_unclassified	Bacteroidales_unclassified
OTU1561	0	8.473283736379196e-06	0	0	Bacteria	Bacteria_unclassified	Bacteria_unclassified	Bacteria_unclassified	Bacteria_unclassified	Bacteria_unclassified
OTU1562	0.0016814838448205986	0.00147435137012998	0.0015634507470759246	0.0011471690417314605	Bacteria	Bacteroidetes	Bacteroidia	Bacteroidales	Muribaculaceae	Muribaculaceae_ge
OTU1563	0.0037768714052893444	0.0021776339202494535	0.00016057061726725713	0.0011386714932741903	Bacteria	Bacteroidetes	Bacteroidia	Bacteroidales	Muribaculaceae	Muribaculaceae_ge
OTU1564	0.0005346256327121903	0.000516870307919131	0.0006422824690690285	0.0006373161342952558	Bacteria	Bacteroidetes	Bacteroidia	Bacteroidales	Muribaculaceae	Muribaculaceae_ge
OTU1565	0.0015693849218325587	0.00010167940483655035	0.00021127712798323304	2.5492645371810232e-05	Bacteria	Bacteroidetes	Bacteroidia	Bacteroidales	Muribaculaceae	Muribaculaceae_ge
OTU1566	0.0021729945071527735	0.0008388550899015404	0.001656412683388547	0.005039046235161156	Bacteria	Bacteroidetes	Bacteroidia	Bacteroidales	Muribaculaceae	Muribaculaceae_ge
OTU1567	0.0002241978459760798	0.001169313155620329	0.0004817118518017713	0.0010876862025305698	Bacteria	Bacteroidetes	Bacteroidia	Bacteroidales	Muribaculaceae	Muribaculaceae_ge
OTU1568	0.001612499892212574	0.00016099239099120474	0.00018592387262524507	0.0008497548457270077	Bacteria	Bacteroidetes	Bacteroidia	Bacteroidales	Muribaculaceae	Muribaculaceae_ge
OTU1569	0.0005949865912442118	5.0839702418275175e-05	0.00040565208572780745	6.798038765816061e-05	Bacteria	Bacteroidetes	Bacteroidia	Bacteroidales	Muribaculaceae	Muribaculaceae_ge
OTU157	0	0	0	5.0985290743620464e-05	Bacteria	Tenericutes	Mollicutes	Mollicutes_RF39	Mollicutes_RF39_fa	Mollicutes_RF39_ge
OTU1570	0.0014227940225405066	0.00018641224220034233	0.00012676627678993982	3.399019382908031e-05	Bacteria	Bacteroidetes	Bacteroidia	Bacteroidales	Muribaculaceae	Muribaculaceae_ge
OTU1571	0.0005260026386361873	0.00010167940483655035	0.0015296464065986072	0.0014020954954495628	Bacteria	Bacteroidetes	Bacteroidia	Bacteroidales	Muribaculaceae	Muribaculaceae_ge
OTU1572	0.0008278074312962948	0.0007202291175922317	0.000684537894665675	0.0007477842642397668	Bacteria	Bacteroidetes	Bacteroidia	Bacteroidales	Muribaculaceae	Muribaculaceae_ge
OTU1573	0.000612232579396218	0.0011947330068294666	0	0	Bacteria	Bacteroidetes	Bacteroidia	Bacteroidales	Muribaculaceae	Muribaculaceae_ge
OTU1574	0.0009743983305883469	8.473283736379197e-05	0.0005915759583530525	5.0985290743620464e-05	Bacteria	Bacteroidetes	Bacteroidia	Bacteroidales	Muribaculaceae	Muribaculaceae_ge
OTU1575	0.0006898395260802456	8.473283736379197e-05	5.070651071597593e-05	4.248774228635039e-05	Bacteria	Bacteroidetes	Bacteroidia	Bacteroidales	Muribaculaceae	Muribaculaceae_ge
OTU1576	0.0007329544964602609	0.00012709925604568795	0.0005662227029950645	0.0003399019382908031	Bacteria	Bacteroidetes	Bacteroidia	Bacteroidales	Muribaculaceae	Muribaculaceae_ge
OTU1577	0.0009571523424363407	0.00013557253978206714	0.0003380434047731729	0.000110468129944511	Bacteria	Bacteroidetes	Bacteroidia	Bacteroidales	Muribaculaceae	Muribaculaceae_ge
OTU1578	0.0012848261173244574	0.00016946567472758394	0.0012423095125414104	0.00043337497132077396	Bacteria	Bacteroidetes	Bacteroidia	Bacteroidales	Muribaculaceae	Muribaculaceae_ge
OTU1579	0.0003276737748881167	7.625955362741277e-05	0.000261983638699209	0.00027192155063264246	Bacteria	Bacteroidetes	Bacteroidia	Bacteroidales	Muribaculaceae	Muribaculaceae_ge
OTU158	0	0	0	1.6995096914540153e-05	Bacteria	Bacteroidetes	Bacteroidia	Bacteroidales	Muribaculaceae	CAG-873
OTU1580	0.0005087566504841811	7.625955362741277e-05	0.00030423906429585557	1.6995096914540153e-05	Bacteria	Bacteroidetes	Bacteroidia	Bacteroidales	Muribaculaceae	Muribaculaceae_ge
OTU1581	0.0003104277867361105	0.00039824433560982223	3.380434047731729e-05	0.0001529558722308614	Bacteria	Bacteroidetes	Bacteroidia	Bacteroidales	Muribaculaceae	Muribaculaceae_ge
OTU1582	0.000370788745268132	0	0.0001943749577445744	5.0985290743620464e-05	Bacteria	Bacteroidetes	Bacteroidia	Bacteroidales	Muribaculaceae	Muribaculaceae_ge
OTU1583	0.07209685346946167	0.0021691606365130743	0.015178148874315463	0.0040618281625750974	Bacteria	Bacteroidetes	Bacteroidia	Bacteroidales	Muribaculaceae	Muribaculaceae_ge
OTU1584	0.0003104277867361105	5.0839702418275175e-05	0.0001183151916706105	8.497548457270077e-06	Bacteria	Bacteroidetes	Bacteroidia	Bacteroidales	Muribaculaceae	Muribaculaceae_ge
OTU1585	0.0008881683898283162	5.0839702418275175e-05	0.0008789128524102495	0.00011896567840178109	Bacteria	Bacteroidetes	Bacteroidia	Bacteroidales	Muribaculaceae	Muribaculaceae_ge
OTU1586	0.00047426467418016884	7.625955362741277e-05	0.00020282604286390372	0.00010197058148724093	Bacteria	Bacteroidetes	Bacteroidia	Bacteroidales	Muribaculaceae	Muribaculaceae_ge
OTU1587	0.00028455880450810133	9.320612110017117e-05	0.0002281792982218917	0.00017844851760267163	Bacteria	Bacteroidetes	Bacteroidia	Bacteroidales	Muribaculaceae	Muribaculaceae_ge
OTU1588	0.0012503341410204452	0.0004660306055008558	0.0007944020012169563	0.0014190905923641029	Bacteria	Bacteroidetes	Bacteroidia	Bacteroidales	Muribaculaceae	Muribaculaceae_ge
OTU1589	0.0003621657511921289	0	0	0	Bacteria	Bacteroidetes	Bacteroidia	Bacteroidales	Muribaculaceae	Muribaculaceae_ge
OTU159	0	0	0	2.5492645371810232e-05	Bacteria	Tenericutes	Mollicutes	Mollicutes_RF39	Mollicutes_RF39_fa	Mollicutes_RF39_ge
OTU1590	0.00016383688744405834	0.00016946567472758394	0.0003380434047731729	0.00019544361451721178	Bacteria	Bacteroidetes	Bacteroidia	Bacteroidales	Muribaculaceae	Muribaculaceae_ge
OTU1591	0.0007502004846122671	4.2366418681895984e-05	0.00010141302143195186	3.399019382908031e-05	Bacteria	Bacteroidetes	Bacteroidia	Bacteroidales	Muribaculaceae	Muribaculaceae_ge
OTU1592	9.485293483603377e-05	8.473283736379196e-06	1.6902170238658645e-05	0	Bacteria	Bacteroidetes	Bacteroidia	Bacteroidales	Marinifilaceae	Odoribacter
OTU1593	6.036095853202149e-05	0.0004999237404463726	0.00032114123453451425	0	Bacteria	Bacteroidetes	Bacteroidia	Bacteroidales	Muribaculaceae	Muribaculaceae_ge
OTU1594	0.0009054143779803223	0.00013557253978206714	5.070651071597593e-05	9.347303302997085e-05	Bacteria	Bacteroidetes	Bacteroidia	Bacteroidales	Muribaculaceae	Muribaculaceae_ge
OTU1595	0.00024144383412808595	1.6946567472758393e-05	1.6902170238658645e-05	0.0005778332950943653	Bacteria	Bacteroidetes	Bacteroidia	Bacteroidales	Muribaculaceae	Muribaculaceae_ge
OTU1596	0.0003104277867361105	1.6946567472758393e-05	8.451085119329322e-06	4.248774228635039e-05	Bacteria	Bacteroidetes	Bacteroidia	Bacteroidales	Muribaculaceae	Muribaculaceae_ge
OTU1597	0.0002241978459760798	1.6946567472758393e-05	1.6902170238658645e-05	4.248774228635039e-05	Bacteria	Bacteroidetes	Bacteroidia	Bacteroidales	Muribaculaceae	Muribaculaceae_ge
OTU1598	0.0008105614431442885	0.00014404582351844634	1.6902170238658645e-05	6.798038765816061e-05	Bacteria	Bacteroidetes	Bacteroidia	Bacteroidales	Muribaculaceae	Muribaculaceae_ge
OTU1599	0.0002759358104320982	0.0002203053771458591	0.00014366844702859847	0.00016995096914540156	Bacteria	Bacteroidetes	Bacteroidia	Bacteroidales	Muribaculaceae	Muribaculaceae_ge
OTU16	8.62299407600307e-06	0	5.070651071597593e-05	3.399019382908031e-05	Bacteria	Firmicutes	Clostridia	Clostridiales	Ruminococcaceae	Pseudoflavonifractor
OTU160	0	1.6946567472758393e-05	0	7.64779361154307e-05	Bacteria	Tenericutes	Mollicutes	Mollicutes_RF39	Mollicutes_RF39_fa	Mollicutes_RF39_ge
OTU1600	0.00028455880450810133	0.0007456489688013693	0.000236630383341221	0.0005268480043507448	Bacteria	Bacteroidetes	Bacteroidia	Bacteroidales	Muribaculaceae	Muribaculaceae_ge
OTU1601	0.0002328208400520829	8.473283736379196e-06	6.760868095463458e-05	0	Bacteria	Bacteroidetes	Bacteroidia	Bacteroidales	Muribaculaceae	Muribaculaceae_ge
OTU1602	0.0001983288637480706	2.5419851209137588e-05	7.605976607396389e-05	3.399019382908031e-05	Bacteria	Bacteroidetes	Bacteroidia	Bacteroidales	Muribaculaceae	Muribaculaceae_ge
OTU1603	0.0015607619277565555	5.9312986154654373e-05	0.0002281792982218917	5.0985290743620464e-05	Bacteria	Bacteroidetes	Bacteroidia	Bacteroidales	Bacteroidales_unclassified	Bacteroidales_unclassified
OTU1604	0.00026731281635609516	9.320612110017117e-05	0.0001943749577445744	4.248774228635039e-05	Bacteria	Bacteroidetes	Bacteroidia	Bacteroidales	Bacteroidales_unclassified	Bacteroidales_unclassified
OTU1605	0.0001379679052160491	0.00012709925604568795	5.070651071597593e-05	3.399019382908031e-05	Bacteria	Bacteroidetes	Bacteroidia	Bacteroidales	Bacteroidales_unclassified	Bacteroidales_unclassified
OTU1606	0.0011037432417283929	9.320612110017117e-05	0.00027888580893786763	0.00011896567840178109	Bacteria	Bacteroidetes	Bacteroidia	Bacteroidales	Muribaculaceae	Muribaculaceae_ge
OTU1607	0.0010520052772723745	0.00012709925604568795	0.0008958150226489081	0.00039938477749169366	Bacteria	Bacteroidetes	Bacteroidia	Bacteroidales	Muribaculaceae	Muribaculaceae_ge
OTU1608	0.00016383688744405834	0.00010167940483655035	1.6902170238658645e-05	3.399019382908031e-05	Bacteria	Bacteroidetes	Bacteroidia	Bacteroidales	Bacteroidales_unclassified	Bacteroidales_unclassified
OTU1609	0.0005691176090162027	0.00015251910725482554	0.00032959231965384357	0.00016995096914540156	Bacteria	Bacteroidetes	Bacteroidia	Bacteroidales	Muribaculaceae	Muribaculaceae_ge
OTU161	0	0	0	1.6995096914540153e-05	Bacteria	Tenericutes	Mollicutes	Mollicutes_RF39	Mollicutes_RF39_fa	Mollicutes_RF39_ge
OTU1610	0.0001465908992920522	8.473283736379197e-05	0.0004563585964437834	0.00027192155063264246	Bacteria	Bacteroidetes	Bacteroidia	Bacteroidales	Muribaculaceae	Muribaculaceae_ge
OTU1611	9.485293483603377e-05	0.00015251910725482554	0.00010141302143195186	5.9482839200890546e-05	Bacteria	Bacteroidetes	Bacteroidia	Bacteroidales	Muribaculaceae	Muribaculaceae_ge
OTU1612	0.0003104277867361105	5.0839702418275175e-05	0.0001183151916706105	9.347303302997085e-05	Bacteria	Bacteroidetes	Bacteroidia	Bacteroidales	Muribaculaceae	Muribaculaceae_ge
OTU1613	6.898395260802455e-05	2.5419851209137588e-05	3.380434047731729e-05	6.798038765816061e-05	Bacteria	Bacteroidetes	Bacteroidia	Bacteroidales	Muribaculaceae	Muribaculaceae_ge
OTU1614	0.00016383688744405834	0.00011862597230930875	8.451085119329322e-05	0.0001529558722308614	Bacteria	Bacteroidetes	Bacteroidia	Bacteroidales	Muribaculaceae	Muribaculaceae_ge
OTU1615	0.0005432486267881934	0.00011862597230930875	9.296193631262253e-05	2.5492645371810232e-05	Bacteria	Bacteroidetes	Bacteroidia	Bacteroidales	Muribaculaceae	Muribaculaceae_ge
OTU1616	3.449197630401228e-05	0	0	0	Bacteria	Bacteroidetes	Bacteroidia	Bacteroidales	Muribaculaceae	Muribaculaceae_ge
OTU1617	0.00012934491114004605	0	0	0	Bacteria	Bacteroidetes	Bacteroidia	Bacteroidales	Muribaculaceae	Muribaculaceae_ge
OTU1618	9.485293483603377e-05	0.00011015268857292955	9.296193631262253e-05	9.347303302997085e-05	Bacteria	Bacteroidetes	Bacteroidia	Bacteroidales	Muribaculaceae	Muribaculaceae_ge
OTU1619	5.173796445601842e-05	5.9312986154654373e-05	2.5353255357987965e-05	1.6995096914540153e-05	Bacteria	Bacteroidetes	Bacteroidia	Bacteroidales	Muribaculaceae	Muribaculaceae_ge
OTU162	3.449197630401228e-05	8.473283736379197e-05	6.760868095463458e-05	0.00019544361451721178	Bacteria	Tenericutes	Mollicutes	Mollicutes_RF39	Mollicutes_RF39_fa	Mollicutes_RF39_ge
OTU1620	0.0002328208400520829	0.00016946567472758394	0.0004563585964437834	0.0004163798744062338	Bacteria	Bacteroidetes	Bacteroidia	Bacteroidales	Muribaculaceae	Muribaculaceae_ge
OTU1621	0.0001120989229880399	5.0839702418275175e-05	5.070651071597593e-05	0.00046736516514985426	Bacteria	Bacteroidetes	Bacteroidia	Bacteroidales	Muribaculaceae	Muribaculaceae_ge
OTU1622	9.485293483603377e-05	1.6946567472758393e-05	5.070651071597593e-05	7.64779361154307e-05	Bacteria	Bacteroidetes	Bacteroidia	Bacteroidales	Muribaculaceae	Muribaculaceae_ge
OTU1623	0.00015521389336805525	0.00011015268857292955	7.605976607396389e-05	0.00013596077531632123	Bacteria	Bacteroidetes	Bacteroidia	Bacteroidales	Muribaculaceae	Muribaculaceae_ge
OTU1624	4.311497038001535e-05	3.3893134945516786e-05	3.380434047731729e-05	1.6995096914540153e-05	Bacteria	Bacteroidetes	Bacteroidia	Bacteroidales	Bacteroidales_unclassified	Bacteroidales_unclassified
OTU1625	0.00015521389336805525	2.5419851209137588e-05	0.0001183151916706105	2.5492645371810232e-05	Bacteria	Bacteroidetes	Bacteroidia	Bacteroidales	Muribaculaceae	Muribaculaceae_ge
OTU1626	0.00012072191706404298	8.473283736379196e-06	0	2.5492645371810232e-05	Bacteria	Bacteroidetes	Bacteroidia	Bacteroidales	Muribaculaceae	Muribaculaceae_ge
OTU1627	6.898395260802455e-05	1.6946567472758393e-05	2.5353255357987965e-05	0	Bacteria	Bacteroidetes	Bacteroidia	Bacteroidales	Muribaculaceae	Muribaculaceae_ge
OTU1628	0.0005087566504841811	4.2366418681895984e-05	0.00037184774525049014	0.0003059117444617228	Bacteria	Bacteroidetes	Bacteroidia	Bacteroidales	Muribaculaceae	Muribaculaceae_ge
OTU1629	2.586898222800921e-05	5.0839702418275175e-05	5.915759583530525e-05	0.00019544361451721178	Bacteria	Bacteroidetes	Bacteroidia	Bacteroidales	Muribaculaceae	Muribaculaceae_ge
OTU163	0	0	0	1.6995096914540153e-05	Bacteria	Firmicutes	Clostridia	Clostridiales	Clostridiales_unclassified	Clostridiales_unclassified
OTU1630	0.00016383688744405834	5.0839702418275175e-05	7.605976607396389e-05	0.00035689703520534326	Bacteria	Bacteroidetes	Bacteroidia	Bacteroidales	Muribaculaceae	Muribaculaceae_ge
OTU1631	4.311497038001535e-05	3.3893134945516786e-05	6.760868095463458e-05	4.248774228635039e-05	Bacteria	Bacteroidetes	Bacteroidia	Bacteroidales	Muribaculaceae	Muribaculaceae_ge
OTU1632	0.0005001336564081781	0.0010591604670473996	0.0013183692786153743	0.0014615783346504535	Bacteria	Bacteroidetes	Bacteroidia	Bacteroidales	Muribaculaceae	Muribaculaceae_ge
OTU1633	0.0001120989229880399	0.00034740463319154704	0.000236630383341221	0.0001529558722308614	Bacteria	Bacteroidetes	Bacteroidia	Bacteroidales	Muribaculaceae	Muribaculaceae_ge
OTU1634	4.311497038001535e-05	0.00016099239099120474	5.070651071597593e-05	4.248774228635039e-05	Bacteria	Bacteroidetes	Bacteroidia	Bacteroidales	Muribaculaceae	Muribaculaceae_ge
OTU1635	0.0009226603661323285	0.0010591604670473996	0.0009211682780068961	0.0006288185858379857	Bacteria	Bacteroidetes	Bacteroidia	Bacteroidales	Muribaculaceae	Muribaculaceae_ge
OTU1636	3.449197630401228e-05	3.3893134945516786e-05	2.5353255357987965e-05	8.497548457270078e-05	Bacteria	Bacteroidetes	Bacteroidia	Bacteroidales	Muribaculaceae	Muribaculaceae_ge
OTU1637	0.00015521389336805525	0	1.6902170238658645e-05	0	Bacteria	Bacteroidetes	Bacteroidia	Bacteroidales	Bacteroidales_unclassified	Bacteroidales_unclassified
OTU1638	8.62299407600307e-06	0	0	0	Bacteria	Bacteroidetes	Bacteroidia	Bacteroidales	Bacteroidales_unclassified	Bacteroidales_unclassified
OTU1639	8.62299407600307e-05	3.3893134945516786e-05	2.5353255357987965e-05	0	Bacteria	Bacteroidetes	Bacteroidia	Bacteroidales	Muribaculaceae	Muribaculaceae_ge
OTU164	0	0.00010167940483655035	1.6902170238658645e-05	0.00010197058148724093	Bacteria	Tenericutes	Mollicutes	Mollicutes_RF39	Mollicutes_RF39_fa	Mollicutes_RF39_ge
OTU1640	6.898395260802455e-05	2.5419851209137588e-05	5.915759583530525e-05	8.497548457270078e-05	Bacteria	Bacteroidetes	Bacteroidia	Bacteroidales	Muribaculaceae	Muribaculaceae_ge
OTU1641	0.00018970586967206754	5.9312986154654373e-05	7.605976607396389e-05	3.399019382908031e-05	Bacteria	Bacteroidetes	Bacteroidia	Bacteroidales	Muribaculaceae	Muribaculaceae_ge
OTU1642	6.898395260802455e-05	4.2366418681895984e-05	7.605976607396389e-05	0	Bacteria	Bacteroidetes	Bacteroidia	Bacteroidales	Muribaculaceae	Muribaculaceae_ge
OTU1643	5.173796445601842e-05	5.9312986154654373e-05	0.00015211953214792779	0	Bacteria	Bacteroidetes	Bacteroidia	Bacteroidales	Muribaculaceae	Muribaculaceae_ge
OTU1644	0.0015780079159085619	5.9312986154654373e-05	0.0007774998309782976	0.00012746322685905115	Bacteria	Bacteroidetes	Bacteroidia	Bacteroidales	Muribaculaceae	Muribaculaceae_ge
OTU1645	6.036095853202149e-05	2.5419851209137588e-05	6.760868095463458e-05	5.0985290743620464e-05	Bacteria	Bacteroidetes	Bacteroidia	Bacteroidales	Bacteroidales_unclassified	Bacteroidales_unclassified
OTU1646	0.0001379679052160491	9.320612110017117e-05	0.0002450814684605503	0.00010197058148724093	Bacteria	Bacteroidetes	Bacteroidia	Bacteroidales	Muribaculaceae	Muribaculaceae_ge
OTU1647	6.898395260802455e-05	2.5419851209137588e-05	0.00017747278750591575	2.5492645371810232e-05	Bacteria	Bacteroidetes	Bacteroidia	Bacteroidales	Muribaculaceae	Muribaculaceae_ge
OTU1648	1.724598815200614e-05	0	0	0	Bacteria	Bacteroidetes	Bacteroidia	Bacteroidales	Muribaculaceae	Muribaculaceae_ge
OTU1649	8.62299407600307e-05	0	0	0	Bacteria	Bacteroidetes	Bacteroidia	Bacteroidales	Muribaculaceae	Muribaculaceae_ge
OTU165	0	0	0	1.6995096914540153e-05	Bacteria	Tenericutes	Mollicutes	Mollicutes_RF39	Mollicutes_RF39_fa	Mollicutes_RF39_ge
OTU1650	0.0002069518578240737	1.6946567472758393e-05	6.760868095463458e-05	0.00011896567840178109	Bacteria	Bacteroidetes	Bacteroidia	Bacteroidales	Muribaculaceae	Muribaculaceae_ge
OTU1651	0.00010347592891203684	3.3893134945516786e-05	9.296193631262253e-05	9.347303302997085e-05	Bacteria	Bacteroidetes	Bacteroidia	Bacteroidales	Muribaculaceae	Muribaculaceae_ge
OTU1652	0.0001120989229880399	0.0002541985120913759	7.605976607396389e-05	0.00031440929291899286	Bacteria	Bacteroidetes	Bacteroidia	Bacteroidales	Muribaculaceae	Muribaculaceae_ge
OTU1653	8.62299407600307e-06	2.5419851209137588e-05	3.380434047731729e-05	3.399019382908031e-05	Bacteria	Bacteroidetes	Bacteroidia	Bacteroidales	Muribaculaceae	Muribaculaceae_ge
OTU1654	2.586898222800921e-05	2.5419851209137588e-05	4.225542559664661e-05	8.497548457270077e-06	Bacteria	Bacteroidetes	Bacteroidia	Bacteroidales	Muribaculaceae	Muribaculaceae_ge
OTU1655	1.724598815200614e-05	8.473283736379196e-06	0	0	Bacteria	Bacteroidetes	Bacteroidia	Bacteroidales	Muribaculaceae	Muribaculaceae_ge
OTU1656	5.173796445601842e-05	1.6946567472758393e-05	3.380434047731729e-05	0	Bacteria	Bacteroidetes	Bacteroidia	Bacteroidales	Muribaculaceae	Muribaculaceae_ge
OTU1657	0.00028455880450810133	8.473283736379196e-06	0.00013521736190926916	7.64779361154307e-05	Bacteria	Bacteroidetes	Bacteroidia	Bacteroidales	Muribaculaceae	Muribaculaceae_ge
OTU1658	4.311497038001535e-05	5.0839702418275175e-05	8.451085119329322e-06	3.399019382908031e-05	Bacteria	Bacteroidetes	Bacteroidia	Bacteroidales	Muribaculaceae	Muribaculaceae_ge
OTU1659	0.00012072191706404298	2.5419851209137588e-05	4.225542559664661e-05	8.497548457270078e-05	Bacteria	Bacteroidetes	Bacteroidia	Bacteroidales	Muribaculaceae	Muribaculaceae_ge
OTU166	8.62299407600307e-06	8.473283736379196e-06	4.225542559664661e-05	4.248774228635039e-05	Bacteria	Firmicutes	Bacilli	Bacillales	Planococcaceae	Chryseomicrobium
OTU1660	6.898395260802455e-05	0.00016946567472758394	0	8.497548457270078e-05	Bacteria	Bacteroidetes	Bacteroidia	Bacteroidales	Muribaculaceae	Muribaculaceae_ge
OTU1661	8.62299407600307e-06	8.473283736379196e-06	0	8.497548457270077e-06	Bacteria	Bacteroidetes	Bacteroidia	Bacteroidales	Muribaculaceae	Muribaculaceae_ge
OTU1662	2.586898222800921e-05	6.778626989103357e-05	0	0	Bacteria	Bacteroidetes	Bacteroidia	Bacteroidales	Muribaculaceae	Muribaculaceae_ge
OTU1663	1.724598815200614e-05	8.473283736379196e-06	8.451085119329322e-06	6.798038765816061e-05	Bacteria	Bacteroidetes	Bacteroidia	Bacteroidales	Muribaculaceae	Muribaculaceae_ge
OTU1664	0	0	8.451085119329322e-06	1.6995096914540153e-05	Bacteria	Bacteroidetes	Bacteroidia	Bacteroidales	Muribaculaceae	Muribaculaceae_ge
OTU1665	5.173796445601842e-05	4.2366418681895984e-05	3.380434047731729e-05	5.9482839200890546e-05	Bacteria	Bacteroidetes	Bacteroidia	Bacteroidales	Muribaculaceae	Muribaculaceae_ge
OTU1666	0	0	8.451085119329322e-06	4.248774228635039e-05	Bacteria	Bacteroidetes	Bacteroidia	Bacteroidales	Muribaculaceae	Muribaculaceae_ge
OTU1667	0	1.6946567472758393e-05	8.451085119329322e-05	3.399019382908031e-05	Bacteria	Bacteroidetes	Bacteroidia	Bacteroidales	Bacteroidales_unclassified	Bacteroidales_unclassified
OTU1668	0.0001379679052160491	0.0002287786608822383	0.00020282604286390372	0.0004843602620643944	Bacteria	Bacteroidetes	Bacteroidia	Bacteroidales	Muribaculaceae	Muribaculaceae_ge
OTU1669	0.0003104277867361105	5.9312986154654373e-05	0.00016057061726725713	0.00021243871143175193	Bacteria	Bacteroidetes	Bacteroidia	Bacteroidales	Muribaculaceae	Muribaculaceae_ge
OTU167	5.173796445601842e-05	3.3893134945516786e-05	2.5353255357987965e-05	5.0985290743620464e-05	Bacteria	Proteobacteria	Gammaproteobacteria	Pseudomonadales	Pseudomonadaceae	Pseudomonas
OTU1670	8.62299407600307e-05	3.3893134945516786e-05	0.00016902170238658644	0.0001529558722308614	Bacteria	Bacteroidetes	Bacteroidia	Bacteroidales	Muribaculaceae	Muribaculaceae_ge
OTU1671	3.449197630401228e-05	4.2366418681895984e-05	5.070651071597593e-05	3.399019382908031e-05	Bacteria	Bacteroidetes	Bacteroidia	Bacteroidales	Muribaculaceae	Muribaculaceae_ge
OTU1672	0	0	0	2.5492645371810232e-05	Bacteria	Bacteria_unclassified	Bacteria_unclassified	Bacteria_unclassified	Bacteria_unclassified	Bacteria_unclassified
OTU1673	2.586898222800921e-05	3.3893134945516786e-05	4.225542559664661e-05	4.248774228635039e-05	Bacteria	Bacteroidetes	Bacteroidia	Bacteroidales	Muribaculaceae	Muribaculaceae_ge
OTU1674	0	8.473283736379196e-06	8.451085119329322e-06	2.5492645371810232e-05	Bacteria	Bacteroidetes	Bacteroidia	Bacteroidales	Muribaculaceae	Muribaculaceae_ge
OTU1675	1.724598815200614e-05	5.0839702418275175e-05	8.451085119329322e-06	9.347303302997085e-05	Bacteria	Bacteroidetes	Bacteroidia	Bacteroidales	Muribaculaceae	Muribaculaceae_ge
OTU1676	3.449197630401228e-05	0	1.6902170238658645e-05	8.497548457270078e-05	Bacteria	Bacteroidetes	Bacteroidia	Bacteroidales	Muribaculaceae	Muribaculaceae_ge
OTU1677	8.62299407600307e-06	8.473283736379196e-06	5.915759583530525e-05	3.399019382908031e-05	Bacteria	Bacteroidetes	Bacteroidia	Bacteroidales	Muribaculaceae	Muribaculaceae_ge
OTU1678	8.62299407600307e-06	0	0	9.347303302997085e-05	Bacteria	Bacteroidetes	Bacteroidia	Bacteroidales	Muribaculaceae	Muribaculaceae_ge
OTU1679	2.586898222800921e-05	1.6946567472758393e-05	5.915759583530525e-05	0	Bacteria	Bacteroidetes	Bacteroidia	Bacteroidales	Muribaculaceae	Muribaculaceae_ge
OTU168	0	8.473283736379196e-06	0	1.6995096914540153e-05	Bacteria	Firmicutes	Firmicutes_unclassified	Firmicutes_unclassified	Firmicutes_unclassified	Firmicutes_unclassified
OTU1680	1.724598815200614e-05	8.473283736379196e-06	2.5353255357987965e-05	0	Bacteria	Bacteroidetes	Bacteroidia	Bacteroidales	Muribaculaceae	Muribaculaceae_ge
OTU1681	0.00012934491114004605	1.6946567472758393e-05	7.605976607396389e-05	1.6995096914540153e-05	Bacteria	Bacteroidetes	Bacteroidia	Bacteroidales	Muribaculaceae	Muribaculaceae_ge
OTU1682	0.00012934491114004605	8.473283736379196e-06	8.451085119329322e-06	0	Bacteria	Bacteroidetes	Bacteroidia	Bacteroidales	Muribaculaceae	Muribaculaceae_ge
OTU1683	0.004932352611473756	0.002770763781795997	0.006050976945439795	0.002974141960044527	Bacteria	Bacteroidetes	Bacteroidia	Bacteroidales	Muribaculaceae	Muribaculaceae_ge
OTU1684	6.036095853202149e-05	0	1.6902170238658645e-05	2.5492645371810232e-05	Bacteria	Bacteroidetes	Bacteroidia	Bacteroidales	Muribaculaceae	Muribaculaceae_ge
OTU1685	0.00010347592891203684	3.3893134945516786e-05	5.915759583530525e-05	3.399019382908031e-05	Bacteria	Bacteroidetes	Bacteroidia	Bacteroidales	Muribaculaceae	Muribaculaceae_ge
OTU1686	2.586898222800921e-05	0.00012709925604568795	8.451085119329322e-06	1.6995096914540153e-05	Bacteria	Bacteroidetes	Bacteroidia	Bacteroidales	Muribaculaceae	Muribaculaceae_ge
OTU1687	3.449197630401228e-05	0.00011015268857292955	0.00021127712798323304	0.00012746322685905115	Bacteria	Bacteroidetes	Bacteroidia	Bacteroidales	Bacteroidales_unclassified	Bacteroidales_unclassified
OTU1688	8.62299407600307e-06	8.473283736379196e-06	0	0	Bacteria	Bacteroidetes	Bacteroidia	Bacteroidales	Muribaculaceae	Muribaculaceae_ge
OTU1689	7.760694668402763e-05	4.2366418681895984e-05	6.760868095463458e-05	3.399019382908031e-05	Bacteria	Bacteroidetes	Bacteroidia	Bacteroidales	Muribaculaceae	Muribaculaceae_ge
OTU169	0	0	0	1.6995096914540153e-05	Bacteria	Bacteria_unclassified	Bacteria_unclassified	Bacteria_unclassified	Bacteria_unclassified	Bacteria_unclassified
OTU1690	0.00010347592891203684	8.473283736379196e-06	2.5353255357987965e-05	8.497548457270077e-06	Bacteria	Bacteroidetes	Bacteroidia	Bacteroidales	Muribaculaceae	Muribaculaceae_ge
OTU1691	0.0002069518578240737	9.320612110017117e-05	0.00037184774525049014	0.00010197058148724093	Bacteria	Bacteroidetes	Bacteroidia	Bacteroidales	Muribaculaceae	Muribaculaceae_ge
OTU1692	8.62299407600307e-06	0	0	0	Bacteria	Bacteroidetes	Bacteroidia	Bacteroidales	Muribaculaceae	Muribaculaceae_ge
OTU1693	1.724598815200614e-05	1.6946567472758393e-05	0	8.497548457270077e-06	Bacteria	Bacteroidetes	Bacteroidia	Bacteroidales	Muribaculaceae	Muribaculaceae_ge
OTU1694	1.724598815200614e-05	0	8.451085119329322e-06	0	Bacteria	Bacteroidetes	Bacteroidia	Bacteroidales	Muribaculaceae	Muribaculaceae_ge
OTU1695	8.62299407600307e-05	1.6946567472758393e-05	8.451085119329322e-06	0	Bacteria	Bacteroidetes	Bacteroidia	Bacteroidales	Bacteroidales_unclassified	Bacteroidales_unclassified
OTU1696	8.62299407600307e-06	0	0	0	Bacteria	Bacteroidetes	Bacteroidia	Bacteroidales	Muribaculaceae	Muribaculaceae_ge
OTU1697	8.62299407600307e-06	0	0	0	Bacteria	Bacteroidetes	Bacteroidia	Bacteroidales	Muribaculaceae	Muribaculaceae_ge
OTU1698	8.62299407600307e-05	2.5419851209137588e-05	7.605976607396389e-05	8.497548457270078e-05	Bacteria	Bacteroidetes	Bacteroidia	Bacteroidales	Muribaculaceae	Muribaculaceae_ge
OTU1699	4.311497038001535e-05	2.5419851209137588e-05	2.5353255357987965e-05	8.497548457270077e-06	Bacteria	Bacteroidetes	Bacteroidia	Bacteroidales	Muribaculaceae	Muribaculaceae_ge
OTU17	0.00010347592891203684	2.5419851209137588e-05	8.451085119329322e-06	3.399019382908031e-05	Bacteria	Proteobacteria	Gammaproteobacteria	Pseudomonadales	Moraxellaceae	Acinetobacter
OTU170	0.00018108287559606446	2.5419851209137588e-05	0.0008873639375295788	0.0005608381981798251	Bacteria	Firmicutes	Erysipelotrichia	Erysipelotrichales	Erysipelotrichaceae	Allobaculum
OTU1700	0.00012072191706404298	0.0005592367266010269	0.00025353255357987963	0.0002549264537181023	Bacteria	Bacteroidetes	Bacteroidia	Bacteroidales	Muribaculaceae	Muribaculaceae_ge
OTU1701	0.0001379679052160491	0.0002203053771458591	0.00013521736190926916	0.000110468129944511	Bacteria	Bacteroidetes	Bacteroidia	Bacteroidales	Muribaculaceae	Muribaculaceae_ge
OTU1702	0.0002931817985841044	0.0002203053771458591	0.000735244405381651	0.0002294338083462921	Bacteria	Bacteroidetes	Bacteroidia	Bacteroidales	Muribaculaceae	Muribaculaceae_ge
OTU1703	3.449197630401228e-05	1.6946567472758393e-05	0	0	Bacteria	Bacteroidetes	Bacteroidia	Bacteroidales	Bacteroidales_unclassified	Bacteroidales_unclassified
OTU1704	4.311497038001535e-05	0.0002541985120913759	2.5353255357987965e-05	0	Bacteria	Bacteroidetes	Bacteroidia	Bacteroidales	Muribaculaceae	Muribaculaceae_ge
OTU1705	0.00047426467418016884	3.3893134945516786e-05	0.00021127712798323304	9.347303302997085e-05	Bacteria	Bacteroidetes	Bacteroidia	Bacteroidales	Muribaculaceae	Muribaculaceae_ge
OTU1706	1.724598815200614e-05	0	1.6902170238658645e-05	8.497548457270077e-06	Bacteria	Bacteroidetes	Bacteroidia	Bacteroidales	Muribaculaceae	Muribaculaceae_ge
OTU1707	8.62299407600307e-05	2.5419851209137588e-05	3.380434047731729e-05	8.497548457270077e-06	Bacteria	Bacteroidetes	Bacteroidia	Bacteroidales	Muribaculaceae	Muribaculaceae_ge
OTU1708	4.311497038001535e-05	0	0	0	Bacteria	Bacteroidetes	Bacteroidia	Bacteroidales	Muribaculaceae	Muribaculaceae_ge
OTU1709	5.173796445601842e-05	5.9312986154654373e-05	0.00012676627678993982	3.399019382908031e-05	Bacteria	Bacteroidetes	Bacteroidia	Bacteroidales	Muribaculaceae	Muribaculaceae_ge
OTU171	0	3.3893134945516786e-05	2.5353255357987965e-05	3.399019382908031e-05	Bacteria	Firmicutes	Bacilli	Lactobacillales	Lactobacillaceae	Lactobacillus
OTU1710	8.62299407600307e-06	0	0	0	Bacteria	Bacteroidetes	Bacteroidia	Bacteroidales	Muribaculaceae	Muribaculaceae_ge
OTU1711	0.00015521389336805525	0	0	0	Bacteria	Bacteroidetes	Bacteroidia	Bacteroidales	Muribaculaceae	Muribaculaceae_ge
OTU1712	8.62299407600307e-06	8.473283736379196e-06	3.380434047731729e-05	8.497548457270077e-06	Bacteria	Bacteroidetes	Bacteroidia	Bacteroidales	Muribaculaceae	Muribaculaceae_ge
OTU1713	8.62299407600307e-06	0	0	0	Bacteria	Bacteroidetes	Bacteroidia	Bacteroidales	Muribaculaceae	Muribaculaceae_ge
OTU1714	8.62299407600307e-06	0	0	0	Bacteria	Bacteroidetes	Bacteroidia	Bacteroidales	Muribaculaceae	Muribaculaceae_ge
OTU1715	8.62299407600307e-06	8.473283736379196e-06	1.6902170238658645e-05	8.497548457270077e-06	Bacteria	Bacteroidetes	Bacteroidia	Bacteroidales	Muribaculaceae	Muribaculaceae_ge
OTU1716	0.0001120989229880399	9.320612110017117e-05	0.0001943749577445744	0.000110468129944511	Bacteria	Bacteroidetes	Bacteroidia	Bacteroidales	Muribaculaceae	Muribaculaceae_ge
OTU1717	2.586898222800921e-05	0	0	0	Bacteria	Bacteroidetes	Bacteroidia	Bacteroidales	Muribaculaceae	Muribaculaceae_ge
OTU1718	8.62299407600307e-06	0	0	0	Bacteria	Bacteroidetes	Bacteroidia	Bacteroidales	Muribaculaceae	Muribaculaceae_ge
OTU1719	8.62299407600307e-06	0	0	0	Bacteria	Bacteroidetes	Bacteroidia	Bacteroidales	Muribaculaceae	Muribaculaceae_ge
OTU172	0	0	8.451085119329322e-06	8.497548457270078e-05	Bacteria	Tenericutes	Mollicutes	Mollicutes_RF39	Mollicutes_RF39_fa	Mollicutes_RF39_ge
OTU1720	8.62299407600307e-06	0	0	0	Bacteria	Bacteroidetes	Bacteroidia	Bacteroidales	Muribaculaceae	Muribaculaceae_ge
OTU1721	8.62299407600307e-06	0	0	0	Bacteria	Bacteroidetes	Bacteroidia	Bacteroidales	Bacteroidales_unclassified	Bacteroidales_unclassified
OTU1722	1.724598815200614e-05	8.473283736379196e-06	8.451085119329322e-06	0	Bacteria	Bacteroidetes	Bacteroidia	Bacteroidales	Muribaculaceae	Muribaculaceae_ge
OTU1723	4.311497038001535e-05	0	0	0	Bacteria	Bacteroidetes	Bacteroidia	Bacteroidales	Muribaculaceae	Muribaculaceae_unclassified
OTU1724	2.586898222800921e-05	8.473283736379196e-06	4.225542559664661e-05	8.497548457270077e-06	Bacteria	Bacteroidetes	Bacteroidia	Bacteroidales	Bacteroidales_unclassified	Bacteroidales_unclassified
OTU1725	8.62299407600307e-06	0	8.451085119329322e-06	0	Bacteria	Bacteria_unclassified	Bacteria_unclassified	Bacteria_unclassified	Bacteria_unclassified	Bacteria_unclassified
OTU1726	2.586898222800921e-05	0.0003050382145096511	8.451085119329322e-05	3.399019382908031e-05	Bacteria	Bacteroidetes	Bacteroidia	Bacteroidales	Muribaculaceae	Muribaculaceae_ge
OTU1727	0.00010347592891203684	8.473283736379196e-06	3.380434047731729e-05	7.64779361154307e-05	Bacteria	Bacteroidetes	Bacteroidia	Bacteroidales	Muribaculaceae	Muribaculaceae_ge
OTU1728	0.00010347592891203684	3.3893134945516786e-05	0.00016057061726725713	4.248774228635039e-05	Bacteria	Bacteroidetes	Bacteroidia	Bacteroidales	Muribaculaceae	Muribaculaceae_ge
OTU1729	4.311497038001535e-05	0	0	0	Bacteria	Bacteroidetes	Bacteroidia	Bacteroidales	Muribaculaceae	Muribaculaceae_ge
OTU173	0	0	0	6.798038765816061e-05	Bacteria	Bacteroidetes	Bacteroidia	Bacteroidales	Bacteroidales_unclassified	Bacteroidales_unclassified
OTU1730	1.724598815200614e-05	0	0	8.497548457270077e-06	Bacteria	Bacteroidetes	Bacteroidia	Bacteroidales	Muribaculaceae	Muribaculaceae_ge
OTU1731	8.62299407600307e-05	0	0	0	Bacteria	Bacteroidetes	Bacteroidia	Bacteroidales	Muribaculaceae	Muribaculaceae_ge
OTU1732	1.724598815200614e-05	0.00010167940483655035	0.0001183151916706105	0	Bacteria	Bacteroidetes	Bacteroidia	Bacteroidales	Muribaculaceae	Muribaculaceae_ge
OTU1733	8.62299407600307e-06	8.473283736379196e-06	0	0	Bacteria	Bacteroidetes	Bacteroidia	Bacteroidales	Muribaculaceae	Muribaculaceae_ge
OTU1734	8.62299407600307e-06	0	0	0	Bacteria	Bacteroidetes	Bacteroidia	Bacteroidales	Muribaculaceae	Muribaculaceae_ge
OTU1735	8.62299407600307e-05	0.00011015268857292955	0.00014366844702859847	0	Bacteria	Bacteroidetes	Bacteroidia	Bacteroidales	Muribaculaceae	Muribaculaceae_ge
OTU1736	5.173796445601842e-05	1.6946567472758393e-05	3.380434047731729e-05	8.497548457270077e-06	Bacteria	Bacteroidetes	Bacteroidia	Bacteroidales	Bacteroidales_unclassified	Bacteroidales_unclassified
OTU1737	6.036095853202149e-05	8.473283736379196e-06	2.5353255357987965e-05	0	Bacteria	Bacteroidetes	Bacteroidia	Bacteroidales	Muribaculaceae	Muribaculaceae_ge
OTU1738	3.449197630401228e-05	0.0007710688200105068	5.915759583530525e-05	0.0001529558722308614	Bacteria	Bacteroidetes	Bacteroidia	Bacteroidales	Muribaculaceae	Muribaculaceae_ge
OTU1739	8.62299407600307e-06	8.473283736379196e-06	0	0	Bacteria	Bacteroidetes	Bacteroidia	Bacteroidales	Bacteroidales_unclassified	Bacteroidales_unclassified
OTU174	0	0	0	2.5492645371810232e-05	Bacteria	Tenericutes	Mollicutes	Mollicutes_RF39	Mollicutes_RF39_fa	Mollicutes_RF39_ge
OTU1740	4.311497038001535e-05	1.6946567472758393e-05	0.00010141302143195186	1.6995096914540153e-05	Bacteria	Bacteroidetes	Bacteroidia	Bacteroidales	Muribaculaceae	Muribaculaceae_ge
OTU1741	1.724598815200614e-05	0	1.6902170238658645e-05	0	Bacteria	Bacteroidetes	Bacteroidia	Bacteroidales	Muribaculaceae	Muribaculaceae_ge
OTU1742	0.0001983288637480706	2.5419851209137588e-05	9.296193631262253e-05	0.00010197058148724093	Bacteria	Bacteroidetes	Bacteroidia	Bacteroidales	Muribaculaceae	Muribaculaceae_ge
OTU1743	7.760694668402763e-05	1.6946567472758393e-05	4.225542559664661e-05	8.497548457270078e-05	Bacteria	Bacteroidetes	Bacteroidia	Bacteroidales	Muribaculaceae	Muribaculaceae_ge
OTU1744	0.00024144383412808595	5.9312986154654373e-05	0.00021972821310256238	0.00019544361451721178	Bacteria	Bacteroidetes	Bacteroidia	Bacteroidales	Muribaculaceae	Muribaculaceae_ge
OTU1745	0.0002328208400520829	7.625955362741277e-05	0.00016902170238658644	8.497548457270078e-05	Bacteria	Bacteroidetes	Bacteroidia	Bacteroidales	Muribaculaceae	Muribaculaceae_ge
OTU1746	2.586898222800921e-05	8.473283736379196e-06	5.070651071597593e-05	8.497548457270077e-06	Bacteria	Bacteroidetes	Bacteroidia	Bacteroidales	Muribaculaceae	Muribaculaceae_ge
OTU1747	0.00010347592891203684	5.9312986154654373e-05	0	0	Bacteria	Bacteroidetes	Bacteroidia	Bacteroidales	Muribaculaceae	Muribaculaceae_ge
OTU1748	8.62299407600307e-06	0	0	0	Bacteria	Bacteroidetes	Bacteroidia	Bacteroidales	Muribaculaceae	Muribaculaceae_ge
OTU1749	6.898395260802455e-05	0	1.6902170238658645e-05	5.0985290743620464e-05	Bacteria	Bacteroidetes	Bacteroidia	Bacteroidales	Muribaculaceae	Muribaculaceae_ge
OTU175	0	0	0	2.5492645371810232e-05	Bacteria	Tenericutes	Mollicutes	Mollicutes_RF39	Mollicutes_RF39_fa	Mollicutes_RF39_ge
OTU1750	1.724598815200614e-05	4.2366418681895984e-05	9.296193631262253e-05	4.248774228635039e-05	Bacteria	Bacteroidetes	Bacteroidia	Bacteroidales	Muribaculaceae	Muribaculaceae_ge
OTU1751	0.00018108287559606446	3.3893134945516786e-05	0.000261983638699209	8.497548457270078e-05	Bacteria	Bacteroidetes	Bacteroidia	Bacteroidales	Muribaculaceae	Muribaculaceae_ge
OTU1752	8.62299407600307e-06	0	0	0	Bacteria	Bacteroidetes	Bacteroidia	Bacteroidales	Muribaculaceae	Muribaculaceae_ge
OTU1753	0.00025006682820408904	3.3893134945516786e-05	0.00021972821310256238	0.0001869460660599417	Bacteria	Bacteroidetes	Bacteroidia	Bacteroidales	Muribaculaceae	Muribaculaceae_ge
OTU1754	0.0003276737748881167	4.2366418681895984e-05	0.00027888580893786763	0.00010197058148724093	Bacteria	Bacteroidetes	Bacteroidia	Bacteroidales	Muribaculaceae	Muribaculaceae_ge
OTU1755	8.62299407600307e-05	3.3893134945516786e-05	0.00012676627678993982	2.5492645371810232e-05	Bacteria	Bacteroidetes	Bacteroidia	Bacteroidales	Muribaculaceae	Muribaculaceae_ge
OTU1756	2.586898222800921e-05	0	0	0	Bacteria	Bacteroidetes	Bacteroidia	Bacteroidales	Muribaculaceae	Muribaculaceae_ge
OTU1757	0.0005604946149401995	0.0002880916470368927	0.0009549726184842134	0.00036539458366261336	Bacteria	Bacteroidetes	Bacteroidia	Bacteroidales	Muribaculaceae	Muribaculaceae_ge
OTU1758	9.485293483603377e-05	0.00015251910725482554	0.00018592387262524507	0.00011896567840178109	Bacteria	Bacteroidetes	Bacteroidia	Bacteroidales	Muribaculaceae	Muribaculaceae_ge
OTU1759	0	3.3893134945516786e-05	7.605976607396389e-05	1.6995096914540153e-05	Bacteria	Bacteroidetes	Bacteroidia	Bacteroidales	Muribaculaceae	Muribaculaceae_ge
OTU176	8.62299407600307e-06	0	0	4.248774228635039e-05	Bacteria	Bacteria_unclassified	Bacteria_unclassified	Bacteria_unclassified	Bacteria_unclassified	Bacteria_unclassified
OTU1760	4.311497038001535e-05	0.00010167940483655035	9.296193631262253e-05	0	Bacteria	Bacteroidetes	Bacteroidia	Bacteroidales	Muribaculaceae	Muribaculaceae_ge
OTU1761	0.000612232579396218	8.473283736379197e-05	0.00029578797917652626	0.0004503700682353141	Bacteria	Bacteroidetes	Bacteroidia	Bacteroidales	Muribaculaceae	Muribaculaceae_ge
OTU1762	2.586898222800921e-05	6.778626989103357e-05	5.070651071597593e-05	5.0985290743620464e-05	Bacteria	Bacteroidetes	Bacteroidia	Bacteroidales	Muribaculaceae	Muribaculaceae_ge
OTU1763	0.00010347592891203684	2.5419851209137588e-05	0.00040565208572780745	0.00016145342068813148	Bacteria	Bacteroidetes	Bacteroidia	Bacteroidales	Muribaculaceae	Muribaculaceae_ge
OTU1764	0.00015521389336805525	8.473283736379196e-06	8.451085119329322e-05	8.497548457270077e-06	Bacteria	Bacteroidetes	Bacteroidia	Bacteroidales	Bacteroidales_unclassified	Bacteroidales_unclassified
OTU1765	5.173796445601842e-05	2.5419851209137588e-05	3.380434047731729e-05	0	Bacteria	Bacteroidetes	Bacteroidia	Bacteroidales	Bacteroidales_unclassified	Bacteroidales_unclassified
OTU1766	8.62299407600307e-06	1.6946567472758393e-05	0	0	Bacteria	Bacteroidetes	Bacteroidia	Bacteroidales	Muribaculaceae	Muribaculaceae_ge
OTU1767	0	1.6946567472758393e-05	0	0	Bacteria	Bacteroidetes	Bacteroidia	Bacteroidales	Muribaculaceae	Muribaculaceae_ge
OTU1768	0	1.6946567472758393e-05	0	0	Bacteria	Bacteria_unclassified	Bacteria_unclassified	Bacteria_unclassified	Bacteria_unclassified	Bacteria_unclassified
OTU1769	0.00024144383412808595	0.00013557253978206714	0.00020282604286390372	0.0001869460660599417	Bacteria	Bacteroidetes	Bacteroidia	Bacteroidales	Muribaculaceae	Muribaculaceae_ge
OTU177	8.62299407600307e-06	2.5419851209137588e-05	0	1.6995096914540153e-05	Bacteria	Bacteroidetes	Bacteroidia	Bacteroidales	Bacteroidales_unclassified	Bacteroidales_unclassified
OTU1770	0	2.5419851209137588e-05	0	0	Bacteria	Bacteroidetes	Bacteroidia	Bacteroidales	Bacteroidales_unclassified	Bacteroidales_unclassified
OTU1771	0	2.5419851209137588e-05	0	8.497548457270077e-06	Bacteria	Bacteria_unclassified	Bacteria_unclassified	Bacteria_unclassified	Bacteria_unclassified	Bacteria_unclassified
OTU1772	1.724598815200614e-05	5.0839702418275175e-05	0	0	Bacteria	Bacteroidetes	Bacteroidia	Bacteroidales	Muribaculaceae	Muribaculaceae_ge
OTU1773	3.449197630401228e-05	5.0839702418275175e-05	6.760868095463458e-05	6.798038765816061e-05	Bacteria	Bacteroidetes	Bacteroidia	Bacteroidales	Muribaculaceae	Muribaculaceae_ge
OTU1774	5.173796445601842e-05	0.00014404582351844634	8.451085119329322e-05	0.00010197058148724093	Bacteria	Bacteroidetes	Bacteroidia	Bacteroidales	Muribaculaceae	Muribaculaceae_ge
OTU1775	1.724598815200614e-05	4.2366418681895984e-05	1.6902170238658645e-05	0.00011896567840178109	Bacteria	Bacteroidetes	Bacteroidia	Bacteroidales	Muribaculaceae	Muribaculaceae_ge
OTU1776	0.0007157085083082548	0.00027961836330051346	0.00044790751132445407	0.0005608381981798251	Bacteria	Bacteroidetes	Bacteroidia	Bacteroidales	Muribaculaceae	Muribaculaceae_ge
OTU1777	0.00018108287559606446	0.0002287786608822383	0.0001943749577445744	0.000110468129944511	Bacteria	Bacteroidetes	Bacteroidia	Bacteroidales	Bacteroidales_unclassified	Bacteroidales_unclassified
OTU1778	3.449197630401228e-05	3.3893134945516786e-05	5.070651071597593e-05	8.497548457270078e-05	Bacteria	Bacteroidetes	Bacteroidia	Bacteroidales	Muribaculaceae	Muribaculaceae_ge
OTU1779	0	1.6946567472758393e-05	0	1.6995096914540153e-05	Bacteria	Bacteroidetes	Bacteroidia	Bacteroidales	Muribaculaceae	Muribaculaceae_ge
OTU178	0.000491510662332175	2.5419851209137588e-05	1.6902170238658645e-05	3.399019382908031e-05	Bacteria	Proteobacteria	Gammaproteobacteria	Betaproteobacteriales	Burkholderiaceae	Massilia
OTU1780	0.0004828876682561719	0.00013557253978206714	0.0004648096815631127	0.0010027107179578691	Bacteria	Bacteroidetes	Bacteroidia	Bacteroidales	Muribaculaceae	Muribaculaceae_ge
OTU1781	8.62299407600307e-06	5.9312986154654373e-05	0	1.6995096914540153e-05	Bacteria	Bacteroidetes	Bacteroidia	Bacteroidales	Muribaculaceae	Muribaculaceae_ge
OTU1782	6.036095853202149e-05	0.0007032825501194733	0	9.347303302997085e-05	Bacteria	Bacteroidetes	Bacteroidia	Bacteroidales	Muribaculaceae	Muribaculaceae_ge
OTU1783	0.0006294785675482241	9.320612110017117e-05	0.0006338313839496991	0.0012236469778468912	Bacteria	Bacteroidetes	Bacteroidia	Bacteroidales	Muribaculaceae	Muribaculaceae_ge
OTU1784	8.62299407600307e-06	5.0839702418275175e-05	4.225542559664661e-05	1.6995096914540153e-05	Bacteria	Bacteroidetes	Bacteroidia	Bacteroidales	Muribaculaceae	Muribaculaceae_ge
OTU1785	0	2.5419851209137588e-05	3.380434047731729e-05	3.399019382908031e-05	Bacteria	Bacteroidetes	Bacteroidia	Bacteroidales	Muribaculaceae	Muribaculaceae_ge
OTU1786	6.036095853202149e-05	3.3893134945516786e-05	0.0003380434047731729	8.497548457270078e-05	Bacteria	Bacteroidetes	Bacteroidia	Bacteroidales	Bacteroidales_unclassified	Bacteroidales_unclassified
OTU1787	9.485293483603377e-05	0.00010167940483655035	0.00017747278750591575	0.00013596077531632123	Bacteria	Bacteroidetes	Bacteroidia	Bacteroidales	Muribaculaceae	Muribaculaceae_ge
OTU1788	0	0	0	8.497548457270077e-06	Bacteria	Bacteroidetes	Bacteroidia	Bacteroidales	Muribaculaceae	Muribaculaceae_unclassified
OTU1789	8.62299407600307e-06	7.625955362741277e-05	9.296193631262253e-05	3.399019382908031e-05	Bacteria	Bacteroidetes	Bacteroidia	Bacteroidales	Muribaculaceae	Muribaculaceae_ge
OTU1790	9.485293483603377e-05	1.6946567472758393e-05	8.451085119329322e-05	0.0003059117444617228	Bacteria	Bacteroidetes	Bacteroidia	Bacteroidales	Muribaculaceae	Muribaculaceae_ge
OTU1791	8.62299407600307e-06	0.00038977105187344306	2.5353255357987965e-05	1.6995096914540153e-05	Bacteria	Bacteroidetes	Bacteroidia	Bacteroidales	Muribaculaceae	Muribaculaceae_ge
OTU1792	0	0	0	8.497548457270077e-06	Bacteria	Bacteroidetes	Bacteroidia	Bacteroidales	Bacteroidales_unclassified	Bacteroidales_unclassified
OTU1793	4.311497038001535e-05	1.6946567472758393e-05	0.00021127712798323304	0.00013596077531632123	Bacteria	Bacteroidetes	Bacteroidia	Bacteroidales	Muribaculaceae	Muribaculaceae_ge
OTU1794	8.62299407600307e-05	8.473283736379196e-06	7.605976607396389e-05	2.5492645371810232e-05	Bacteria	Bacteroidetes	Bacteroidia	Bacteroidales	Muribaculaceae	Muribaculaceae_ge
OTU1795	0.00018108287559606446	1.6946567472758393e-05	5.915759583530525e-05	0.00027192155063264246	Bacteria	Bacteroidetes	Bacteroidia	Bacteroidales	Muribaculaceae	Muribaculaceae_ge
OTU1796	0.0001465908992920522	1.6946567472758393e-05	0.00017747278750591575	0.0002294338083462921	Bacteria	Bacteroidetes	Bacteroidia	Bacteroidales	Muribaculaceae	Muribaculaceae_ge
OTU1797	1.724598815200614e-05	0	8.451085119329322e-06	8.497548457270077e-06	Bacteria	Bacteroidetes	Bacteroidia	Bacteroidales	Muribaculaceae	Muribaculaceae_ge
OTU1798	5.173796445601842e-05	5.0839702418275175e-05	8.451085119329322e-05	5.0985290743620464e-05	Bacteria	Bacteroidetes	Bacteroidia	Bacteroidales	Muribaculaceae	Muribaculaceae_ge
OTU1799	0.00015521389336805525	0.00010167940483655035	0.00016902170238658644	0.00010197058148724093	Bacteria	Bacteroidetes	Bacteroidia	Bacteroidales	Muribaculaceae	Muribaculaceae_ge
OTU18	5.173796445601842e-05	4.2366418681895984e-05	1.6902170238658645e-05	4.248774228635039e-05	Bacteria	Firmicutes	Clostridia	Clostridiales	Peptococcaceae	Peptococcaceae_uncultured
OTU180	8.62299407600307e-06	8.473283736379196e-06	0	8.497548457270077e-06	Bacteria	Firmicutes	Bacilli	Lactobacillales	Carnobacteriaceae	Carnobacterium
OTU1800	0	0	0	8.497548457270077e-06	Bacteria	Bacteroidetes	Bacteroidia	Bacteroidales	Muribaculaceae	Muribaculaceae_ge
OTU1801	8.62299407600307e-06	8.473283736379196e-06	1.6902170238658645e-05	1.6995096914540153e-05	Bacteria	Bacteroidetes	Bacteroidia	Bacteroidales	Muribaculaceae	Muribaculaceae_ge
OTU1802	8.62299407600307e-06	8.473283736379196e-06	0	8.497548457270077e-06	Bacteria	Bacteroidetes	Bacteroidia	Bacteroidales	Bacteroidales_unclassified	Bacteroidales_unclassified
OTU1803	8.62299407600307e-06	0	2.5353255357987965e-05	2.5492645371810232e-05	Bacteria	Bacteroidetes	Bacteroidia	Bacteroidales	Muribaculaceae	Muribaculaceae_ge
OTU1804	0	8.473283736379196e-06	8.451085119329322e-06	8.497548457270077e-06	Bacteria	Bacteroidetes	Bacteroidia	Bacteroidales	Muribaculaceae	Muribaculaceae_ge
OTU1805	3.449197630401228e-05	3.3893134945516786e-05	3.380434047731729e-05	0.000110468129944511	Bacteria	Bacteroidetes	Bacteroidia	Bacteroidales	Muribaculaceae	Muribaculaceae_ge
OTU1806	6.036095853202149e-05	0.0009659543459472284	0.00010986410655128119	0.0002549264537181023	Bacteria	Bacteroidetes	Bacteroidia	Bacteroidales	Muribaculaceae	Muribaculaceae_ge
OTU1807	0	8.473283736379196e-06	0	8.497548457270077e-06	Bacteria	Bacteroidetes	Bacteroidia	Bacteroidales	Muribaculaceae	Muribaculaceae_unclassified
OTU1808	0	0	1.6902170238658645e-05	1.6995096914540153e-05	Bacteria	Bacteroidetes	Bacteroidia	Bacteroidales	Muribaculaceae	Muribaculaceae_ge
OTU1809	8.62299407600307e-06	3.3893134945516786e-05	2.5353255357987965e-05	3.399019382908031e-05	Bacteria	Bacteroidetes	Bacteroidia	Bacteroidales	Muribaculaceae	Muribaculaceae_ge
OTU1810	1.724598815200614e-05	2.5419851209137588e-05	0	8.497548457270077e-06	Bacteria	Bacteroidetes	Bacteroidia	Bacteroidales	Muribaculaceae	Muribaculaceae_ge
OTU1811	0.0001465908992920522	4.2366418681895984e-05	8.451085119329322e-05	0.00010197058148724093	Bacteria	Bacteroidetes	Bacteroidia	Bacteroidales	Muribaculaceae	Muribaculaceae_ge
OTU1812	8.62299407600307e-06	0	0	5.0985290743620464e-05	Bacteria	Bacteroidetes	Bacteroidia	Bacteroidales	Muribaculaceae	Muribaculaceae_ge
OTU1813	8.62299407600307e-06	0	1.6902170238658645e-05	2.5492645371810232e-05	Bacteria	Bacteroidetes	Bacteroidia	Bacteroidales	Muribaculaceae	Muribaculaceae_ge
OTU1814	4.311497038001535e-05	2.5419851209137588e-05	4.225542559664661e-05	2.5492645371810232e-05	Bacteria	Bacteroidetes	Bacteroidia	Bacteroidales	Muribaculaceae	Muribaculaceae_ge
OTU1815	0	0	0	1.6995096914540153e-05	Bacteria	Bacteroidetes	Bacteroidia	Bacteroidales	Muribaculaceae	Muribaculaceae_ge
OTU1816	8.62299407600307e-06	8.473283736379197e-05	6.760868095463458e-05	0.00010197058148724093	Bacteria	Bacteroidetes	Bacteroidia	Bacteroidales	Bacteroidales_unclassified	Bacteroidales_unclassified
OTU1817	8.62299407600307e-06	4.2366418681895984e-05	8.451085119329322e-06	2.5492645371810232e-05	Bacteria	Bacteroidetes	Bacteroidia	Bacteroidales	Muribaculaceae	Muribaculaceae_ge
OTU1818	2.586898222800921e-05	0	2.5353255357987965e-05	5.9482839200890546e-05	Bacteria	Bacteroidetes	Bacteroidia	Bacteroidales	Muribaculaceae	Muribaculaceae_ge
OTU1819	9.485293483603377e-05	6.778626989103357e-05	0.00015211953214792779	0.00028891664754718266	Bacteria	Bacteroidetes	Bacteroidia	Bacteroidales	Muribaculaceae	Muribaculaceae_ge
OTU182	6.036095853202149e-05	8.473283736379196e-06	0	0	Bacteria	Firmicutes	Bacilli	Lactobacillales	Lactobacillaceae	Lactobacillus
OTU1820	0	0	0	2.5492645371810232e-05	Bacteria	Bacteroidetes	Bacteroidia	Bacteroidales	Muribaculaceae	Muribaculaceae_ge
OTU1821	0	0	8.451085119329322e-06	1.6995096914540153e-05	Bacteria	Bacteroidetes	Bacteroidia	Bacteroidales	Muribaculaceae	Muribaculaceae_ge
OTU1822	2.586898222800921e-05	0	5.915759583530525e-05	0.00010197058148724093	Bacteria	Firmicutes	Clostridia	Clostridiales	Lachnospiraceae	Lachnospiraceae_unclassified
OTU1823	0.0001465908992920522	0.0002372519446186175	3.380434047731729e-05	9.347303302997085e-05	Bacteria	Bacteroidetes	Bacteroidia	Bacteroidales	Muribaculaceae	Muribaculaceae_ge
OTU1824	1.724598815200614e-05	1.6946567472758393e-05	2.5353255357987965e-05	1.6995096914540153e-05	Bacteria	Bacteroidetes	Bacteroidia	Bacteroidales	Muribaculaceae	Muribaculaceae_ge
OTU1825	0.0008191844372202916	9.320612110017117e-05	0.0004901629369211006	0.0001529558722308614	Bacteria	Bacteroidetes	Bacteroidia	Bacteroidales	Muribaculaceae	Muribaculaceae_ge
OTU1826	0.0002586898222800921	0.00033045806571878865	4.225542559664661e-05	0.000220936259889022	Bacteria	Bacteroidetes	Bacteroidia	Bacteroidales	Muribaculaceae	Muribaculaceae_ge
OTU1827	0.0001983288637480706	0.00013557253978206714	0.00043945642620512476	0.00028041909908991256	Bacteria	Bacteroidetes	Bacteroidia	Bacteroidales	Muribaculaceae	Muribaculaceae_ge
OTU1828	0	0	2.5353255357987965e-05	1.6995096914540153e-05	Bacteria	Bacteroidetes	Bacteroidia	Bacteroidales	Muribaculaceae	Muribaculaceae_unclassified
OTU1829	0	0	0	1.6995096914540153e-05	Bacteria	Bacteroidetes	Bacteroidia	Bacteroidales	Muribaculaceae	Muribaculaceae_ge
OTU183	9.485293483603377e-05	2.5419851209137588e-05	9.296193631262253e-05	0.00011896567840178109	Bacteria	Firmicutes	Clostridia	Clostridiales	Clostridiales_unclassified	Clostridiales_unclassified
OTU1830	8.62299407600307e-06	0	0	1.6995096914540153e-05	Bacteria	Bacteroidetes	Bacteroidia	Bacteroidales	Muribaculaceae	Muribaculaceae_unclassified
OTU1831	1.724598815200614e-05	0	1.6902170238658645e-05	3.399019382908031e-05	Bacteria	Bacteroidetes	Bacteroidia	Bacteroidales	Muribaculaceae	Muribaculaceae_ge
OTU1832	3.449197630401228e-05	2.5419851209137588e-05	5.070651071597593e-05	2.5492645371810232e-05	Bacteria	Bacteroidetes	Bacteroidia	Bacteroidales	Bacteroidales_unclassified	Bacteroidales_unclassified
OTU1833	9.485293483603377e-05	7.625955362741277e-05	4.225542559664661e-05	7.64779361154307e-05	Bacteria	Bacteroidetes	Bacteroidia	Bacteroidales	Bacteroidales_unclassified	Bacteroidales_unclassified
OTU1834	8.62299407600307e-05	1.6946567472758393e-05	0.00010141302143195186	0.00013596077531632123	Bacteria	Bacteroidetes	Bacteroidia	Bacteroidales	Muribaculaceae	Muribaculaceae_ge
OTU1835	0	0	0	1.6995096914540153e-05	Bacteria	Bacteroidetes	Bacteroidia	Bacteroidales	Muribaculaceae	Muribaculaceae_ge
OTU1836	0	0	0	1.6995096914540153e-05	Bacteria	Bacteroidetes	Bacteroidia	Bacteroidales	Muribaculaceae	Muribaculaceae_unclassified
OTU1837	1.724598815200614e-05	1.6946567472758393e-05	2.5353255357987965e-05	2.5492645371810232e-05	Bacteria	Bacteroidetes	Bacteroidia	Bacteroidales	Muribaculaceae	Muribaculaceae_ge
OTU1838	0	0	0	5.0985290743620464e-05	Bacteria	Bacteria_unclassified	Bacteria_unclassified	Bacteria_unclassified	Bacteria_unclassified	Bacteria_unclassified
OTU1839	1.724598815200614e-05	0	2.5353255357987965e-05	1.6995096914540153e-05	Bacteria	Bacteroidetes	Bacteroidia	Bacteroidales	Muribaculaceae	Muribaculaceae_ge
OTU1840	1.724598815200614e-05	8.473283736379196e-06	8.451085119329322e-06	5.0985290743620464e-05	Bacteria	Bacteroidetes	Bacteroidia	Bacteroidales	Bacteroidales_unclassified	Bacteroidales_unclassified
OTU1841	0.0002759358104320982	4.2366418681895984e-05	0.00030423906429585557	0.00016145342068813148	Bacteria	Bacteroidetes	Bacteroidia	Bacteroidales	Muribaculaceae	Muribaculaceae_ge
OTU1842	8.62299407600307e-06	2.5419851209137588e-05	8.451085119329322e-06	1.6995096914540153e-05	Bacteria	Bacteroidetes	Bacteroidia	Bacteroidales	Bacteroidales_unclassified	Bacteroidales_unclassified
OTU1843	0	8.473283736379196e-06	8.451085119329322e-06	5.0985290743620464e-05	Bacteria	Bacteroidetes	Bacteroidia	Bacteroidales	Muribaculaceae	Muribaculaceae_ge
OTU1844	8.62299407600307e-05	0.00011862597230930875	3.380434047731729e-05	5.0985290743620464e-05	Bacteria	Bacteroidetes	Bacteroidia	Bacteroidales	Muribaculaceae	Muribaculaceae_ge
OTU1845	8.62299407600307e-05	8.473283736379196e-06	5.915759583530525e-05	0.00021243871143175193	Bacteria	Bacteroidetes	Bacteroidia	Bacteroidales	Muribaculaceae	Muribaculaceae_ge
OTU1846	0.00015521389336805525	9.320612110017117e-05	0.0001183151916706105	0.0001869460660599417	Bacteria	Bacteroidetes	Bacteroidia	Bacteroidales	Muribaculaceae	Muribaculaceae_ge
OTU1847	0	3.3893134945516786e-05	0	1.6995096914540153e-05	Bacteria	Bacteroidetes	Bacteroidia	Bacteroidales	Muribaculaceae	Muribaculaceae_ge
OTU1848	0	0	0	1.6995096914540153e-05	Bacteria	Bacteria_unclassified	Bacteria_unclassified	Bacteria_unclassified	Bacteria_unclassified	Bacteria_unclassified
OTU1849	8.62299407600307e-06	0.00011015268857292955	5.915759583530525e-05	0.00010197058148724093	Bacteria	Bacteroidetes	Bacteroidia	Bacteroidales	Muribaculaceae	Muribaculaceae_ge
OTU185	3.449197630401228e-05	0	0	0	Bacteria	Proteobacteria	Gammaproteobacteria	Betaproteobacteriales	Burkholderiaceae	Parasutterella
OTU1850	9.485293483603377e-05	0	5.070651071597593e-05	4.248774228635039e-05	Bacteria	Bacteroidetes	Bacteroidia	Bacteroidales	Muribaculaceae	Muribaculaceae_ge
OTU1851	0	0	0	1.6995096914540153e-05	Bacteria	Bacteroidetes	Bacteroidia	Bacteroidales	Muribaculaceae	Muribaculaceae_ge
OTU1852	8.62299407600307e-06	1.6946567472758393e-05	8.451085119329322e-06	2.5492645371810232e-05	Bacteria	Bacteroidetes	Bacteroidia	Bacteroidales	Muribaculaceae	Muribaculaceae_ge
OTU1853	3.449197630401228e-05	5.0839702418275175e-05	4.225542559664661e-05	4.248774228635039e-05	Bacteria	Bacteroidetes	Bacteroidia	Bacteroidales	Muribaculaceae	Muribaculaceae_ge
OTU1854	4.311497038001535e-05	1.6946567472758393e-05	1.6902170238658645e-05	2.5492645371810232e-05	Bacteria	Bacteroidetes	Bacteroidia	Bacteroidales	Muribaculaceae	Muribaculaceae_ge
OTU1855	7.760694668402763e-05	7.625955362741277e-05	0.0001943749577445744	0.00028891664754718266	Bacteria	Bacteroidetes	Bacteroidia	Bacteroidales	Muribaculaceae	Muribaculaceae_ge
OTU1856	0.00030180479266010745	5.0839702418275175e-05	0.00021127712798323304	5.9482839200890546e-05	Bacteria	Bacteroidetes	Bacteroidia	Bacteroidales	Muribaculaceae	Muribaculaceae_ge
OTU1857	8.62299407600307e-06	8.473283736379196e-06	1.6902170238658645e-05	2.5492645371810232e-05	Bacteria	Bacteroidetes	Bacteroidia	Bacteroidales	Muribaculaceae	Muribaculaceae_ge
OTU1858	3.449197630401228e-05	1.6946567472758393e-05	1.6902170238658645e-05	3.399019382908031e-05	Bacteria	Bacteroidetes	Bacteroidia	Bacteroidales	Muribaculaceae	Muribaculaceae_ge
OTU1859	3.449197630401228e-05	8.473283736379196e-06	6.760868095463458e-05	8.497548457270077e-06	Bacteria	Bacteroidetes	Bacteroidia	Bacteroidales	Muribaculaceae	Muribaculaceae_ge
OTU186	3.449197630401228e-05	0.00026267179582775506	0.000236630383341221	0.00020394116297448186	Bacteria	Firmicutes	Bacilli	Lactobacillales	Lactobacillaceae	Lactobacillus
OTU1860	7.760694668402763e-05	0	3.380434047731729e-05	0	Bacteria	Bacteroidetes	Bacteroidia	Bacteroidales	Muribaculaceae	Muribaculaceae_ge
OTU1861	8.62299407600307e-06	1.6946567472758393e-05	0	1.6995096914540153e-05	Bacteria	Bacteroidetes	Bacteroidia	Bacteroidales	Bacteroidales_unclassified	Bacteroidales_unclassified
OTU1862	2.586898222800921e-05	4.2366418681895984e-05	4.225542559664661e-05	1.6995096914540153e-05	Bacteria	Bacteroidetes	Bacteroidia	Bacteroidales	Muribaculaceae	Muribaculaceae_ge
OTU1863	0.00021557485190007675	0.00015251910725482554	0.00021127712798323304	9.347303302997085e-05	Bacteria	Bacteroidetes	Bacteroidia	Bacteroidales	Muribaculaceae	Muribaculaceae_ge
OTU1864	6.036095853202149e-05	1.6946567472758393e-05	0	0	Bacteria	Bacteroidetes	Bacteroidia	Bacteroidales	Muribaculaceae	Muribaculaceae_ge
OTU1865	0.00024144383412808595	2.5419851209137588e-05	6.760868095463458e-05	2.5492645371810232e-05	Bacteria	Bacteroidetes	Bacteroidia	Bacteroidales	Muribaculaceae	Muribaculaceae_unclassified
OTU1866	1.724598815200614e-05	5.0839702418275175e-05	1.6902170238658645e-05	1.6995096914540153e-05	Bacteria	Bacteroidetes	Bacteroidia	Bacteroidales	Bacteroidales_unclassified	Bacteroidales_unclassified
OTU1867	8.62299407600307e-06	4.2366418681895984e-05	2.5353255357987965e-05	0	Bacteria	Bacteroidetes	Bacteroidia	Bacteroidales	Muribaculaceae	Muribaculaceae_ge
OTU1868	1.724598815200614e-05	1.6946567472758393e-05	0	0	Bacteria	Bacteroidetes	Bacteroidia	Bacteroidales	Bacteroidales_unclassified	Bacteroidales_unclassified
OTU1869	0.0001983288637480706	0	2.5353255357987965e-05	0	Bacteria	Bacteroidetes	Bacteroidia	Bacteroidales	Muribaculaceae	Muribaculaceae_unclassified
OTU1870	5.173796445601842e-05	8.473283736379196e-06	7.605976607396389e-05	2.5492645371810232e-05	Bacteria	Bacteroidetes	Bacteroidia	Bacteroidales	Muribaculaceae	Muribaculaceae_ge
OTU1871	1.724598815200614e-05	0	1.6902170238658645e-05	0	Bacteria	Bacteroidetes	Bacteroidia	Bacteroidales	Bacteroidales_unclassified	Bacteroidales_unclassified
OTU1872	5.173796445601842e-05	8.473283736379197e-05	0.0001943749577445744	1.6995096914540153e-05	Bacteria	Bacteroidetes	Bacteroidia	Bacteroidales	Muribaculaceae	Muribaculaceae_ge
OTU1873	8.62299407600307e-06	0	0	0	Bacteria	Bacteroidetes	Bacteroidia	Bacteroidales	Bacteroidales_unclassified	Bacteroidales_unclassified
OTU1874	1.724598815200614e-05	0	0	0	Bacteria	Bacteroidetes	Bacteroidia	Bacteroidales	Prevotellaceae	Prevotellaceae_unclassified
OTU1875	7.760694668402763e-05	0	8.451085119329322e-06	0	Bacteria	Bacteroidetes	Bacteroidia	Bacteroidales	Bacteroidales_unclassified	Bacteroidales_unclassified
OTU1877	0	0	8.451085119329322e-06	8.497548457270077e-06	Bacteria	Bacteroidetes	Bacteroidia	Bacteroidales	Prevotellaceae	Prevotellaceae_unclassified
OTU1878	8.62299407600307e-06	0	0	0	Bacteria	Bacteroidetes	Bacteroidia	Bacteroidales	Marinifilaceae	Odoribacter
OTU1879	1.724598815200614e-05	7.625955362741277e-05	2.5353255357987965e-05	4.248774228635039e-05	Bacteria	Bacteroidetes	Bacteroidia	Bacteroidales	Muribaculaceae	Muribaculaceae_ge
OTU188	1.724598815200614e-05	2.5419851209137588e-05	8.451085119329322e-06	0	Bacteria	Firmicutes	Clostridia	Clostridiales	Peptococcaceae	Peptococcaceae_uncultured
OTU1880	8.62299407600307e-06	0	8.451085119329322e-06	0	Bacteria	Bacteroidetes	Bacteroidia	Bacteroidales	Bacteroidaceae	Bacteroides
OTU1881	8.62299407600307e-06	0	0	0	Bacteria	Bacteroidetes	Bacteroidia	Bacteroidales	Bacteroidales_unclassified	Bacteroidales_unclassified
OTU1883	2.586898222800921e-05	0.000432137470555339	0.00010141302143195186	2.5492645371810232e-05	Bacteria	Bacteroidetes	Bacteroidia	Bacteroidales	Muribaculaceae	Muribaculaceae_unclassified
OTU1884	2.586898222800921e-05	3.3893134945516786e-05	1.6902170238658645e-05	1.6995096914540153e-05	Bacteria	Bacteroidetes	Bacteroidia	Bacteroidales	Muribaculaceae	Muribaculaceae_ge
OTU1885	0.00024144383412808595	2.5419851209137588e-05	5.070651071597593e-05	1.6995096914540153e-05	Bacteria	Bacteroidetes	Bacteroidia	Bacteroidales	Muribaculaceae	Muribaculaceae_ge
OTU1886	4.311497038001535e-05	0	8.451085119329322e-06	0	Bacteria	Bacteroidetes	Bacteroidia	Bacteroidales	Muribaculaceae	Muribaculaceae_ge
OTU1887	1.724598815200614e-05	0	8.451085119329322e-06	0	Bacteria	Bacteroidetes	Bacteroidia	Bacteroidales	Muribaculaceae	Muribaculaceae_ge
OTU1888	8.62299407600307e-06	1.6946567472758393e-05	8.451085119329322e-06	1.6995096914540153e-05	Bacteria	Bacteroidetes	Bacteroidia	Bacteroidales	Muribaculaceae	Muribaculaceae_ge
OTU1889	6.036095853202149e-05	6.778626989103357e-05	0.0001943749577445744	0.000110468129944511	Bacteria	Bacteroidetes	Bacteroidia	Bacteroidales	Muribaculaceae	Muribaculaceae_ge
OTU189	1.724598815200614e-05	4.2366418681895984e-05	0	4.248774228635039e-05	Bacteria	Tenericutes	Mollicutes	Mollicutes_RF39	Mollicutes_RF39_fa	Mollicutes_RF39_ge
OTU1890	8.62299407600307e-06	0	0	0	Bacteria	Bacteroidetes	Bacteroidia	Bacteroidales	Muribaculaceae	Muribaculaceae_ge
OTU1891	6.036095853202149e-05	0	8.451085119329322e-06	0	Bacteria	Bacteroidetes	Bacteroidia	Bacteroidales	Muribaculaceae	Muribaculaceae_ge
OTU1892	0.0001465908992920522	8.473283736379196e-06	9.296193631262253e-05	8.497548457270077e-06	Bacteria	Bacteroidetes	Bacteroidia	Bacteroidales	Muribaculaceae	Muribaculaceae_ge
OTU1893	2.586898222800921e-05	1.6946567472758393e-05	1.6902170238658645e-05	0	Bacteria	Bacteroidetes	Bacteroidia	Bacteroidales	Muribaculaceae	Muribaculaceae_ge
OTU1894	2.586898222800921e-05	1.6946567472758393e-05	4.225542559664661e-05	8.497548457270077e-06	Bacteria	Bacteroidetes	Bacteroidia	Bacteroidales	Muribaculaceae	Muribaculaceae_ge
OTU1895	6.036095853202149e-05	6.778626989103357e-05	1.6902170238658645e-05	1.6995096914540153e-05	Bacteria	Bacteroidetes	Bacteroidia	Bacteroidales	Bacteroidales_unclassified	Bacteroidales_unclassified
OTU1896	8.62299407600307e-06	0	1.6902170238658645e-05	1.6995096914540153e-05	Bacteria	Bacteroidetes	Bacteroidia	Bacteroidales	Muribaculaceae	Muribaculaceae_ge
OTU1897	8.62299407600307e-05	3.3893134945516786e-05	8.451085119329322e-06	2.5492645371810232e-05	Bacteria	Bacteroidetes	Bacteroidia	Bacteroidales	Muribaculaceae	Muribaculaceae_ge
OTU1898	0.0004656416801041658	3.3893134945516786e-05	0.0002450814684605503	0.0001529558722308614	Bacteria	Bacteroidetes	Bacteroidia	Bacteroidales	Muribaculaceae	Muribaculaceae_ge
OTU19	6.036095853202149e-05	0	2.5353255357987965e-05	9.347303302997085e-05	Bacteria	Firmicutes	Clostridia	Clostridiales	Peptococcaceae	Peptococcaceae_unclassified
OTU190	5.173796445601842e-05	3.3893134945516786e-05	1.6902170238658645e-05	0	Bacteria	Firmicutes	Negativicutes	Selenomonadales	Veillonellaceae	Veillonella
OTU1900	0.0001379679052160491	2.5419851209137588e-05	9.296193631262253e-05	8.497548457270078e-05	Bacteria	Bacteroidetes	Bacteroidia	Bacteroidales	Muribaculaceae	Muribaculaceae_ge
OTU1901	0.00012934491114004605	0.00019488552593672153	6.760868095463458e-05	5.9482839200890546e-05	Bacteria	Bacteroidetes	Bacteroidia	Bacteroidales	Muribaculaceae	Muribaculaceae_ge
OTU1902	0.00010347592891203684	0.00012709925604568795	5.915759583530525e-05	1.6995096914540153e-05	Bacteria	Bacteroidetes	Bacteroidia	Bacteroidales	Muribaculaceae	Muribaculaceae_ge
OTU1903	1.724598815200614e-05	0	0	0	Bacteria	Bacteroidetes	Bacteroidia	Bacteroidales	Bacteroidales_unclassified	Bacteroidales_unclassified
OTU1905	1.724598815200614e-05	2.5419851209137588e-05	3.380434047731729e-05	0	Bacteria	Bacteroidetes	Bacteroidia	Bacteroidales	Muribaculaceae	Muribaculaceae_unclassified
OTU1907	3.449197630401228e-05	8.473283736379196e-06	0	0	Bacteria	Bacteroidetes	Bacteroidia	Bacteroidales	Bacteroidales_unclassified	Bacteroidales_unclassified
OTU1908	8.62299407600307e-06	3.3893134945516786e-05	8.451085119329322e-06	8.497548457270077e-06	Bacteria	Bacteroidetes	Bacteroidia	Bacteroidales	Muribaculaceae	Muribaculaceae_ge
OTU1909	8.62299407600307e-06	8.473283736379196e-06	8.451085119329322e-06	0	Bacteria	Bacteroidetes	Bacteroidia	Bacteroidales	Muribaculaceae	Muribaculaceae_ge
OTU191	1.724598815200614e-05	1.6946567472758393e-05	8.451085119329322e-06	8.497548457270077e-06	Bacteria	Tenericutes	Mollicutes	Mollicutes_RF39	Mollicutes_RF39_fa	Mollicutes_RF39_ge
OTU1911	8.62299407600307e-06	0	2.5353255357987965e-05	0	Bacteria	Bacteroidetes	Bacteroidia	Bacteroidales	Bacteroidales_unclassified	Bacteroidales_unclassified
OTU1912	0	0	0	8.497548457270077e-06	Bacteria	Firmicutes	Erysipelotrichia	Erysipelotrichales	Erysipelotrichaceae	Dubosiella
OTU1913	6.036095853202149e-05	5.0839702418275175e-05	0.00014366844702859847	1.6995096914540153e-05	Bacteria	Bacteroidetes	Bacteroidia	Bacteroidales	Muribaculaceae	Muribaculaceae_ge
OTU1914	0	0	8.451085119329322e-06	0	Bacteria	Bacteroidetes	Bacteroidia	Bacteroidales	Muribaculaceae	Muribaculaceae_ge
OTU1915	1.724598815200614e-05	0	0	0	Bacteria	Bacteroidetes	Bacteroidia	Bacteroidales	Muribaculaceae	Muribaculaceae_ge
OTU1916	2.586898222800921e-05	1.6946567472758393e-05	5.070651071597593e-05	8.497548457270077e-06	Bacteria	Bacteroidetes	Bacteroidia	Bacteroidales	Bacteroidales_unclassified	Bacteroidales_unclassified
OTU1917	1.724598815200614e-05	0	8.451085119329322e-06	0	Bacteria	Bacteroidetes	Bacteroidia	Bacteroidales	Muribaculaceae	Muribaculaceae_ge
OTU1918	8.62299407600307e-06	8.473283736379196e-06	1.6902170238658645e-05	0	Bacteria	Bacteroidetes	Bacteroidia	Bacteroidales	Bacteroidales_unclassified	Bacteroidales_unclassified
OTU1919	6.036095853202149e-05	2.5419851209137588e-05	0.00014366844702859847	8.497548457270077e-06	Bacteria	Bacteroidetes	Bacteroidia	Bacteroidales	Muribaculaceae	Muribaculaceae_ge
OTU192	8.62299407600307e-06	8.473283736379196e-06	0	1.6995096914540153e-05	Bacteria	Firmicutes	Clostridia	Clostridiales	Peptococcaceae	Peptococcus
OTU1920	0	1.6946567472758393e-05	8.451085119329322e-06	8.497548457270077e-06	Bacteria	Bacteroidetes	Bacteroidia	Bacteroidales	Muribaculaceae	Muribaculaceae_ge
OTU1921	1.724598815200614e-05	0	2.5353255357987965e-05	0	Bacteria	Bacteroidetes	Bacteroidia	Bacteroidales	Muribaculaceae	Muribaculaceae_ge
OTU1922	8.62299407600307e-06	0	8.451085119329322e-06	0	Bacteria	Bacteroidetes	Bacteroidia	Bacteroidales	Muribaculaceae	Muribaculaceae_ge
OTU1923	9.485293483603377e-05	0.00011862597230930875	5.915759583530525e-05	1.6995096914540153e-05	Bacteria	Bacteroidetes	Bacteroidia	Bacteroidales	Bacteroidales_unclassified	Bacteroidales_unclassified
OTU1924	8.62299407600307e-05	0	8.451085119329322e-06	0	Bacteria	Bacteroidetes	Bacteroidia	Bacteroidales	Bacteroidales_unclassified	Bacteroidales_unclassified
OTU1925	0.00021557485190007675	0	0.00016057061726725713	2.5492645371810232e-05	Bacteria	Bacteroidetes	Bacteroidia	Bacteroidales	Muribaculaceae	Muribaculaceae_ge
OTU1926	0.00018970586967206754	0.00012709925604568795	0.0002704347238185383	4.248774228635039e-05	Bacteria	Bacteroidetes	Bacteroidia	Bacteroidales	Bacteroidales_unclassified	Bacteroidales_unclassified
OTU1927	8.62299407600307e-06	8.473283736379196e-06	1.6902170238658645e-05	0	Bacteria	Bacteroidetes	Bacteroidia	Bacteroidales	Muribaculaceae	Muribaculaceae_ge
OTU1928	1.724598815200614e-05	3.3893134945516786e-05	8.451085119329322e-06	0	Bacteria	Bacteroidetes	Bacteroidia	Bacteroidales	Bacteroidales_unclassified	Bacteroidales_unclassified
OTU1929	7.760694668402763e-05	0.00011862597230930875	8.451085119329322e-05	0	Bacteria	Bacteroidetes	Bacteroidia	Bacteroidales	Muribaculaceae	Muribaculaceae_ge
OTU193	8.62299407600307e-06	0.00027961836330051346	3.380434047731729e-05	0	Bacteria	Firmicutes	Firmicutes_unclassified	Firmicutes_unclassified	Firmicutes_unclassified	Firmicutes_unclassified
OTU1930	6.898395260802455e-05	8.473283736379197e-05	0.00018592387262524507	0.00013596077531632123	Bacteria	Bacteroidetes	Bacteroidia	Bacteroidales	Muribaculaceae	Muribaculaceae_ge
OTU1931	0.001008890306892359	3.3893134945516786e-05	0.0005493205327564059	6.798038765816061e-05	Bacteria	Bacteroidetes	Bacteroidia	Bacteroidales	Muribaculaceae	Muribaculaceae_ge
OTU1932	1.724598815200614e-05	8.473283736379196e-06	2.5353255357987965e-05	8.497548457270077e-06	Bacteria	Bacteroidetes	Bacteroidia	Bacteroidales	Muribaculaceae	Muribaculaceae_ge
OTU1933	8.62299407600307e-06	8.473283736379196e-06	1.6902170238658645e-05	0	Bacteria	Bacteroidetes	Bacteroidia	Bacteroidales	Bacteroidales_unclassified	Bacteroidales_unclassified
OTU1934	1.724598815200614e-05	0	8.451085119329322e-06	0	Bacteria	Bacteroidetes	Bacteroidia	Bacteroidales	Muribaculaceae	Muribaculaceae_ge
OTU1935	0.00042252670972415043	8.473283736379196e-06	0.00018592387262524507	3.399019382908031e-05	Bacteria	Bacteroidetes	Bacteroidia	Bacteroidales	Muribaculaceae	Muribaculaceae_ge
OTU1936	8.62299407600307e-06	8.473283736379196e-06	1.6902170238658645e-05	0	Bacteria	Bacteroidetes	Bacteroidia	Bacteroidales	Muribaculaceae	Muribaculaceae_ge
OTU1937	8.62299407600307e-06	0	0	0	Bacteria	Bacteroidetes	Bacteroidia	Bacteroidales	Bacteroidales_unclassified	Bacteroidales_unclassified
OTU1938	6.898395260802455e-05	5.0839702418275175e-05	3.380434047731729e-05	3.399019382908031e-05	Bacteria	Bacteroidetes	Bacteroidia	Bacteroidales	Muribaculaceae	Muribaculaceae_ge
OTU1939	6.898395260802455e-05	0	0	0	Bacteria	Bacteroidetes	Bacteroidia	Bacteroidales	Bacteroidales_unclassified	Bacteroidales_unclassified
OTU1941	1.724598815200614e-05	8.473283736379197e-05	7.605976607396389e-05	5.0985290743620464e-05	Bacteria	Bacteroidetes	Bacteroidia	Bacteroidales	Muribaculaceae	Muribaculaceae_ge
OTU1942	0.00025006682820408904	2.5419851209137588e-05	7.605976607396389e-05	1.6995096914540153e-05	Bacteria	Bacteroidetes	Bacteroidia	Bacteroidales	Muribaculaceae	Muribaculaceae_ge
OTU1943	3.449197630401228e-05	1.6946567472758393e-05	6.760868095463458e-05	6.798038765816061e-05	Bacteria	Bacteroidetes	Bacteroidia	Bacteroidales	Muribaculaceae	Muribaculaceae_ge
OTU1944	0.0002069518578240737	0.00018641224220034233	0.00013521736190926916	0.00011896567840178109	Bacteria	Bacteroidetes	Bacteroidia	Bacteroidales	Muribaculaceae	Muribaculaceae_ge
OTU1945	8.62299407600307e-06	2.5419851209137588e-05	2.5353255357987965e-05	8.497548457270077e-06	Bacteria	Bacteroidetes	Bacteroidia	Bacteroidales	Bacteroidales_unclassified	Bacteroidales_unclassified
OTU1946	8.62299407600307e-06	0	8.451085119329322e-06	0	Bacteria	Bacteroidetes	Bacteroidia	Bacteroidales	Muribaculaceae	Muribaculaceae_ge
OTU1947	0.0002069518578240737	7.625955362741277e-05	0.0002281792982218917	8.497548457270077e-06	Bacteria	Bacteroidetes	Bacteroidia	Bacteroidales	Muribaculaceae	Muribaculaceae_ge
OTU1948	4.311497038001535e-05	2.5419851209137588e-05	8.451085119329322e-06	0	Bacteria	Bacteroidetes	Bacteroidia	Bacteroidales	Muribaculaceae	Muribaculaceae_ge
OTU1949	4.311497038001535e-05	0	1.6902170238658645e-05	0	Bacteria	Bacteroidetes	Bacteroidia	Bacteroidales	Muribaculaceae	Muribaculaceae_ge
OTU195	4.311497038001535e-05	6.778626989103357e-05	1.6902170238658645e-05	1.6995096914540153e-05	Bacteria	Firmicutes	Bacilli	Lactobacillales	Lactobacillaceae	Lactobacillus
OTU1950	2.586898222800921e-05	0	0	0	Bacteria	Bacteroidetes	Bacteroidia	Bacteroidales	Bacteroidales_unclassified	Bacteroidales_unclassified
OTU1951	7.760694668402763e-05	0.00011015268857292955	2.5353255357987965e-05	3.399019382908031e-05	Bacteria	Bacteroidetes	Bacteroidia	Bacteroidales	Muribaculaceae	Muribaculaceae_ge
OTU1953	8.62299407600307e-06	5.0839702418275175e-05	0.00012676627678993982	1.6995096914540153e-05	Bacteria	Bacteroidetes	Bacteroidia	Bacteroidales	Bacteroidales_unclassified	Bacteroidales_unclassified
OTU1955	1.724598815200614e-05	2.5419851209137588e-05	1.6902170238658645e-05	8.497548457270077e-06	Bacteria	Bacteroidetes	Bacteroidia	Bacteroidales	Muribaculaceae	Muribaculaceae_ge
OTU1956	8.62299407600307e-06	8.473283736379196e-06	0	0	Bacteria	Bacteroidetes	Bacteroidia	Bacteroidales	Bacteroidales_unclassified	Bacteroidales_unclassified
OTU1957	0.00043977269787615655	3.3893134945516786e-05	0.00016057061726725713	8.497548457270077e-06	Bacteria	Bacteroidetes	Bacteroidia	Bacteroidales	Muribaculaceae	Muribaculaceae_ge
OTU1958	9.485293483603377e-05	4.2366418681895984e-05	0.00012676627678993982	8.497548457270077e-06	Bacteria	Bacteroidetes	Bacteroidia	Bacteroidales	Muribaculaceae	Muribaculaceae_ge
OTU1959	1.724598815200614e-05	0	8.451085119329322e-06	8.497548457270077e-06	Bacteria	Bacteroidetes	Bacteroidia	Bacteroidales	Muribaculaceae	Muribaculaceae_ge
OTU1960	1.724598815200614e-05	0	1.6902170238658645e-05	1.6995096914540153e-05	Bacteria	Bacteroidetes	Bacteroidia	Bacteroidales	Muribaculaceae	Muribaculaceae_ge
OTU1961	8.62299407600307e-06	0	0	0	Bacteria	Bacteroidetes	Bacteroidia	Bacteroidales	Muribaculaceae	Muribaculaceae_unclassified
OTU1962	3.449197630401228e-05	0.00031351149824603025	0.0001183151916706105	4.248774228635039e-05	Bacteria	Bacteroidetes	Bacteroidia	Bacteroidales	Muribaculaceae	Muribaculaceae_ge
OTU1963	1.724598815200614e-05	0	5.915759583530525e-05	8.497548457270077e-06	Bacteria	Bacteroidetes	Bacteroidia	Bacteroidales	Muribaculaceae	Muribaculaceae_unclassified
OTU1964	0	0	8.451085119329322e-06	0	Bacteria	Bacteroidetes	Bacteroidia	Bacteroidales	Bacteroidales_unclassified	Bacteroidales_unclassified
OTU1965	8.62299407600307e-06	0	8.451085119329322e-06	0	Bacteria	Bacteroidetes	Bacteroidia	Bacteroidales	Muribaculaceae	Muribaculaceae_ge
OTU1966	1.724598815200614e-05	8.473283736379196e-06	8.451085119329322e-06	8.497548457270077e-06	Bacteria	Bacteroidetes	Bacteroidia	Bacteroidales	Muribaculaceae	Muribaculaceae_ge
OTU1967	0.00028455880450810133	2.5419851209137588e-05	0.0001183151916706105	4.248774228635039e-05	Bacteria	Bacteroidetes	Bacteroidia	Bacteroidales	Muribaculaceae	Muribaculaceae_ge
OTU1968	2.586898222800921e-05	5.0839702418275175e-05	6.760868095463458e-05	2.5492645371810232e-05	Bacteria	Bacteroidetes	Bacteroidia	Bacteroidales	Muribaculaceae	Muribaculaceae_ge
OTU1969	8.62299407600307e-06	2.5419851209137588e-05	1.6902170238658645e-05	1.6995096914540153e-05	Bacteria	Bacteroidetes	Bacteroidia	Bacteroidales	Bacteroidales_unclassified	Bacteroidales_unclassified
OTU197	8.62299407600307e-06	0	0	0	Bacteria	Proteobacteria	Gammaproteobacteria	Pseudomonadales	Moraxellaceae	Moraxellaceae_unclassified
OTU1971	8.62299407600307e-06	8.473283736379196e-06	0	0	Bacteria	Bacteroidetes	Bacteroidia	Bacteroidales	Bacteroidales_unclassified	Bacteroidales_unclassified
OTU1972	8.62299407600307e-06	0	0	0	Bacteria	Bacteroidetes	Bacteroidia	Bacteroidales	Muribaculaceae	Muribaculaceae_ge
OTU1973	3.449197630401228e-05	0	4.225542559664661e-05	0	Bacteria	Bacteroidetes	Bacteroidia	Bacteroidales	Muribaculaceae	Muribaculaceae_ge
OTU1974	1.724598815200614e-05	8.473283736379196e-06	0.00012676627678993982	1.6995096914540153e-05	Bacteria	Bacteroidetes	Bacteroidia	Bacteroidales	Bacteroidales_unclassified	Bacteroidales_unclassified
OTU1975	8.62299407600307e-06	0	0	0	Bacteria	Bacteroidetes	Bacteroidia	Bacteroidales	Muribaculaceae	Muribaculaceae_ge
OTU1976	8.62299407600307e-06	0	8.451085119329322e-06	0	Bacteria	Bacteroidetes	Bacteroidia	Bacteroidales	Bacteroidales_unclassified	Bacteroidales_unclassified
OTU1977	8.62299407600307e-06	0	8.451085119329322e-06	0	Bacteria	Bacteroidetes	Bacteroidia	Bacteroidales	Muribaculaceae	Muribaculaceae_ge
OTU1978	8.62299407600307e-06	0	0	0	Bacteria	Bacteroidetes	Bacteroidia	Bacteroidales	Muribaculaceae	Muribaculaceae_unclassified
OTU1980	1.724598815200614e-05	8.473283736379196e-06	8.451085119329322e-06	8.497548457270077e-06	Bacteria	Bacteroidetes	Bacteroidia	Bacteroidales	Muribaculaceae	Muribaculaceae_ge
OTU1981	0.0002328208400520829	0.00016099239099120474	0.0004901629369211006	0.00019544361451721178	Bacteria	Bacteroidetes	Bacteroidia	Bacteroidales	Muribaculaceae	Muribaculaceae_ge
OTU1982	2.586898222800921e-05	0	0	0	Bacteria	Firmicutes	Clostridia	Clostridiales	Lachnospiraceae	Lachnospiraceae_unclassified
OTU1983	7.760694668402763e-05	1.6946567472758393e-05	5.070651071597593e-05	9.347303302997085e-05	Bacteria	Bacteroidetes	Bacteroidia	Bacteroidales	Muribaculaceae	Muribaculaceae_ge
OTU1986	8.62299407600307e-06	1.6946567472758393e-05	0	0	Bacteria	Bacteroidetes	Bacteroidia	Bacteroidales	Muribaculaceae	Muribaculaceae_ge
OTU1987	6.036095853202149e-05	0	0	0	Bacteria	Bacteroidetes	Bacteroidia	Bacteroidales	Muribaculaceae	Muribaculaceae_ge
OTU1988	0	0	8.451085119329322e-06	0	Bacteria	Bacteroidetes	Bacteroidia	Bacteroidales	Muribaculaceae	Muribaculaceae_unclassified
OTU1989	0.0001724598815200614	8.473283736379196e-06	8.451085119329322e-06	0	Bacteria	Bacteroidetes	Bacteroidia	Bacteroidales	Bacteroidales_unclassified	Bacteroidales_unclassified
OTU199	1.724598815200614e-05	0	0	0	Bacteria	Proteobacteria	Gammaproteobacteria	Oceanospirillales	Oceanospirillales_unclassified	Oceanospirillales_unclassified
OTU1990	0	0	8.451085119329322e-06	0	Bacteria	Bacteroidetes	Bacteroidia	Bacteroidales	Muribaculaceae	Muribaculaceae_ge
OTU1991	0.00012934491114004605	8.473283736379197e-05	0.000261983638699209	8.497548457270078e-05	Bacteria	Bacteroidetes	Bacteroidia	Bacteroidales	Muribaculaceae	Muribaculaceae_ge
OTU1992	0.00010347592891203684	3.3893134945516786e-05	1.6902170238658645e-05	8.497548457270077e-06	Bacteria	Bacteroidetes	Bacteroidia	Bacteroidales	Prevotellaceae	Prevotellaceae_unclassified
OTU1993	8.62299407600307e-06	1.6946567472758393e-05	1.6902170238658645e-05	8.497548457270077e-06	Bacteria	Bacteroidetes	Bacteroidia	Bacteroidales	Muribaculaceae	Muribaculaceae_ge
OTU1995	8.62299407600307e-06	0	8.451085119329322e-06	0	Bacteria	Bacteroidetes	Bacteroidia	Bacteroidales	Muribaculaceae	Muribaculaceae_ge
OTU1996	2.586898222800921e-05	8.473283736379196e-06	1.6902170238658645e-05	0	Bacteria	Bacteroidetes	Bacteroidia	Bacteroidales	Muribaculaceae	Muribaculaceae_ge
OTU1997	8.62299407600307e-06	0	0	0	Bacteria	Bacteroidetes	Bacteroidia	Bacteroidales	Prevotellaceae	Prevotellaceae_unclassified
OTU1999	8.62299407600307e-06	1.6946567472758393e-05	8.451085119329322e-06	0	Bacteria	Bacteroidetes	Bacteroidia	Bacteroidales	Prevotellaceae	Prevotellaceae_UCG-001
OTU2	0	8.473283736379196e-06	0.00010986410655128119	8.497548457270077e-06	Bacteria	Firmicutes	Clostridia	Clostridiales	Lachnospiraceae	Lachnospiraceae_unclassified
OTU20	8.62299407600307e-06	0	0	0	Bacteria	Bacteria_unclassified	Bacteria_unclassified	Bacteria_unclassified	Bacteria_unclassified	Bacteria_unclassified
OTU200	3.449197630401228e-05	0	0	0	Bacteria	Tenericutes	Mollicutes	Mollicutes_RF39	Mollicutes_RF39_fa	Mollicutes_RF39_ge
OTU2000	1.724598815200614e-05	0	0	0	Bacteria	Bacteroidetes	Bacteroidia	Bacteroidales	Muribaculaceae	Muribaculaceae_ge
OTU2001	0	8.473283736379196e-06	0	8.497548457270077e-06	Bacteria	Bacteroidetes	Bacteroidia	Bacteroidales	Muribaculaceae	Muribaculaceae_ge
OTU2003	8.62299407600307e-06	8.473283736379196e-06	1.6902170238658645e-05	0	Bacteria	Bacteroidetes	Bacteroidia	Bacteroidales	Muribaculaceae	Muribaculaceae_ge
OTU2004	0	5.0839702418275175e-05	8.451085119329322e-06	0	Bacteria	Bacteroidetes	Bacteroidia	Bacteroidales	Muribaculaceae	Muribaculaceae_ge
OTU2005	8.62299407600307e-06	1.6946567472758393e-05	0	8.497548457270077e-06	Bacteria	Bacteroidetes	Bacteroidia	Bacteroidales	Muribaculaceae	Muribaculaceae_ge
OTU2006	8.62299407600307e-06	8.473283736379196e-06	1.6902170238658645e-05	1.6995096914540153e-05	Bacteria	Bacteroidetes	Bacteroidia	Bacteroidales	Bacteroidales_unclassified	Bacteroidales_unclassified
OTU2007	8.62299407600307e-06	0	0	0	Bacteria	Bacteroidetes	Bacteroidia	Bacteroidales	Bacteroidaceae	Bacteroides
OTU2008	0.0001120989229880399	1.6946567472758393e-05	6.760868095463458e-05	5.0985290743620464e-05	Bacteria	Bacteroidetes	Bacteroidia	Bacteroidales	Muribaculaceae	Muribaculaceae_ge
OTU2009	8.62299407600307e-06	0	0	0	Bacteria	Bacteroidetes	Bacteroidia	Bacteroidales	Muribaculaceae	Muribaculaceae_ge
OTU2012	5.173796445601842e-05	1.6946567472758393e-05	6.760868095463458e-05	2.5492645371810232e-05	Bacteria	Bacteroidetes	Bacteroidia	Bacteroidales	Muribaculaceae	Muribaculaceae_ge
OTU2013	8.62299407600307e-06	0	0	0	Bacteria	Bacteroidetes	Bacteroidia	Bacteroidales	Muribaculaceae	Muribaculaceae_ge
OTU2014	8.62299407600307e-06	0	0	1.6995096914540153e-05	Bacteria	Bacteroidetes	Bacteroidia	Bacteroidales	Muribaculaceae	Muribaculaceae_unclassified
OTU2015	8.62299407600307e-06	0	8.451085119329322e-06	0	Bacteria	Bacteroidetes	Bacteroidia	Bacteroidales	Muribaculaceae	Muribaculaceae_unclassified
OTU2016	8.62299407600307e-06	0	0	0	Bacteria	Bacteroidetes	Bacteroidia	Bacteroidales	Muribaculaceae	Muribaculaceae_ge
OTU2017	8.62299407600307e-06	0	0	0	Bacteria	Bacteroidetes	Bacteroidia	Bacteroidales	Muribaculaceae	Muribaculaceae_ge
OTU2018	0.00010347592891203684	0	5.915759583530525e-05	8.497548457270077e-06	Bacteria	Bacteroidetes	Bacteroidia	Bacteroidales	Bacteroidales_unclassified	Bacteroidales_unclassified
OTU2019	8.62299407600307e-06	0	0	0	Bacteria	Bacteroidetes	Bacteroidia	Bacteroidales	Muribaculaceae	Muribaculaceae_ge
OTU202	3.449197630401228e-05	0	0	0	Bacteria	Proteobacteria	Gammaproteobacteria	Betaproteobacteriales	Burkholderiaceae	Burkholderiaceae_unclassified
OTU2020	2.586898222800921e-05	0	0	0	Bacteria	Bacteroidetes	Bacteroidia	Bacteroidales	Muribaculaceae	Muribaculaceae_ge
OTU2022	5.173796445601842e-05	0	0	0	Bacteria	Bacteroidetes	Bacteroidia	Bacteroidales	Muribaculaceae	Muribaculaceae_ge
OTU2023	0.00010347592891203684	7.625955362741277e-05	0.00010141302143195186	5.0985290743620464e-05	Bacteria	Bacteroidetes	Bacteroidia	Bacteroidales	Muribaculaceae	Muribaculaceae_ge
OTU2024	1.724598815200614e-05	0	0	0	Bacteria	Bacteroidetes	Bacteroidia	Bacteroidales	Bacteroidales_unclassified	Bacteroidales_unclassified
OTU2025	3.449197630401228e-05	8.473283736379196e-06	8.451085119329322e-06	8.497548457270077e-06	Bacteria	Bacteroidetes	Bacteroidia	Bacteroidales	Muribaculaceae	Muribaculaceae_ge
OTU2027	0	8.473283736379196e-06	0	0	Bacteria	Bacteroidetes	Bacteroidia	Bacteroidales	Muribaculaceae	Muribaculaceae_ge
OTU2028	1.724598815200614e-05	7.625955362741277e-05	2.5353255357987965e-05	0	Bacteria	Bacteroidetes	Bacteroidia	Bacteroidales	Muribaculaceae	Muribaculaceae_ge
OTU203	0.0002241978459760798	0.00013557253978206714	4.225542559664661e-05	0.00012746322685905115	Bacteria	Firmicutes	Bacilli	Lactobacillales	Lactobacillaceae	Lactobacillus
OTU2032	8.62299407600307e-06	0	8.451085119329322e-06	8.497548457270077e-06	Bacteria	Bacteroidetes	Bacteroidia	Bacteroidales	Muribaculaceae	Muribaculaceae_ge
OTU2033	3.449197630401228e-05	0	0	0	Bacteria	Bacteroidetes	Bacteroidia	Bacteroidales	Muribaculaceae	Muribaculaceae_ge
OTU2034	1.724598815200614e-05	0	0	8.497548457270077e-06	Bacteria	Bacteroidetes	Bacteroidia	Bacteroidales	Bacteroidales_unclassified	Bacteroidales_unclassified
OTU2035	8.62299407600307e-06	0	0	0	Bacteria	Bacteroidetes	Bacteroidia	Bacteroidales	Muribaculaceae	Muribaculaceae_ge
OTU2036	8.62299407600307e-06	8.473283736379196e-06	0	0	Bacteria	Bacteroidetes	Bacteroidia	Bacteroidales	Muribaculaceae	Muribaculaceae_ge
OTU2037	0.0001120989229880399	2.5419851209137588e-05	3.380434047731729e-05	0.000110468129944511	Bacteria	Bacteroidetes	Bacteroidia	Bacteroidales	Muribaculaceae	Muribaculaceae_ge
OTU2038	8.62299407600307e-06	8.473283736379196e-06	3.380434047731729e-05	1.6995096914540153e-05	Bacteria	Bacteroidetes	Bacteroidia	Bacteroidales	Muribaculaceae	Muribaculaceae_ge
OTU2039	0	0	8.451085119329322e-06	0	Bacteria	Bacteroidetes	Bacteroidia	Bacteroidales	Muribaculaceae	Muribaculaceae_ge
OTU204	9.485293483603377e-05	0	1.6902170238658645e-05	8.497548457270077e-06	Bacteria	Proteobacteria	Gammaproteobacteria	Enterobacteriales	Enterobacteriaceae	Escherichia-Shigella
OTU2041	8.62299407600307e-06	0	8.451085119329322e-06	0	Bacteria	Bacteroidetes	Bacteroidia	Bacteroidales	Bacteroidales_unclassified	Bacteroidales_unclassified
OTU2042	0.00025006682820408904	0.0002033588096731007	0.0004648096815631127	0.00017844851760267163	Bacteria	Bacteroidetes	Bacteroidia	Bacteroidales	Muribaculaceae	Muribaculaceae_ge
OTU2043	0.0011899731824884237	0.0002372519446186175	0.0012254073423027517	0.002532269440266483	Bacteria	Bacteroidetes	Bacteroidia	Bacteroidales	Muribaculaceae	Muribaculaceae_ge
OTU2044	8.62299407600307e-06	0	5.915759583530525e-05	5.0985290743620464e-05	Bacteria	Bacteroidetes	Bacteroidia	Bacteroidales	Muribaculaceae	Muribaculaceae_ge
OTU2045	3.449197630401228e-05	4.2366418681895984e-05	8.451085119329322e-06	3.399019382908031e-05	Bacteria	Bacteroidetes	Bacteroidia	Bacteroidales	Muribaculaceae	Muribaculaceae_ge
OTU2046	8.62299407600307e-06	0	0	0	Bacteria	Bacteroidetes	Bacteroidia	Bacteroidales	Muribaculaceae	Muribaculaceae_ge
OTU205	2.586898222800921e-05	3.3893134945516786e-05	3.380434047731729e-05	3.399019382908031e-05	Bacteria	Proteobacteria	Gammaproteobacteria	Pseudomonadales	Pseudomonadaceae	Pseudomonas
OTU2050	3.449197630401228e-05	0	0	0	Bacteria	Bacteroidetes	Bacteroidia	Bacteroidales	Muribaculaceae	Muribaculaceae_ge
OTU2051	8.62299407600307e-06	0	0	0	Bacteria	Bacteroidetes	Bacteroidia	Bacteroidales	Muribaculaceae	Muribaculaceae_ge
OTU2052	0.00018108287559606446	8.473283736379197e-05	7.605976607396389e-05	5.0985290743620464e-05	Bacteria	Bacteroidetes	Bacteroidia	Bacteroidales	Muribaculaceae	Muribaculaceae_ge
OTU2053	8.62299407600307e-06	3.3893134945516786e-05	1.6902170238658645e-05	1.6995096914540153e-05	Bacteria	Bacteroidetes	Bacteroidia	Bacteroidales	Muribaculaceae	Muribaculaceae_ge
OTU2054	2.586898222800921e-05	8.473283736379197e-05	1.6902170238658645e-05	4.248774228635039e-05	Bacteria	Bacteroidetes	Bacteroidia	Bacteroidales	Muribaculaceae	Muribaculaceae_ge
OTU2056	8.62299407600307e-06	5.0839702418275175e-05	2.5353255357987965e-05	2.5492645371810232e-05	Bacteria	Bacteroidetes	Bacteroidia	Bacteroidales	Muribaculaceae	Muribaculaceae_ge
OTU2058	0.0001465908992920522	5.9312986154654373e-05	0.000236630383341221	5.0985290743620464e-05	Bacteria	Bacteroidetes	Bacteroidia	Bacteroidales	Muribaculaceae	Muribaculaceae_ge
OTU2059	1.724598815200614e-05	5.0839702418275175e-05	1.6902170238658645e-05	5.0985290743620464e-05	Bacteria	Bacteroidetes	Bacteroidia	Bacteroidales	Muribaculaceae	Muribaculaceae_ge
OTU2060	2.586898222800921e-05	8.473283736379196e-06	4.225542559664661e-05	0	Bacteria	Bacteroidetes	Bacteroidia	Bacteroidales	Muribaculaceae	Muribaculaceae_ge
OTU2061	0	0	3.380434047731729e-05	0	Bacteria	Bacteroidetes	Bacteroidia	Bacteroidales	Muribaculaceae	Muribaculaceae_ge
OTU2062	0	0	8.451085119329322e-06	0	Bacteria	Bacteroidetes	Bacteroidia	Bacteroidales	Bacteroidales_unclassified	Bacteroidales_unclassified
OTU2063	4.311497038001535e-05	1.6946567472758393e-05	4.225542559664661e-05	2.5492645371810232e-05	Bacteria	Bacteroidetes	Bacteroidia	Bacteroidales	Muribaculaceae	Muribaculaceae_ge
OTU2064	8.62299407600307e-06	8.473283736379196e-06	0	0	Bacteria	Bacteroidetes	Bacteroidia	Bacteroidales	Bacteroidales_unclassified	Bacteroidales_unclassified
OTU2065	2.586898222800921e-05	8.473283736379196e-06	8.451085119329322e-05	0	Bacteria	Bacteroidetes	Bacteroidia	Bacteroidales	Muribaculaceae	Muribaculaceae_ge
OTU2066	8.62299407600307e-06	0	0	0	Bacteria	Bacteroidetes	Bacteroidia	Bacteroidales	Muribaculaceae	Muribaculaceae_ge
OTU2068	3.449197630401228e-05	8.473283736379196e-06	8.451085119329322e-06	0	Bacteria	Bacteroidetes	Bacteroidia	Bacteroidales	Muribaculaceae	Muribaculaceae_ge
OTU2069	8.62299407600307e-06	0	0	0	Bacteria	Bacteroidetes	Bacteroidia	Bacteroidales	Muribaculaceae	Muribaculaceae_ge
OTU207	0	0	0	8.497548457270077e-06	Bacteria	Bacteroidetes	Bacteroidia	Bacteroidales	Bacteroidales_unclassified	Bacteroidales_unclassified
OTU2070	2.586898222800921e-05	0	8.451085119329322e-06	0	Bacteria	Bacteroidetes	Bacteroidia	Bacteroidales	Muribaculaceae	Muribaculaceae_ge
OTU2071	8.62299407600307e-06	0	0	0	Bacteria	Bacteroidetes	Bacteroidia	Bacteroidales	Muribaculaceae	Muribaculaceae_ge
OTU2072	1.724598815200614e-05	0	0	0	Bacteria	Bacteroidetes	Bacteroidia	Bacteroidales	Muribaculaceae	Muribaculaceae_ge
OTU2073	8.62299407600307e-06	0	0	0	Bacteria	Bacteroidetes	Bacteroidia	Bacteroidales	Muribaculaceae	Muribaculaceae_ge
OTU2074	8.62299407600307e-06	0	0	8.497548457270077e-06	Bacteria	Bacteroidetes	Bacteroidia	Bacteroidales	Bacteroidales_unclassified	Bacteroidales_unclassified
OTU2076	0	5.9312986154654373e-05	8.451085119329322e-06	1.6995096914540153e-05	Bacteria	Bacteroidetes	Bacteroidia	Bacteroidales	Muribaculaceae	Muribaculaceae_ge
OTU2077	1.724598815200614e-05	2.5419851209137588e-05	4.225542559664661e-05	0	Bacteria	Bacteroidetes	Bacteroidia	Bacteroidales	Muribaculaceae	Muribaculaceae_ge
OTU2078	1.724598815200614e-05	0	0	0	Bacteria	Bacteroidetes	Bacteroidia	Bacteroidales	Muribaculaceae	Muribaculaceae_ge
OTU2079	8.62299407600307e-06	0	0	0	Bacteria	Bacteroidetes	Bacteroidia	Bacteroidales	Muribaculaceae	Muribaculaceae_ge
OTU208	2.586898222800921e-05	0	0	0	Bacteria	Proteobacteria	Gammaproteobacteria	Pseudomonadales	Pseudomonadaceae	Pseudomonas
OTU2080	2.586898222800921e-05	0	0	0	Bacteria	Bacteroidetes	Bacteroidia	Bacteroidales	Muribaculaceae	Muribaculaceae_ge
OTU2081	1.724598815200614e-05	0	0	0	Bacteria	Bacteroidetes	Bacteroidia	Bacteroidales	Muribaculaceae	Muribaculaceae_ge
OTU2082	1.724598815200614e-05	0	0	0	Bacteria	Bacteroidetes	Bacteroidia	Bacteroidales	Muribaculaceae	Muribaculaceae_ge
OTU2083	8.62299407600307e-06	8.473283736379196e-06	8.451085119329322e-06	0	Bacteria	Bacteroidetes	Bacteroidia	Bacteroidales	Muribaculaceae	Muribaculaceae_ge
OTU2084	8.62299407600307e-06	0	0	0	Bacteria	Bacteroidetes	Bacteroidia	Bacteroidales	Bacteroidales_unclassified	Bacteroidales_unclassified
OTU2085	8.62299407600307e-06	0	0	0	Bacteria	Bacteroidetes	Bacteroidia	Bacteroidales	Muribaculaceae	Muribaculaceae_ge
OTU2086	8.62299407600307e-06	0	0	0	Bacteria	Bacteroidetes	Bacteroidia	Bacteroidales	Muribaculaceae	Muribaculaceae_ge
OTU2088	8.62299407600307e-06	1.6946567472758393e-05	0	0	Bacteria	Bacteroidetes	Bacteroidia	Bacteroidales	Muribaculaceae	Muribaculaceae_ge
OTU2089	2.586898222800921e-05	5.0839702418275175e-05	2.5353255357987965e-05	6.798038765816061e-05	Bacteria	Bacteroidetes	Bacteroidia	Bacteroidales	Bacteroidales_unclassified	Bacteroidales_unclassified
OTU2090	8.62299407600307e-06	0	0	0	Bacteria	Bacteroidetes	Bacteroidia	Bacteroidales	Muribaculaceae	Muribaculaceae_ge
OTU2091	0.0001120989229880399	0.00010167940483655035	0.00015211953214792779	6.798038765816061e-05	Bacteria	Bacteroidetes	Bacteroidia	Bacteroidales	Bacteroidales_unclassified	Bacteroidales_unclassified
OTU2092	8.62299407600307e-05	0	1.6902170238658645e-05	3.399019382908031e-05	Bacteria	Bacteroidetes	Bacteroidia	Bacteroidales	Muribaculaceae	Muribaculaceae_ge
OTU2093	2.586898222800921e-05	0	0	0	Bacteria	Bacteroidetes	Bacteroidia	Bacteroidales	Muribaculaceae	Muribaculaceae_ge
OTU2094	8.62299407600307e-06	0	0	0	Bacteria	Bacteroidetes	Bacteroidia	Bacteroidales	Muribaculaceae	Muribaculaceae_unclassified
OTU2096	0	8.473283736379196e-06	0	0	Bacteria	Bacteroidetes	Bacteroidia	Bacteroidales	Muribaculaceae	Muribaculaceae_ge
OTU2097	8.62299407600307e-06	0	8.451085119329322e-06	0	Bacteria	Bacteroidetes	Bacteroidia	Bacteroidales	Muribaculaceae	Muribaculaceae_ge
OTU2098	8.62299407600307e-06	3.3893134945516786e-05	2.5353255357987965e-05	0	Bacteria	Bacteroidetes	Bacteroidia	Bacteroidales	Muribaculaceae	Muribaculaceae_ge
OTU2099	0.00016383688744405834	3.3893134945516786e-05	4.225542559664661e-05	0	Bacteria	Bacteroidetes	Bacteroidia	Bacteroidales	Muribaculaceae	Muribaculaceae_ge
OTU21	3.449197630401228e-05	2.5419851209137588e-05	5.915759583530525e-05	2.5492645371810232e-05	Bacteria	Bacteria_unclassified	Bacteria_unclassified	Bacteria_unclassified	Bacteria_unclassified	Bacteria_unclassified
OTU210	0	8.473283736379196e-06	0	8.497548457270077e-06	Bacteria	Bacteria_unclassified	Bacteria_unclassified	Bacteria_unclassified	Bacteria_unclassified	Bacteria_unclassified
OTU2101	2.586898222800921e-05	8.473283736379196e-06	8.451085119329322e-06	0	Bacteria	Bacteroidetes	Bacteroidia	Bacteroidales	Muribaculaceae	Muribaculaceae_ge
OTU2102	1.724598815200614e-05	0	0	0	Bacteria	Bacteroidetes	Bacteroidia	Bacteroidales	Muribaculaceae	Muribaculaceae_ge
OTU2103	3.449197630401228e-05	0	1.6902170238658645e-05	4.248774228635039e-05	Bacteria	Bacteroidetes	Bacteroidia	Bacteroidales	Muribaculaceae	Muribaculaceae_ge
OTU2104	0.00012072191706404298	1.6946567472758393e-05	8.451085119329322e-05	5.9482839200890546e-05	Bacteria	Bacteroidetes	Bacteroidia	Bacteroidales	Muribaculaceae	Muribaculaceae_unclassified
OTU2105	8.62299407600307e-06	0	0	0	Bacteria	Bacteroidetes	Bacteroidia	Bacteroidales	Muribaculaceae	Muribaculaceae_ge
OTU2106	2.586898222800921e-05	0	0	8.497548457270077e-06	Bacteria	Bacteroidetes	Bacteroidia	Bacteroidales	Muribaculaceae	Muribaculaceae_ge
OTU2109	1.724598815200614e-05	8.473283736379196e-06	0	0	Bacteria	Bacteroidetes	Bacteroidia	Bacteroidales	Muribaculaceae	Muribaculaceae_ge
OTU2110	2.586898222800921e-05	9.320612110017117e-05	5.915759583530525e-05	2.5492645371810232e-05	Bacteria	Bacteroidetes	Bacteroidia	Bacteroidales	Muribaculaceae	Muribaculaceae_ge
OTU2111	8.62299407600307e-06	0	0	0	Bacteria	Bacteroidetes	Bacteroidia	Bacteroidales	Bacteroidales_unclassified	Bacteroidales_unclassified
OTU2112	0	0	8.451085119329322e-06	0	Bacteria	Bacteroidetes	Bacteroidia	Bacteroidales	Bacteroidales_unclassified	Bacteroidales_unclassified
OTU2114	2.586898222800921e-05	8.473283736379196e-06	8.451085119329322e-06	2.5492645371810232e-05	Bacteria	Bacteroidetes	Bacteroidia	Bacteroidales	Muribaculaceae	Muribaculaceae_ge
OTU2115	1.724598815200614e-05	2.5419851209137588e-05	5.915759583530525e-05	8.497548457270077e-06	Bacteria	Bacteroidetes	Bacteroidia	Bacteroidales	Muribaculaceae	Muribaculaceae_ge
OTU2116	8.62299407600307e-06	0	0	0	Bacteria	Bacteria_unclassified	Bacteria_unclassified	Bacteria_unclassified	Bacteria_unclassified	Bacteria_unclassified
OTU2117	0	0	8.451085119329322e-06	0	Bacteria	Bacteroidetes	Bacteroidia	Bacteroidales	Muribaculaceae	Muribaculaceae_unclassified
OTU2119	2.586898222800921e-05	0	2.5353255357987965e-05	8.497548457270077e-06	Bacteria	Bacteroidetes	Bacteroidia	Bacteroidales	Muribaculaceae	CAG-873
OTU2120	8.62299407600307e-06	0	8.451085119329322e-06	0	Bacteria	Bacteroidetes	Bacteroidia	Bacteroidales	Bacteroidales_unclassified	Bacteroidales_unclassified
OTU2121	8.62299407600307e-06	0	0	0	Bacteria	Bacteroidetes	Bacteroidia	Bacteroidales	Muribaculaceae	Muribaculaceae_ge
OTU2122	2.586898222800921e-05	0	0	0	Bacteria	Bacteroidetes	Bacteroidia	Bacteroidales	Muribaculaceae	Muribaculaceae_ge
OTU2123	8.62299407600307e-06	0	0	0	Bacteria	Bacteroidetes	Bacteroidia	Bacteroidales	Muribaculaceae	Muribaculaceae_ge
OTU2124	0	0	1.6902170238658645e-05	8.497548457270077e-06	Bacteria	Bacteroidetes	Bacteroidia	Bacteroidales	Muribaculaceae	Muribaculaceae_ge
OTU2126	0	3.3893134945516786e-05	0	0	Bacteria	Bacteroidetes	Bacteroidia	Bacteroidales	Muribaculaceae	Muribaculaceae_ge
OTU2127	8.62299407600307e-06	0	0	0	Bacteria	Bacteroidetes	Bacteroidia	Bacteroidales	Muribaculaceae	Muribaculaceae_ge
OTU2128	1.724598815200614e-05	8.473283736379196e-06	2.5353255357987965e-05	1.6995096914540153e-05	Bacteria	Bacteroidetes	Bacteroidia	Bacteroidales	Muribaculaceae	Muribaculaceae_ge
OTU2129	1.724598815200614e-05	3.3893134945516786e-05	0	0	Bacteria	Bacteroidetes	Bacteroidia	Bacteroidales	Muribaculaceae	Muribaculaceae_ge
OTU2130	8.62299407600307e-06	0	0	0	Bacteria	Bacteroidetes	Bacteroidia	Bacteroidales	Muribaculaceae	Muribaculaceae_ge
OTU2131	4.311497038001535e-05	8.473283736379196e-06	5.915759583530525e-05	2.5492645371810232e-05	Bacteria	Bacteroidetes	Bacteroidia	Bacteroidales	Muribaculaceae	Muribaculaceae_ge
OTU2132	8.62299407600307e-06	0	0	1.6995096914540153e-05	Bacteria	Bacteroidetes	Bacteroidia	Bacteroidales	Muribaculaceae	Muribaculaceae_ge
OTU2133	8.62299407600307e-06	8.473283736379196e-06	2.5353255357987965e-05	0	Bacteria	Bacteroidetes	Bacteroidia	Bacteroidales	Muribaculaceae	Muribaculaceae_ge
OTU2134	1.724598815200614e-05	0	0	0	Bacteria	Bacteroidetes	Bacteroidia	Bacteroidales	Muribaculaceae	Muribaculaceae_ge
OTU2135	8.62299407600307e-06	0	0	0	Bacteria	Bacteroidetes	Bacteroidia	Bacteroidales	Muribaculaceae	Muribaculaceae_ge
OTU2136	6.036095853202149e-05	0	7.605976607396389e-05	6.798038765816061e-05	Bacteria	Bacteroidetes	Bacteroidia	Bacteroidales	Muribaculaceae	Muribaculaceae_ge
OTU2137	5.173796445601842e-05	3.3893134945516786e-05	0.00010986410655128119	0	Bacteria	Bacteroidetes	Bacteroidia	Bacteroidales	Muribaculaceae	Muribaculaceae_ge
OTU2138	0	0	8.451085119329322e-06	0	Bacteria	Bacteroidetes	Bacteroidia	Bacteroidales	Muribaculaceae	Muribaculaceae_ge
OTU2139	2.586898222800921e-05	0	8.451085119329322e-06	8.497548457270077e-06	Bacteria	Bacteroidetes	Bacteroidia	Bacteroidales	Muribaculaceae	Muribaculaceae_ge
OTU2140	2.586898222800921e-05	6.778626989103357e-05	0	0	Bacteria	Bacteroidetes	Bacteroidia	Bacteroidales	Muribaculaceae	Muribaculaceae_ge
OTU2141	8.62299407600307e-06	0	0	0	Bacteria	Bacteroidetes	Bacteroidia	Bacteroidales	Bacteroidales_unclassified	Bacteroidales_unclassified
OTU2142	0	2.5419851209137588e-05	0	8.497548457270077e-06	Bacteria	Bacteroidetes	Bacteroidia	Bacteroidales	Muribaculaceae	Muribaculaceae_ge
OTU2143	8.62299407600307e-06	0	0	0	Bacteria	Bacteroidetes	Bacteroidia	Bacteroidales	Muribaculaceae	Muribaculaceae_ge
OTU2144	2.586898222800921e-05	0.00012709925604568795	8.451085119329322e-06	1.6995096914540153e-05	Bacteria	Bacteroidetes	Bacteroidia	Bacteroidales	Muribaculaceae	Muribaculaceae_ge
OTU2145	8.62299407600307e-06	8.473283736379196e-06	5.915759583530525e-05	0	Bacteria	Bacteroidetes	Bacteroidia	Bacteroidales	Muribaculaceae	Muribaculaceae_ge
OTU2147	2.586898222800921e-05	0	1.6902170238658645e-05	0	Bacteria	Bacteroidetes	Bacteroidia	Bacteroidales	Muribaculaceae	Muribaculaceae_ge
OTU2148	8.62299407600307e-06	0	0	0	Bacteria	Bacteroidetes	Bacteroidia	Bacteroidales	Muribaculaceae	Muribaculaceae_ge
OTU2149	8.62299407600307e-06	0	8.451085119329322e-06	8.497548457270077e-06	Bacteria	Bacteroidetes	Bacteroidia	Bacteroidales	Muribaculaceae	Muribaculaceae_ge
OTU215	7.760694668402763e-05	0	0	0	Bacteria	Proteobacteria	Gammaproteobacteria	Enterobacteriales	Enterobacteriaceae	Escherichia-Shigella
OTU2150	8.62299407600307e-06	0	0	0	Bacteria	Bacteroidetes	Bacteroidia	Bacteroidales	Bacteroidales_unclassified	Bacteroidales_unclassified
OTU2152	3.449197630401228e-05	0	3.380434047731729e-05	6.798038765816061e-05	Bacteria	Bacteroidetes	Bacteroidia	Bacteroidales	Muribaculaceae	Muribaculaceae_ge
OTU2153	8.62299407600307e-06	3.3893134945516786e-05	1.6902170238658645e-05	0	Bacteria	Bacteroidetes	Bacteroidia	Bacteroidales	Muribaculaceae	Muribaculaceae_ge
OTU2155	1.724598815200614e-05	1.6946567472758393e-05	8.451085119329322e-06	0	Bacteria	Bacteroidetes	Bacteroidia	Bacteroidales	Muribaculaceae	Muribaculaceae_ge
OTU2156	8.62299407600307e-06	0	0	0	Bacteria	Bacteroidetes	Bacteroidia	Bacteroidales	Muribaculaceae	Muribaculaceae_ge
OTU2157	0.00010347592891203684	7.625955362741277e-05	0.00016057061726725713	4.248774228635039e-05	Bacteria	Bacteroidetes	Bacteroidia	Bacteroidales	Muribaculaceae	Muribaculaceae_unclassified
OTU2158	8.62299407600307e-05	9.320612110017117e-05	9.296193631262253e-05	1.6995096914540153e-05	Bacteria	Bacteroidetes	Bacteroidia	Bacteroidales	Muribaculaceae	Muribaculaceae_ge
OTU2159	5.173796445601842e-05	8.473283736379196e-06	3.380434047731729e-05	8.497548457270077e-06	Bacteria	Bacteroidetes	Bacteroidia	Bacteroidales	Muribaculaceae	Muribaculaceae_ge
OTU216	8.62299407600307e-06	1.6946567472758393e-05	4.225542559664661e-05	1.6995096914540153e-05	Bacteria	Bacteria_unclassified	Bacteria_unclassified	Bacteria_unclassified	Bacteria_unclassified	Bacteria_unclassified
OTU2160	1.724598815200614e-05	0	1.6902170238658645e-05	0	Bacteria	Bacteroidetes	Bacteroidia	Bacteroidales	Muribaculaceae	Muribaculaceae_ge
OTU2161	0.00035354275711612585	9.320612110017117e-05	5.915759583530525e-05	8.497548457270078e-05	Bacteria	Bacteroidetes	Bacteroidia	Bacteroidales	Muribaculaceae	Muribaculaceae_ge
OTU2162	8.62299407600307e-06	0	0	0	Bacteria	Bacteroidetes	Bacteroidia	Bacteroidales	Muribaculaceae	Muribaculaceae_ge
OTU2163	2.586898222800921e-05	0	8.451085119329322e-06	0	Bacteria	Bacteroidetes	Bacteroidia	Bacteroidales	Bacteroidales_unclassified	Bacteroidales_unclassified
OTU2164	8.62299407600307e-06	1.6946567472758393e-05	1.6902170238658645e-05	2.5492645371810232e-05	Bacteria	Bacteroidetes	Bacteroidia	Bacteroidales	Muribaculaceae	Muribaculaceae_ge
OTU2165	0.0009657753365123438	5.9312986154654373e-05	0.0004901629369211006	0.0001529558722308614	Bacteria	Bacteroidetes	Bacteroidia	Bacteroidales	Muribaculaceae	Muribaculaceae_ge
OTU2166	1.724598815200614e-05	1.6946567472758393e-05	0	8.497548457270077e-06	Bacteria	Bacteroidetes	Bacteroidia	Bacteroidales	Muribaculaceae	Muribaculaceae_ge
OTU2167	8.62299407600307e-06	0	8.451085119329322e-06	8.497548457270077e-06	Bacteria	Bacteroidetes	Bacteroidia	Bacteroidales	Muribaculaceae	Muribaculaceae_unclassified
OTU2168	6.036095853202149e-05	9.320612110017117e-05	0.00014366844702859847	6.798038765816061e-05	Bacteria	Bacteroidetes	Bacteroidia	Bacteroidales	Muribaculaceae	Muribaculaceae_ge
OTU2169	3.449197630401228e-05	8.473283736379196e-06	2.5353255357987965e-05	2.5492645371810232e-05	Bacteria	Bacteroidetes	Bacteroidia	Bacteroidales	Muribaculaceae	Muribaculaceae_ge
OTU2170	2.586898222800921e-05	0	0	0	Bacteria	Bacteroidetes	Bacteroidia	Bacteroidales	Bacteroidales_unclassified	Bacteroidales_unclassified
OTU2171	1.724598815200614e-05	1.6946567472758393e-05	3.380434047731729e-05	8.497548457270077e-06	Bacteria	Bacteroidetes	Bacteroidia	Bacteroidales	Muribaculaceae	Muribaculaceae_ge
OTU2172	1.724598815200614e-05	0	2.5353255357987965e-05	0	Bacteria	Bacteroidetes	Bacteroidia	Bacteroidales	Muribaculaceae	Muribaculaceae_ge
OTU2173	9.485293483603377e-05	8.473283736379196e-06	0.0001183151916706105	2.5492645371810232e-05	Bacteria	Bacteroidetes	Bacteroidia	Bacteroidales	Muribaculaceae	Muribaculaceae_ge
OTU2174	5.173796445601842e-05	3.3893134945516786e-05	1.6902170238658645e-05	1.6995096914540153e-05	Bacteria	Bacteroidetes	Bacteroidia	Bacteroidales	Muribaculaceae	Muribaculaceae_ge
OTU2175	1.724598815200614e-05	0.00011862597230930875	5.070651071597593e-05	0	Bacteria	Bacteroidetes	Bacteroidia	Bacteroidales	Muribaculaceae	Muribaculaceae_ge
OTU2176	5.173796445601842e-05	0	0	3.399019382908031e-05	Bacteria	Bacteroidetes	Bacteroidia	Bacteroidales	Muribaculaceae	Muribaculaceae_ge
OTU2177	1.724598815200614e-05	0	2.5353255357987965e-05	8.497548457270077e-06	Bacteria	Bacteroidetes	Bacteroidia	Bacteroidales	Muribaculaceae	Muribaculaceae_ge
OTU2178	1.724598815200614e-05	8.473283736379196e-06	2.5353255357987965e-05	0	Bacteria	Bacteroidetes	Bacteroidia	Bacteroidales	Muribaculaceae	Muribaculaceae_ge
OTU2179	3.449197630401228e-05	2.5419851209137588e-05	9.296193631262253e-05	8.497548457270078e-05	Bacteria	Bacteroidetes	Bacteroidia	Bacteroidales	Muribaculaceae	Muribaculaceae_unclassified
OTU218	0	0	1.6902170238658645e-05	0	Bacteria	Firmicutes	Firmicutes_unclassified	Firmicutes_unclassified	Firmicutes_unclassified	Firmicutes_unclassified
OTU2180	1.724598815200614e-05	0	0	1.6995096914540153e-05	Bacteria	Bacteroidetes	Bacteroidia	Bacteroidales	Muribaculaceae	Muribaculaceae_ge
OTU2181	5.173796445601842e-05	1.6946567472758393e-05	8.451085119329322e-06	0	Bacteria	Bacteroidetes	Bacteroidia	Bacteroidales	Muribaculaceae	Muribaculaceae_ge
OTU2182	0.0004311497038001535	0.0002880916470368927	0.0008028530863362855	0.0002634240021753724	Bacteria	Bacteroidetes	Bacteroidia	Bacteroidales	Muribaculaceae	Muribaculaceae_ge
OTU2183	1.724598815200614e-05	0	0	0	Bacteria	Bacteroidetes	Bacteroidia	Bacteroidales	Muribaculaceae	Muribaculaceae_unclassified
OTU2184	1.724598815200614e-05	1.6946567472758393e-05	3.380434047731729e-05	3.399019382908031e-05	Bacteria	Bacteroidetes	Bacteroidia	Bacteroidales	Muribaculaceae	Muribaculaceae_ge
OTU2185	0.0002069518578240737	6.778626989103357e-05	0.00012676627678993982	0.0004163798744062338	Bacteria	Bacteroidetes	Bacteroidia	Bacteroidales	Muribaculaceae	Muribaculaceae_ge
OTU2186	0.00021557485190007675	8.473283736379197e-05	1.6902170238658645e-05	3.399019382908031e-05	Bacteria	Bacteroidetes	Bacteroidia	Bacteroidales	Muribaculaceae	Muribaculaceae_ge
OTU2189	0.0001120989229880399	0.00010167940483655035	2.5353255357987965e-05	5.9482839200890546e-05	Bacteria	Bacteroidetes	Bacteroidia	Bacteroidales	Muribaculaceae	Muribaculaceae_ge
OTU219	0	8.473283736379196e-06	5.070651071597593e-05	8.497548457270077e-06	Bacteria	Bacteroidetes	Bacteroidia	Bacteroidales	Bacteroidales_unclassified	Bacteroidales_unclassified
OTU2190	8.62299407600307e-06	8.473283736379196e-06	8.451085119329322e-06	0	Bacteria	Bacteroidetes	Bacteroidia	Bacteroidales	Muribaculaceae	Muribaculaceae_ge
OTU2191	8.62299407600307e-06	1.6946567472758393e-05	0	0	Bacteria	Bacteroidetes	Bacteroidia	Bacteroidales	Muribaculaceae	Muribaculaceae_unclassified
OTU2193	5.173796445601842e-05	1.6946567472758393e-05	8.451085119329322e-06	8.497548457270077e-06	Bacteria	Bacteroidetes	Bacteroidia	Bacteroidales	Muribaculaceae	Muribaculaceae_ge
OTU2194	0	0	8.451085119329322e-06	0	Bacteria	Bacteroidetes	Bacteroidia	Bacteroidales	Muribaculaceae	Muribaculaceae_unclassified
OTU2195	8.62299407600307e-06	1.6946567472758393e-05	1.6902170238658645e-05	0	Bacteria	Bacteroidetes	Bacteroidia	Bacteroidales	Muribaculaceae	Muribaculaceae_ge
OTU2196	8.62299407600307e-06	2.5419851209137588e-05	0	0	Bacteria	Bacteroidetes	Bacteroidia	Bacteroidales	Muribaculaceae	Muribaculaceae_ge
OTU2197	0	1.6946567472758393e-05	0	8.497548457270077e-06	Bacteria	Bacteroidetes	Bacteroidia	Bacteroidales	Muribaculaceae	Muribaculaceae_ge
OTU2198	8.62299407600307e-06	0	0	8.497548457270077e-06	Bacteria	Bacteroidetes	Bacteroidia	Bacteroidales	Muribaculaceae	Muribaculaceae_ge
OTU2199	4.311497038001535e-05	5.9312986154654373e-05	8.451085119329322e-06	3.399019382908031e-05	Bacteria	Bacteroidetes	Bacteroidia	Bacteroidales	Bacteroidales_unclassified	Bacteroidales_unclassified
OTU22	1.724598815200614e-05	4.2366418681895984e-05	2.5353255357987965e-05	8.497548457270078e-05	Bacteria	Firmicutes	Bacilli	Bacillales	Sporolactobacillaceae	Salipaludibacillus
OTU220	0	0	1.6902170238658645e-05	0	Bacteria	Firmicutes	Bacilli	Lactobacillales	Lactobacillales_unclassified	Lactobacillales_unclassified
OTU2200	3.449197630401228e-05	1.6946567472758393e-05	1.6902170238658645e-05	1.6995096914540153e-05	Bacteria	Bacteroidetes	Bacteroidia	Bacteroidales	Muribaculaceae	Muribaculaceae_ge
OTU2201	0	0	1.6902170238658645e-05	1.6995096914540153e-05	Bacteria	Bacteroidetes	Bacteroidia	Bacteroidales	Muribaculaceae	Muribaculaceae_ge
OTU2202	0	0	0	8.497548457270077e-06	Bacteria	Bacteroidetes	Bacteroidia	Bacteroidales	Muribaculaceae	Muribaculaceae_ge
OTU2203	8.62299407600307e-06	0	8.451085119329322e-06	0	Bacteria	Bacteroidetes	Bacteroidia	Bacteroidales	Bacteroidales_unclassified	Bacteroidales_unclassified
OTU2205	0	0	1.6902170238658645e-05	0	Bacteria	Bacteria_unclassified	Bacteria_unclassified	Bacteria_unclassified	Bacteria_unclassified	Bacteria_unclassified
OTU2206	1.724598815200614e-05	8.473283736379196e-06	0	0	Bacteria	Bacteroidetes	Bacteroidia	Bacteroidales	Muribaculaceae	Muribaculaceae_ge
OTU2207	1.724598815200614e-05	8.473283736379196e-06	2.5353255357987965e-05	3.399019382908031e-05	Bacteria	Bacteroidetes	Bacteroidia	Bacteroidales	Muribaculaceae	Muribaculaceae_ge
OTU2208	3.449197630401228e-05	3.3893134945516786e-05	5.070651071597593e-05	1.6995096914540153e-05	Bacteria	Bacteroidetes	Bacteroidia	Bacteroidales	Muribaculaceae	Muribaculaceae_ge
OTU2209	2.586898222800921e-05	0	0	8.497548457270077e-06	Bacteria	Bacteroidetes	Bacteroidia	Bacteroidales	Muribaculaceae	Muribaculaceae_ge
OTU221	0	8.473283736379196e-06	5.915759583530525e-05	4.248774228635039e-05	Bacteria	Tenericutes	Mollicutes	Mollicutes_RF39	Mollicutes_RF39_fa	Mollicutes_RF39_ge
OTU2210	8.62299407600307e-06	0	0	0	Bacteria	Bacteroidetes	Bacteroidia	Bacteroidales	Bacteroidales_unclassified	Bacteroidales_unclassified
OTU2211	3.449197630401228e-05	0	8.451085119329322e-06	8.497548457270077e-06	Bacteria	Bacteroidetes	Bacteroidia	Bacteroidales	Bacteroidales_unclassified	Bacteroidales_unclassified
OTU2212	1.724598815200614e-05	7.625955362741277e-05	8.451085119329322e-06	8.497548457270077e-06	Bacteria	Bacteroidetes	Bacteroidia	Bacteroidales	Muribaculaceae	Muribaculaceae_ge
OTU2213	3.449197630401228e-05	1.6946567472758393e-05	5.070651071597593e-05	3.399019382908031e-05	Bacteria	Bacteroidetes	Bacteroidia	Bacteroidales	Muribaculaceae	Muribaculaceae_ge
OTU2214	0	8.473283736379196e-06	0	0	Bacteria	Bacteroidetes	Bacteroidia	Bacteroidales	Muribaculaceae	Muribaculaceae_ge
OTU2216	0.0001983288637480706	0.00015251910725482554	0.0005746737881143939	0.00023793135680356218	Bacteria	Bacteroidetes	Bacteroidia	Bacteroidales	Muribaculaceae	Muribaculaceae_ge
OTU2217	0	0	8.451085119329322e-06	0	Bacteria	Bacteroidetes	Bacteroidia	Bacteroidales	Muribaculaceae	Muribaculaceae_ge
OTU2218	0.00024144383412808595	3.3893134945516786e-05	0.0001183151916706105	0.00013596077531632123	Bacteria	Bacteroidetes	Bacteroidia	Bacteroidales	Muribaculaceae	Muribaculaceae_ge
OTU2219	1.724598815200614e-05	1.6946567472758393e-05	1.6902170238658645e-05	0	Bacteria	Bacteroidetes	Bacteroidia	Bacteroidales	Muribaculaceae	Muribaculaceae_ge
OTU222	0.0004311497038001535	0.00011015268857292955	0.00043945642620512476	0.00014445832377359133	Bacteria	Firmicutes	Bacilli	Lactobacillales	Lactobacillaceae	Lactobacillus
OTU2220	0.0002069518578240737	0.0002118320934094799	0.00016902170238658644	0.0001869460660599417	Bacteria	Bacteroidetes	Bacteroidia	Bacteroidales	Muribaculaceae	Muribaculaceae_ge
OTU2221	1.724598815200614e-05	0.00017793895846396313	5.070651071597593e-05	0	Bacteria	Bacteroidetes	Bacteroidia	Bacteroidales	Muribaculaceae	Muribaculaceae_ge
OTU2222	4.311497038001535e-05	4.2366418681895984e-05	0	0	Bacteria	Bacteroidetes	Bacteroidia	Bacteroidales	Muribaculaceae	Muribaculaceae_ge
OTU2223	6.036095853202149e-05	8.473283736379197e-05	0.00010141302143195186	5.0985290743620464e-05	Bacteria	Bacteroidetes	Bacteroidia	Bacteroidales	Bacteroidales_unclassified	Bacteroidales_unclassified
OTU2224	8.62299407600307e-06	0	8.451085119329322e-06	0	Bacteria	Bacteroidetes	Bacteroidia	Bacteroidales	Bacteroidales_unclassified	Bacteroidales_unclassified
OTU2225	8.62299407600307e-06	0	0	0	Bacteria	Bacteroidetes	Bacteroidia	Bacteroidales	Bacteroidales_unclassified	Bacteroidales_unclassified
OTU2226	2.586898222800921e-05	3.3893134945516786e-05	0	0	Bacteria	Bacteroidetes	Bacteroidia	Bacteroidales	Muribaculaceae	Muribaculaceae_ge
OTU2227	8.62299407600307e-06	0	2.5353255357987965e-05	1.6995096914540153e-05	Bacteria	Bacteroidetes	Bacteroidia	Bacteroidales	Muribaculaceae	Muribaculaceae_ge
OTU2228	0.00025006682820408904	0.00015251910725482554	0.0001943749577445744	0	Bacteria	Bacteroidetes	Bacteroidia	Bacteroidales	Muribaculaceae	Muribaculaceae_ge
OTU2229	8.62299407600307e-06	8.473283736379196e-06	2.5353255357987965e-05	1.6995096914540153e-05	Bacteria	Bacteroidetes	Bacteroidia	Bacteroidales	Bacteroidales_unclassified	Bacteroidales_unclassified
OTU223	0	0	6.760868095463458e-05	0	Bacteria	Tenericutes	Mollicutes	Mollicutes_RF39	Mollicutes_RF39_fa	Mollicutes_RF39_ge
OTU2230	1.724598815200614e-05	9.320612110017117e-05	5.070651071597593e-05	0.00010197058148724093	Bacteria	Bacteroidetes	Bacteroidia	Bacteroidales	Muribaculaceae	Muribaculaceae_ge
OTU2231	8.62299407600307e-06	8.473283736379196e-06	4.225542559664661e-05	0	Bacteria	Bacteroidetes	Bacteroidia	Bacteroidales	Muribaculaceae	Muribaculaceae_ge
OTU2232	1.724598815200614e-05	4.2366418681895984e-05	0	0	Bacteria	Bacteroidetes	Bacteroidia	Bacteroidales	Bacteroidales_unclassified	Bacteroidales_unclassified
OTU2233	8.62299407600307e-06	0	1.6902170238658645e-05	0	Bacteria	Bacteroidetes	Bacteroidia	Bacteroidales	Muribaculaceae	Muribaculaceae_ge
OTU2234	8.62299407600307e-06	0	0	0	Bacteria	Bacteroidetes	Bacteroidia	Bacteroidales	Muribaculaceae	Muribaculaceae_ge
OTU2235	0.000741577490536264	8.473283736379197e-05	0.000760597660739639	0.00036539458366261336	Bacteria	Bacteroidetes	Bacteroidia	Bacteroidales	Muribaculaceae	Muribaculaceae_ge
OTU2236	0.00018108287559606446	4.2366418681895984e-05	0	1.6995096914540153e-05	Bacteria	Bacteroidetes	Bacteroidia	Bacteroidales	Muribaculaceae	Muribaculaceae_ge
OTU2237	1.724598815200614e-05	4.2366418681895984e-05	1.6902170238658645e-05	5.0985290743620464e-05	Bacteria	Bacteroidetes	Bacteroidia	Bacteroidales	Bacteroidales_unclassified	Bacteroidales_unclassified
OTU2238	0.00015521389336805525	5.0839702418275175e-05	0.0001183151916706105	0.00021243871143175193	Bacteria	Bacteroidetes	Bacteroidia	Bacteroidales	Muribaculaceae	Muribaculaceae_ge
OTU2239	8.62299407600307e-06	0	0	0	Bacteria	Bacteroidetes	Bacteroidia	Bacteroidales	Muribaculaceae	Muribaculaceae_ge
OTU224	0	0	1.6902170238658645e-05	0	Bacteria	Firmicutes	Firmicutes_unclassified	Firmicutes_unclassified	Firmicutes_unclassified	Firmicutes_unclassified
OTU2240	0.00012072191706404298	7.625955362741277e-05	5.070651071597593e-05	0.00011896567840178109	Bacteria	Bacteroidetes	Bacteroidia	Bacteroidales	Muribaculaceae	Muribaculaceae_ge
OTU2242	8.62299407600307e-06	8.473283736379196e-06	2.5353255357987965e-05	8.497548457270077e-06	Bacteria	Bacteroidetes	Bacteroidia	Bacteroidales	Muribaculaceae	Muribaculaceae_ge
OTU2243	0	0	1.6902170238658645e-05	1.6995096914540153e-05	Bacteria	Bacteroidetes	Bacteroidia	Bacteroidales	Bacteroidales_unclassified	Bacteroidales_unclassified
OTU2244	0.0008536764135243039	0.00018641224220034233	0.0005155161922790886	0.0011641641386460006	Bacteria	Bacteroidetes	Bacteroidia	Bacteroidales	Muribaculaceae	Muribaculaceae_ge
OTU2245	4.311497038001535e-05	0	1.6902170238658645e-05	9.347303302997085e-05	Bacteria	Bacteroidetes	Bacteroidia	Bacteroidales	Muribaculaceae	Muribaculaceae_ge
OTU2246	2.586898222800921e-05	0	0	0	Bacteria	Bacteroidetes	Bacteroidia	Bacteroidales	Muribaculaceae	Muribaculaceae_ge
OTU2247	4.311497038001535e-05	0.00033893134945516787	5.915759583530525e-05	0.00013596077531632123	Bacteria	Bacteroidetes	Bacteroidia	Bacteroidales	Muribaculaceae	Muribaculaceae_ge
OTU2248	1.724598815200614e-05	0	2.5353255357987965e-05	1.6995096914540153e-05	Bacteria	Bacteria_unclassified	Bacteria_unclassified	Bacteria_unclassified	Bacteria_unclassified	Bacteria_unclassified
OTU2249	2.586898222800921e-05	2.5419851209137588e-05	1.6902170238658645e-05	6.798038765816061e-05	Bacteria	Bacteroidetes	Bacteroidia	Bacteroidales	Muribaculaceae	Muribaculaceae_ge
OTU225	0	0	2.5353255357987965e-05	0	Bacteria	Tenericutes	Mollicutes	Mollicutes_RF39	Mollicutes_RF39_fa	Mollicutes_RF39_ge
OTU2250	0	8.473283736379196e-06	0	0	Bacteria	Bacteroidetes	Bacteroidia	Bacteroidales	Muribaculaceae	Muribaculaceae_ge
OTU2251	0	2.5419851209137588e-05	8.451085119329322e-06	0	Bacteria	Bacteroidetes	Bacteroidia	Bacteroidales	Muribaculaceae	Muribaculaceae_ge
OTU2252	0	9.320612110017117e-05	2.5353255357987965e-05	8.497548457270077e-06	Bacteria	Bacteroidetes	Bacteroidia	Bacteroidales	Muribaculaceae	Muribaculaceae_ge
OTU2253	0.0002328208400520829	8.473283736379196e-06	9.296193631262253e-05	8.497548457270077e-06	Bacteria	Bacteroidetes	Bacteroidia	Bacteroidales	Bacteroidales_unclassified	Bacteroidales_unclassified
OTU2254	0.00016383688744405834	0.00013557253978206714	0.00028733689405719694	0.0002634240021753724	Bacteria	Bacteroidetes	Bacteroidia	Bacteroidales	Muribaculaceae	Muribaculaceae_ge
OTU2255	8.62299407600307e-06	8.473283736379196e-06	0	8.497548457270077e-06	Bacteria	Bacteroidetes	Bacteroidia	Bacteroidales	Muribaculaceae	Muribaculaceae_ge
OTU2256	8.62299407600307e-06	1.6946567472758393e-05	0	0	Bacteria	Bacteroidetes	Bacteroidia	Bacteroidales	Muribaculaceae	Muribaculaceae_ge
OTU2257	8.62299407600307e-06	0	0	0	Bacteria	Bacteroidetes	Bacteroidia	Bacteroidales	Muribaculaceae	CAG-873
OTU2258	8.62299407600307e-06	0	0	0	Bacteria	Bacteroidetes	Bacteroidia	Bacteroidales	Muribaculaceae	Muribaculaceae_ge
OTU2259	8.62299407600307e-06	0	8.451085119329322e-06	8.497548457270077e-06	Bacteria	Bacteroidetes	Bacteroidia	Bacteroidales	Muribaculaceae	Muribaculaceae_ge
OTU226	2.586898222800921e-05	0	4.225542559664661e-05	3.399019382908031e-05	Bacteria	Proteobacteria	Gammaproteobacteria	Oceanospirillales	Halomonadaceae	Halomonas
OTU2260	4.311497038001535e-05	0.00018641224220034233	3.380434047731729e-05	0.00014445832377359133	Bacteria	Bacteroidetes	Bacteroidia	Bacteroidales	Muribaculaceae	Muribaculaceae_ge
OTU2261	2.586898222800921e-05	3.3893134945516786e-05	6.760868095463458e-05	0	Bacteria	Bacteroidetes	Bacteroidia	Bacteroidales	Muribaculaceae	Muribaculaceae_ge
OTU2262	8.62299407600307e-06	8.473283736379196e-06	0	1.6995096914540153e-05	Bacteria	Bacteroidetes	Bacteroidia	Bacteroidales	Muribaculaceae	Muribaculaceae_ge
OTU2263	8.62299407600307e-06	0	3.380434047731729e-05	0	Bacteria	Bacteroidetes	Bacteroidia	Bacteroidales	Bacteroidales_unclassified	Bacteroidales_unclassified
OTU2264	0	0	1.6902170238658645e-05	2.5492645371810232e-05	Bacteria	Bacteroidetes	Bacteroidia	Bacteroidales	Muribaculaceae	Muribaculaceae_unclassified
OTU2265	8.62299407600307e-06	0	0	1.6995096914540153e-05	Bacteria	Bacteroidetes	Bacteroidia	Bacteroidales	Muribaculaceae	Muribaculaceae_ge
OTU2266	8.62299407600307e-06	0	0	0	Bacteria	Bacteroidetes	Bacteroidia	Bacteroidales	Muribaculaceae	Muribaculaceae_ge
OTU2268	8.62299407600307e-06	8.473283736379196e-06	0	0	Bacteria	Bacteroidetes	Bacteroidia	Bacteroidales	Muribaculaceae	Muribaculaceae_ge
OTU227	0	2.5419851209137588e-05	3.380434047731729e-05	0	Bacteria	Tenericutes	Mollicutes	Mollicutes_RF39	Mollicutes_RF39_fa	Mollicutes_RF39_ge
OTU2270	0	2.5419851209137588e-05	0	0	Bacteria	Bacteroidetes	Bacteroidia	Bacteroidales	Bacteroidales_unclassified	Bacteroidales_unclassified
OTU2271	8.62299407600307e-06	8.473283736379196e-06	0	0	Bacteria	Bacteroidetes	Bacteroidia	Bacteroidales	Muribaculaceae	Muribaculaceae_ge
OTU2273	0.0003104277867361105	6.778626989103357e-05	0.0003380434047731729	0.0005268480043507448	Bacteria	Bacteroidetes	Bacteroidia	Bacteroidales	Muribaculaceae	Muribaculaceae_unclassified
OTU2274	0.00012934491114004605	1.6946567472758393e-05	1.6902170238658645e-05	1.6995096914540153e-05	Bacteria	Bacteroidetes	Bacteroidia	Bacteroidales	Muribaculaceae	Muribaculaceae_ge
OTU2275	1.724598815200614e-05	8.473283736379196e-06	0	8.497548457270077e-06	Bacteria	Bacteroidetes	Bacteroidia	Bacteroidales	Muribaculaceae	Muribaculaceae_ge
OTU2277	0	4.2366418681895984e-05	1.6902170238658645e-05	8.497548457270077e-06	Bacteria	Bacteroidetes	Bacteroidia	Bacteroidales	Muribaculaceae	Muribaculaceae_ge
OTU2279	0.0006381015616242271	0.0003219847819824095	0.00044790751132445407	0.0005778332950943653	Bacteria	Bacteroidetes	Bacteroidia	Bacteroidales	Muribaculaceae	Muribaculaceae_ge
OTU228	0	0	0.00010141302143195186	1.6995096914540153e-05	Bacteria	Tenericutes	Mollicutes	Mollicutes_RF39	Mollicutes_RF39_fa	Mollicutes_RF39_ge
OTU2280	8.62299407600307e-06	0	0	0	Bacteria	Bacteroidetes	Bacteroidia	Bacteroidales	Muribaculaceae	Muribaculaceae_ge
OTU2282	1.724598815200614e-05	0	0	0	Bacteria	Bacteroidetes	Bacteroidia	Bacteroidales	Muribaculaceae	Muribaculaceae_ge
OTU2283	0	0	0	2.5492645371810232e-05	Bacteria	Bacteroidetes	Bacteroidia	Bacteroidales	Muribaculaceae	Muribaculaceae_ge
OTU2284	0	0	1.6902170238658645e-05	0	Bacteria	Bacteroidetes	Bacteroidia	Bacteroidales	Bacteroidales_unclassified	Bacteroidales_unclassified
OTU2285	0.009209357673171279	0.004609466352590283	0.01620918125887364	0.015117138705483467	Bacteria	Bacteroidetes	Bacteroidia	Bacteroidales	Muribaculaceae	Muribaculaceae_ge
OTU2286	0	8.473283736379196e-06	3.380434047731729e-05	8.497548457270077e-06	Bacteria	Bacteroidetes	Bacteroidia	Bacteroidales	Muribaculaceae	Muribaculaceae_ge
OTU2287	0	0	1.6902170238658645e-05	0	Bacteria	Bacteroidetes	Bacteroidia	Bacteroidales	Muribaculaceae	Muribaculaceae_ge
OTU2288	0	3.3893134945516786e-05	1.6902170238658645e-05	0	Bacteria	Bacteroidetes	Bacteroidia	Bacteroidales	Muribaculaceae	Muribaculaceae_ge
OTU2289	2.586898222800921e-05	1.6946567472758393e-05	0.00013521736190926916	5.0985290743620464e-05	Bacteria	Bacteroidetes	Bacteroidia	Bacteroidales	Muribaculaceae	Muribaculaceae_ge
OTU229	0	0	8.451085119329322e-06	0	Bacteria	Bacteria_unclassified	Bacteria_unclassified	Bacteria_unclassified	Bacteria_unclassified	Bacteria_unclassified
OTU2290	0	0	4.225542559664661e-05	0	Bacteria	Bacteroidetes	Bacteroidia	Bacteroidales	Muribaculaceae	Muribaculaceae_ge
OTU2291	8.62299407600307e-06	0	5.070651071597593e-05	8.497548457270077e-06	Bacteria	Bacteroidetes	Bacteroidia	Bacteroidales	Muribaculaceae	Muribaculaceae_ge
OTU2292	4.311497038001535e-05	2.5419851209137588e-05	5.070651071597593e-05	0	Bacteria	Bacteroidetes	Bacteroidia	Bacteroidales	Muribaculaceae	Muribaculaceae_ge
OTU2293	0	1.6946567472758393e-05	4.225542559664661e-05	0	Bacteria	Bacteroidetes	Bacteroidia	Bacteroidales	Muribaculaceae	Muribaculaceae_ge
OTU2294	0	0	1.6902170238658645e-05	0	Bacteria	Bacteroidetes	Bacteroidia	Bacteroidales	Bacteroidales_unclassified	Bacteroidales_unclassified
OTU2295	8.62299407600307e-06	4.2366418681895984e-05	1.6902170238658645e-05	0	Bacteria	Bacteroidetes	Bacteroidia	Bacteroidales	Muribaculaceae	Muribaculaceae_ge
OTU2296	0	0	2.5353255357987965e-05	0	Bacteria	Bacteroidetes	Bacteroidia	Bacteroidales	Bacteroidales_unclassified	Bacteroidales_unclassified
OTU2297	0	0	2.5353255357987965e-05	0	Bacteria	Bacteroidetes	Bacteroidia	Bacteroidales	Muribaculaceae	Muribaculaceae_ge
OTU2298	8.62299407600307e-06	8.473283736379196e-06	3.380434047731729e-05	8.497548457270077e-06	Bacteria	Bacteroidetes	Bacteroidia	Bacteroidales	Muribaculaceae	Muribaculaceae_ge
OTU2299	0	2.5419851209137588e-05	1.6902170238658645e-05	0	Bacteria	Firmicutes	Clostridia	Clostridiales	Lachnospiraceae	Lachnospiraceae_unclassified
OTU23	0	2.5419851209137588e-05	0	0	Bacteria	Firmicutes	Clostridia	Clostridiales	Lachnospiraceae	Lachnospiraceae_unclassified
OTU230	0	0	8.451085119329322e-06	0	Bacteria	Bacteria_unclassified	Bacteria_unclassified	Bacteria_unclassified	Bacteria_unclassified	Bacteria_unclassified
OTU2300	0.00018108287559606446	0.000601603145282923	0.000261983638699209	0.000654311231209796	Bacteria	Bacteroidetes	Bacteroidia	Bacteroidales	Muribaculaceae	Muribaculaceae_ge
OTU2301	0	2.5419851209137588e-05	3.380434047731729e-05	1.6995096914540153e-05	Bacteria	Bacteroidetes	Bacteroidia	Bacteroidales	Bacteroidales_unclassified	Bacteroidales_unclassified
OTU2302	1.724598815200614e-05	5.9312986154654373e-05	5.915759583530525e-05	3.399019382908031e-05	Bacteria	Bacteroidetes	Bacteroidia	Bacteroidales	Muribaculaceae	Muribaculaceae_ge
OTU2303	0	0	1.6902170238658645e-05	0	Bacteria	Bacteroidetes	Bacteroidia	Bacteroidales	Muribaculaceae	Muribaculaceae_ge
OTU2304	2.586898222800921e-05	2.5419851209137588e-05	4.225542559664661e-05	8.497548457270077e-06	Bacteria	Bacteroidetes	Bacteroidia	Bacteroidales	Muribaculaceae	Muribaculaceae_ge
OTU2305	0	0	1.6902170238658645e-05	0	Bacteria	Bacteroidetes	Bacteroidia	Bacteroidales	Muribaculaceae	Muribaculaceae_ge
OTU2306	0	0	4.225542559664661e-05	0	Bacteria	Bacteroidetes	Bacteroidia	Bacteroidales	Muribaculaceae	Muribaculaceae_ge
OTU2307	8.62299407600307e-06	0	4.225542559664661e-05	8.497548457270077e-06	Bacteria	Bacteroidetes	Bacteroidia	Bacteroidales	Muribaculaceae	Muribaculaceae_ge
OTU2308	0	9.320612110017117e-05	4.225542559664661e-05	2.5492645371810232e-05	Bacteria	Bacteroidetes	Bacteroidia	Bacteroidales	Muribaculaceae	Muribaculaceae_ge
OTU2309	0	0	2.5353255357987965e-05	8.497548457270077e-06	Bacteria	Bacteroidetes	Bacteroidia	Bacteroidales	Muribaculaceae	Muribaculaceae_ge
OTU231	1.724598815200614e-05	1.6946567472758393e-05	3.380434047731729e-05	8.497548457270077e-06	Bacteria	Firmicutes	Clostridia	Clostridiales	Lachnospiraceae	Lachnospiraceae_unclassified
OTU2310	4.311497038001535e-05	2.5419851209137588e-05	0.00010986410655128119	5.0985290743620464e-05	Bacteria	Bacteroidetes	Bacteroidia	Bacteroidales	Muribaculaceae	Muribaculaceae_ge
OTU2311	6.036095853202149e-05	0.00015251910725482554	0.00017747278750591575	0.0001869460660599417	Bacteria	Bacteroidetes	Bacteroidia	Bacteroidales	Muribaculaceae	Muribaculaceae_ge
OTU2312	0	0	1.6902170238658645e-05	0	Bacteria	Bacteria_unclassified	Bacteria_unclassified	Bacteria_unclassified	Bacteria_unclassified	Bacteria_unclassified
OTU2313	8.62299407600307e-06	0	5.915759583530525e-05	8.497548457270077e-06	Bacteria	Bacteroidetes	Bacteroidia	Bacteroidales	Muribaculaceae	Muribaculaceae_ge
OTU2314	0	0	1.6902170238658645e-05	0	Bacteria	Bacteroidetes	Bacteroidia	Bacteroidales	Muribaculaceae	Muribaculaceae_ge
OTU2315	0.00012072191706404298	8.473283736379196e-06	5.915759583530525e-05	8.497548457270077e-06	Bacteria	Bacteroidetes	Bacteroidia	Bacteroidales	Muribaculaceae	Muribaculaceae_ge
OTU2316	1.724598815200614e-05	0	4.225542559664661e-05	0	Bacteria	Bacteroidetes	Bacteroidia	Bacteroidales	Muribaculaceae	Muribaculaceae_unclassified
OTU2317	0	0	1.6902170238658645e-05	0	Bacteria	Bacteroidetes	Bacteroidia	Bacteroidales	Muribaculaceae	Muribaculaceae_unclassified
OTU2318	8.62299407600307e-06	0	7.605976607396389e-05	0	Bacteria	Firmicutes	Clostridia	Clostridiales	Clostridiales_unclassified	Clostridiales_unclassified
OTU2319	8.62299407600307e-06	0	1.6902170238658645e-05	0	Bacteria	Bacteroidetes	Bacteroidia	Bacteroidales	Bacteroidales_unclassified	Bacteroidales_unclassified
OTU232	0	0	8.451085119329322e-06	0	Bacteria	Firmicutes	Clostridia	Clostridiales	Peptococcaceae	Peptococcaceae_unclassified
OTU2320	0	0	1.6902170238658645e-05	0	Bacteria	Bacteroidetes	Bacteroidia	Bacteroidales	Bacteroidales_unclassified	Bacteroidales_unclassified
OTU2321	0	0	8.451085119329322e-06	0	Bacteria	Bacteria_unclassified	Bacteria_unclassified	Bacteria_unclassified	Bacteria_unclassified	Bacteria_unclassified
OTU2322	8.62299407600307e-06	0	0.00010141302143195186	0	Bacteria	Bacteroidetes	Bacteroidia	Bacteroidales	Muribaculaceae	Muribaculaceae_ge
OTU2323	0	8.473283736379196e-06	8.451085119329322e-06	0	Bacteria	Bacteroidetes	Bacteroidia	Bacteroidales	Muribaculaceae	Muribaculaceae_ge
OTU2324	0	0	8.451085119329322e-06	0	Bacteria	Bacteroidetes	Bacteroidia	Bacteroidales	Bacteroidales_unclassified	Bacteroidales_unclassified
OTU2325	0	0	3.380434047731729e-05	0	Bacteria	Bacteroidetes	Bacteroidia	Bacteroidales	Bacteroidales_unclassified	Bacteroidales_unclassified
OTU2326	5.173796445601842e-05	1.6946567472758393e-05	0.00010141302143195186	8.497548457270078e-05	Bacteria	Bacteroidetes	Bacteroidia	Bacteroidales	Muribaculaceae	Muribaculaceae_ge
OTU2327	8.62299407600307e-06	2.5419851209137588e-05	9.296193631262253e-05	0	Bacteria	Bacteroidetes	Bacteroidia	Bacteroidales	Muribaculaceae	Muribaculaceae_ge
OTU2328	0	0	8.451085119329322e-06	0	Bacteria	Bacteroidetes	Bacteroidia	Bacteroidales	Prevotellaceae	Prevotellaceae_unclassified
OTU2329	0	1.6946567472758393e-05	8.451085119329322e-06	0	Bacteria	Bacteroidetes	Bacteroidia	Bacteroidales	Muribaculaceae	Muribaculaceae_ge
OTU233	0	0	1.6902170238658645e-05	0	Bacteria	Tenericutes	Mollicutes	Mollicutes_RF39	Mollicutes_RF39_fa	Mollicutes_RF39_ge
OTU2330	0	0	1.6902170238658645e-05	8.497548457270077e-06	Bacteria	Bacteroidetes	Bacteroidia	Bacteroidales	Muribaculaceae	Muribaculaceae_ge
OTU2331	4.311497038001535e-05	3.3893134945516786e-05	4.225542559664661e-05	3.399019382908031e-05	Bacteria	Bacteroidetes	Bacteroidia	Bacteroidales	Muribaculaceae	Muribaculaceae_ge
OTU2332	0	1.6946567472758393e-05	4.225542559664661e-05	0	Bacteria	Bacteroidetes	Bacteroidia	Bacteroidales	Muribaculaceae	Muribaculaceae_ge
OTU2333	8.62299407600307e-06	0	8.451085119329322e-06	0	Bacteria	Bacteroidetes	Bacteroidia	Bacteroidales	Muribaculaceae	Muribaculaceae_ge
OTU2334	0	0	8.451085119329322e-06	0	Bacteria	Bacteroidetes	Bacteroidia	Bacteroidales	Muribaculaceae	Muribaculaceae_ge
OTU2335	0	0	3.380434047731729e-05	0	Bacteria	Bacteroidetes	Bacteroidia	Bacteroidales	Muribaculaceae	Muribaculaceae_ge
OTU2336	0	0	8.451085119329322e-06	8.497548457270077e-06	Bacteria	Firmicutes	Clostridia	Clostridiales	Lachnospiraceae	Lachnospiraceae_unclassified
OTU2337	3.449197630401228e-05	0	2.5353255357987965e-05	8.497548457270077e-06	Bacteria	Bacteroidetes	Bacteroidia	Bacteroidales	Muribaculaceae	Muribaculaceae_ge
OTU2338	1.724598815200614e-05	0.00010167940483655035	7.605976607396389e-05	0	Bacteria	Bacteroidetes	Bacteroidia	Bacteroidales	Muribaculaceae	Muribaculaceae_ge
OTU2339	6.036095853202149e-05	0.00011015268857292955	5.070651071597593e-05	4.248774228635039e-05	Bacteria	Bacteroidetes	Bacteroidia	Bacteroidales	Muribaculaceae	Muribaculaceae_ge
OTU234	1.724598815200614e-05	3.3893134945516786e-05	5.070651071597593e-05	8.497548457270077e-06	Bacteria	Firmicutes	Bacilli	Bacillales	Staphylococcaceae	Staphylococcus
OTU2340	0	1.6946567472758393e-05	8.451085119329322e-06	1.6995096914540153e-05	Bacteria	Bacteroidetes	Bacteroidia	Bacteroidales	Bacteroidales_unclassified	Bacteroidales_unclassified
OTU2341	8.62299407600307e-06	1.6946567472758393e-05	2.5353255357987965e-05	0	Bacteria	Bacteroidetes	Bacteroidia	Bacteroidales	Muribaculaceae	Muribaculaceae_ge
OTU2342	0	0	8.451085119329322e-06	0	Bacteria	Bacteroidetes	Bacteroidia	Bacteroidales	Muribaculaceae	CAG-873
OTU2343	1.724598815200614e-05	5.9312986154654373e-05	5.070651071597593e-05	5.0985290743620464e-05	Bacteria	Bacteroidetes	Bacteroidia	Bacteroidales	Muribaculaceae	Muribaculaceae_ge
OTU2344	1.724598815200614e-05	8.473283736379196e-06	4.225542559664661e-05	0	Bacteria	Bacteroidetes	Bacteroidia	Bacteroidales	Muribaculaceae	Muribaculaceae_ge
OTU2345	0	0	8.451085119329322e-06	0	Bacteria	Bacteroidetes	Bacteroidia	Bacteroidales	Muribaculaceae	Muribaculaceae_ge
OTU2346	0.00012072191706404298	0.0002118320934094799	6.760868095463458e-05	0.000110468129944511	Bacteria	Bacteroidetes	Bacteroidia	Bacteroidales	Muribaculaceae	Muribaculaceae_ge
OTU2347	0	0	8.451085119329322e-06	0	Bacteria	Bacteroidetes	Bacteroidia	Bacteroidales	Bacteroidales_unclassified	Bacteroidales_unclassified
OTU2348	8.62299407600307e-06	0	8.451085119329322e-06	0	Bacteria	Bacteroidetes	Bacteroidia	Bacteroidales	Muribaculaceae	Muribaculaceae_ge
OTU2349	0	0	8.451085119329322e-06	0	Bacteria	Bacteroidetes	Bacteroidia	Bacteroidales	Muribaculaceae	Muribaculaceae_unclassified
OTU235	0	8.473283736379196e-06	1.6902170238658645e-05	3.399019382908031e-05	Bacteria	Tenericutes	Mollicutes	Mollicutes_RF39	Mollicutes_RF39_fa	Mollicutes_RF39_ge
OTU2350	0	8.473283736379196e-06	8.451085119329322e-06	0	Bacteria	Bacteroidetes	Bacteroidia	Bacteroidales	Muribaculaceae	Muribaculaceae_ge
OTU2351	8.62299407600307e-06	1.6946567472758393e-05	5.070651071597593e-05	1.6995096914540153e-05	Bacteria	Bacteroidetes	Bacteroidia	Bacteroidales	Muribaculaceae	Muribaculaceae_ge
OTU2352	8.62299407600307e-06	8.473283736379197e-05	0	0	Bacteria	Bacteroidetes	Bacteroidia	Bacteroidales	Muribaculaceae	Muribaculaceae_ge
OTU2353	0	1.6946567472758393e-05	0	0	Bacteria	Bacteroidetes	Bacteroidia	Bacteroidales	Muribaculaceae	Muribaculaceae_ge
OTU2354	8.62299407600307e-06	2.5419851209137588e-05	5.070651071597593e-05	4.248774228635039e-05	Bacteria	Bacteroidetes	Bacteroidia	Bacteroidales	Muribaculaceae	Muribaculaceae_ge
OTU2355	2.586898222800921e-05	5.9312986154654373e-05	2.5353255357987965e-05	2.5492645371810232e-05	Bacteria	Bacteroidetes	Bacteroidia	Bacteroidales	Muribaculaceae	Muribaculaceae_ge
OTU2356	2.586898222800921e-05	7.625955362741277e-05	0.00010141302143195186	2.5492645371810232e-05	Bacteria	Bacteroidetes	Bacteroidia	Bacteroidales	Muribaculaceae	Muribaculaceae_ge
OTU2357	0	1.6946567472758393e-05	8.451085119329322e-06	8.497548457270077e-06	Bacteria	Bacteroidetes	Bacteroidia	Bacteroidales	Muribaculaceae	Muribaculaceae_ge
OTU2358	8.62299407600307e-06	4.2366418681895984e-05	0	8.497548457270077e-06	Bacteria	Bacteroidetes	Bacteroidia	Bacteroidales	Muribaculaceae	Muribaculaceae_unclassified
OTU2359	0	1.6946567472758393e-05	0	0	Bacteria	Bacteroidetes	Bacteroidia	Bacteroidales	Muribaculaceae	Muribaculaceae_ge
OTU236	0	8.473283736379196e-06	8.451085119329322e-06	0	Bacteria	Firmicutes	Firmicutes_unclassified	Firmicutes_unclassified	Firmicutes_unclassified	Firmicutes_unclassified
OTU2360	0	1.6946567472758393e-05	1.6902170238658645e-05	8.497548457270077e-06	Bacteria	Bacteroidetes	Bacteroidia	Bacteroidales	Muribaculaceae	Muribaculaceae_ge
OTU2361	0	1.6946567472758393e-05	8.451085119329322e-06	0	Bacteria	Bacteroidetes	Bacteroidia	Bacteroidales	Muribaculaceae	Muribaculaceae_ge
OTU2362	8.62299407600307e-06	7.625955362741277e-05	1.6902170238658645e-05	4.248774228635039e-05	Bacteria	Bacteroidetes	Bacteroidia	Bacteroidales	Muribaculaceae	Muribaculaceae_ge
OTU2363	0	1.6946567472758393e-05	0	2.5492645371810232e-05	Bacteria	Bacteroidetes	Bacteroidia	Bacteroidales	Muribaculaceae	Muribaculaceae_ge
OTU2364	0	1.6946567472758393e-05	0	0	Bacteria	Bacteroidetes	Bacteroidia	Bacteroidales	Muribaculaceae	Muribaculaceae_ge
OTU2365	2.586898222800921e-05	0.00041519090308258063	8.451085119329322e-05	0.000110468129944511	Bacteria	Bacteroidetes	Bacteroidia	Bacteroidales	Muribaculaceae	Muribaculaceae_ge
OTU2366	0	2.5419851209137588e-05	0	0	Bacteria	Bacteroidetes	Bacteroidia	Bacteroidales	Bacteroidales_unclassified	Bacteroidales_unclassified
OTU2367	2.586898222800921e-05	0.00029656493077327185	2.5353255357987965e-05	8.497548457270077e-06	Bacteria	Bacteroidetes	Bacteroidia	Bacteroidales	Muribaculaceae	Muribaculaceae_ge
OTU2368	0	2.5419851209137588e-05	1.6902170238658645e-05	0	Bacteria	Bacteroidetes	Bacteroidia	Bacteroidales	Muribaculaceae	Muribaculaceae_ge
OTU2369	0	3.3893134945516786e-05	0	0	Bacteria	Bacteroidetes	Bacteroidia	Bacteroidales	Prevotellaceae	Prevotellaceae_unclassified
OTU237	0	1.6946567472758393e-05	0	0	Bacteria	Firmicutes	Clostridia	Clostridiales	Clostridiales_unclassified	Clostridiales_unclassified
OTU2370	2.586898222800921e-05	4.2366418681895984e-05	8.451085119329322e-06	8.497548457270077e-06	Bacteria	Firmicutes	Clostridia	Clostridiales	Clostridiales_unclassified	Clostridiales_unclassified
OTU2371	0	1.6946567472758393e-05	0	0	Bacteria	Bacteroidetes	Bacteroidia	Bacteroidales	Muribaculaceae	Muribaculaceae_ge
OTU2372	8.62299407600307e-06	1.6946567472758393e-05	8.451085119329322e-06	3.399019382908031e-05	Bacteria	Bacteroidetes	Bacteroidia	Bacteroidales	Muribaculaceae	Muribaculaceae_ge
OTU2373	0	2.5419851209137588e-05	0	0	Bacteria	Bacteroidetes	Bacteroidia	Bacteroidales	Muribaculaceae	Muribaculaceae_ge
OTU2374	1.724598815200614e-05	0.00011862597230930875	8.451085119329322e-06	1.6995096914540153e-05	Bacteria	Bacteroidetes	Bacteroidia	Bacteroidales	Muribaculaceae	Muribaculaceae_ge
OTU2375	0	1.6946567472758393e-05	0	8.497548457270077e-06	Bacteria	Bacteroidetes	Bacteroidia	Bacteroidales	Bacteroidales_unclassified	Bacteroidales_unclassified
OTU2376	8.62299407600307e-06	4.2366418681895984e-05	1.6902170238658645e-05	0	Bacteria	Bacteroidetes	Bacteroidia	Bacteroidales	Muribaculaceae	Muribaculaceae_ge
OTU2377	0	2.5419851209137588e-05	0	1.6995096914540153e-05	Bacteria	Bacteroidetes	Bacteroidia	Bacteroidales	Bacteroidales_unclassified	Bacteroidales_unclassified
OTU2378	8.62299407600307e-06	4.2366418681895984e-05	8.451085119329322e-06	0	Bacteria	Bacteroidetes	Bacteroidia	Bacteroidales	Bacteroidales_unclassified	Bacteroidales_unclassified
OTU2379	0	1.6946567472758393e-05	0	0	Bacteria	Bacteroidetes	Bacteroidia	Bacteroidales	Muribaculaceae	Muribaculaceae_unclassified
OTU238	2.586898222800921e-05	3.3893134945516786e-05	0	8.497548457270077e-06	Bacteria	Firmicutes	Clostridia	Clostridiales	Clostridiales_unclassified	Clostridiales_unclassified
OTU2380	8.62299407600307e-06	1.6946567472758393e-05	0	0	Bacteria	Bacteroidetes	Bacteroidia	Bacteroidales	Muribaculaceae	Muribaculaceae_ge
OTU2381	8.62299407600307e-06	3.3893134945516786e-05	0	8.497548457270077e-06	Bacteria	Bacteroidetes	Bacteroidia	Bacteroidales	Muribaculaceae	Muribaculaceae_ge
OTU2382	6.036095853202149e-05	4.2366418681895984e-05	0.00014366844702859847	0	Bacteria	Bacteroidetes	Bacteroidia	Bacteroidales	Muribaculaceae	Muribaculaceae_ge
OTU2383	8.62299407600307e-06	2.5419851209137588e-05	0	0	Bacteria	Bacteroidetes	Bacteroidia	Bacteroidales	Bacteroidales_unclassified	Bacteroidales_unclassified
OTU2384	0	3.3893134945516786e-05	0	0	Bacteria	Bacteroidetes	Bacteroidia	Bacteroidales	Bacteroidales_unclassified	Bacteroidales_unclassified
OTU2385	8.62299407600307e-06	1.6946567472758393e-05	8.451085119329322e-06	0	Bacteria	Bacteroidetes	Bacteroidia	Bacteroidales	Muribaculaceae	Muribaculaceae_ge
OTU2386	2.586898222800921e-05	3.3893134945516786e-05	5.070651071597593e-05	1.6995096914540153e-05	Bacteria	Bacteroidetes	Bacteroidia	Bacteroidales	Muribaculaceae	Muribaculaceae_ge
OTU2387	2.586898222800921e-05	2.5419851209137588e-05	2.5353255357987965e-05	0	Bacteria	Bacteroidetes	Bacteroidia	Bacteroidales	Muribaculaceae	Muribaculaceae_ge
OTU2388	2.586898222800921e-05	6.778626989103357e-05	3.380434047731729e-05	0	Bacteria	Bacteroidetes	Bacteroidia	Bacteroidales	Bacteroidales_unclassified	Bacteroidales_unclassified
OTU2389	8.62299407600307e-06	1.6946567472758393e-05	0	0	Bacteria	Bacteroidetes	Bacteroidia	Bacteroidales	Muribaculaceae	Muribaculaceae_ge
OTU239	0	4.2366418681895984e-05	0	0	Bacteria	Tenericutes	Mollicutes	Mollicutes_RF39	Mollicutes_RF39_fa	Mollicutes_RF39_ge
OTU2390	8.62299407600307e-06	1.6946567472758393e-05	0	0	Bacteria	Bacteroidetes	Bacteroidia	Bacteroidales	Muribaculaceae	Muribaculaceae_ge
OTU2391	8.62299407600307e-06	2.5419851209137588e-05	1.6902170238658645e-05	1.6995096914540153e-05	Bacteria	Bacteroidetes	Bacteroidia	Bacteroidales	Muribaculaceae	Muribaculaceae_ge
OTU2392	0	2.5419851209137588e-05	4.225542559664661e-05	8.497548457270077e-06	Bacteria	Bacteroidetes	Bacteroidia	Bacteroidales	Muribaculaceae	Muribaculaceae_ge
OTU2393	0	1.6946567472758393e-05	0	0	Bacteria	Bacteroidetes	Bacteroidia	Bacteroidales	Muribaculaceae	Muribaculaceae_ge
OTU2394	0.0003104277867361105	5.9312986154654373e-05	0.00016057061726725713	0.0005353455528080149	Bacteria	Bacteroidetes	Bacteroidia	Bacteroidales	Muribaculaceae	Muribaculaceae_ge
OTU2395	0	1.6946567472758393e-05	8.451085119329322e-06	0	Bacteria	Bacteroidetes	Bacteroidia	Bacteroidales	Muribaculaceae	Muribaculaceae_ge
OTU2396	3.449197630401228e-05	0.0002287786608822383	7.605976607396389e-05	5.0985290743620464e-05	Bacteria	Bacteroidetes	Bacteroidia	Bacteroidales	Muribaculaceae	Muribaculaceae_ge
OTU2397	0	2.5419851209137588e-05	0	0	Bacteria	Bacteroidetes	Bacteroidia	Bacteroidales	Bacteroidales_unclassified	Bacteroidales_unclassified
OTU2398	0	2.5419851209137588e-05	0	0	Bacteria	Bacteroidetes	Bacteroidia	Bacteroidales	Muribaculaceae	Muribaculaceae_ge
OTU2399	0	3.3893134945516786e-05	0	0	Bacteria	Bacteroidetes	Bacteroidia	Bacteroidales	Bacteroidales_unclassified	Bacteroidales_unclassified
OTU24	0	8.473283736379196e-06	0	8.497548457270077e-06	Bacteria	Bacteria_unclassified	Bacteria_unclassified	Bacteria_unclassified	Bacteria_unclassified	Bacteria_unclassified
OTU240	0.00033629676896411974	0.0002033588096731007	0.00049861402204043	0.0004843602620643944	Bacteria	Firmicutes	Clostridia	Clostridiales	Peptococcaceae	Peptococcaceae_uncultured
OTU2400	0	6.778626989103357e-05	0	0	Bacteria	Bacteroidetes	Bacteroidia	Bacteroidales	Muribaculaceae	Muribaculaceae_ge
OTU2401	0	5.9312986154654373e-05	0	0	Bacteria	Bacteroidetes	Bacteroidia	Bacteroidales	Muribaculaceae	Muribaculaceae_ge
OTU2402	0	1.6946567472758393e-05	0	0	Bacteria	Bacteroidetes	Bacteroidia	Bacteroidales	Bacteroidales_unclassified	Bacteroidales_unclassified
OTU2403	0	2.5419851209137588e-05	2.5353255357987965e-05	0	Bacteria	Bacteroidetes	Bacteroidia	Bacteroidales	Muribaculaceae	Muribaculaceae_ge
OTU2404	4.311497038001535e-05	0.00013557253978206714	9.296193631262253e-05	8.497548457270077e-06	Bacteria	Bacteroidetes	Bacteroidia	Bacteroidales	Muribaculaceae	Muribaculaceae_ge
OTU2405	6.898395260802455e-05	9.320612110017117e-05	1.6902170238658645e-05	1.6995096914540153e-05	Bacteria	Bacteroidetes	Bacteroidia	Bacteroidales	Muribaculaceae	Muribaculaceae_ge
OTU2406	0	1.6946567472758393e-05	0	0	Bacteria	Bacteroidetes	Bacteroidia	Bacteroidales	Muribaculaceae	Muribaculaceae_ge
OTU2407	2.586898222800921e-05	7.625955362741277e-05	4.225542559664661e-05	5.0985290743620464e-05	Bacteria	Bacteroidetes	Bacteroidia	Bacteroidales	Muribaculaceae	Muribaculaceae_ge
OTU2408	0	5.0839702418275175e-05	1.6902170238658645e-05	8.497548457270077e-06	Bacteria	Bacteroidetes	Bacteroidia	Bacteroidales	Bacteroidales_unclassified	Bacteroidales_unclassified
OTU2409	0	8.473283736379196e-06	1.6902170238658645e-05	0	Bacteria	Bacteroidetes	Bacteroidia	Bacteroidales	Muribaculaceae	Muribaculaceae_unclassified
OTU241	0	2.5419851209137588e-05	0	0	Bacteria	Bacteroidetes	Bacteroidia	Bacteroidales	Muribaculaceae	Muribaculaceae_unclassified
OTU2410	0	8.473283736379196e-06	0	0	Bacteria	Firmicutes	Clostridia	Clostridiales	Clostridiales_unclassified	Clostridiales_unclassified
OTU2411	1.724598815200614e-05	1.6946567472758393e-05	2.5353255357987965e-05	0	Bacteria	Bacteroidetes	Bacteroidia	Bacteroidales	Muribaculaceae	Muribaculaceae_ge
OTU2412	6.036095853202149e-05	0.00014404582351844634	0.0002704347238185383	0.00023793135680356218	Bacteria	Bacteroidetes	Bacteroidia	Bacteroidales	Muribaculaceae	Muribaculaceae_ge
OTU2413	9.485293483603377e-05	0.0002118320934094799	0.00014366844702859847	5.9482839200890546e-05	Bacteria	Bacteroidetes	Bacteroidia	Bacteroidales	Prevotellaceae	Prevotellaceae_UCG-001
OTU2414	0	2.5419851209137588e-05	0	0	Bacteria	Bacteroidetes	Bacteroidia	Bacteroidales	Muribaculaceae	Muribaculaceae_ge
OTU2415	0	2.5419851209137588e-05	6.760868095463458e-05	4.248774228635039e-05	Bacteria	Bacteroidetes	Bacteroidia	Bacteroidales	Muribaculaceae	Muribaculaceae_ge
OTU2416	8.62299407600307e-06	3.3893134945516786e-05	8.451085119329322e-06	0	Bacteria	Bacteroidetes	Bacteroidia	Bacteroidales	Muribaculaceae	Muribaculaceae_ge
OTU2417	0	8.473283736379196e-06	0	0	Bacteria	Bacteroidetes	Bacteroidia	Bacteroidales	Bacteroidales_unclassified	Bacteroidales_unclassified
OTU2418	8.62299407600307e-06	2.5419851209137588e-05	0	0	Bacteria	Bacteroidetes	Bacteroidia	Bacteroidales	Bacteroidales_unclassified	Bacteroidales_unclassified
OTU2419	0	8.473283736379196e-06	8.451085119329322e-06	1.6995096914540153e-05	Bacteria	Bacteria_unclassified	Bacteria_unclassified	Bacteria_unclassified	Bacteria_unclassified	Bacteria_unclassified
OTU242	0	1.6946567472758393e-05	0	0	Bacteria	Firmicutes	Firmicutes_unclassified	Firmicutes_unclassified	Firmicutes_unclassified	Firmicutes_unclassified
OTU2420	2.586898222800921e-05	1.6946567472758393e-05	8.451085119329322e-06	5.0985290743620464e-05	Bacteria	Bacteroidetes	Bacteroidia	Bacteroidales	Muribaculaceae	Muribaculaceae_ge
OTU2421	0	8.473283736379196e-06	8.451085119329322e-06	0	Bacteria	Bacteroidetes	Bacteroidia	Bacteroidales	Bacteroidales_unclassified	Bacteroidales_unclassified
OTU2422	0	1.6946567472758393e-05	0	0	Bacteria	Bacteroidetes	Bacteroidia	Bacteroidales	Muribaculaceae	Muribaculaceae_ge
OTU2423	8.62299407600307e-06	8.473283736379196e-06	2.5353255357987965e-05	2.5492645371810232e-05	Bacteria	Bacteroidetes	Bacteroidia	Bacteroidales	Prevotellaceae	Prevotellaceae_unclassified
OTU2424	1.724598815200614e-05	8.473283736379196e-06	8.451085119329322e-05	8.497548457270077e-06	Bacteria	Bacteroidetes	Bacteroidia	Bacteroidales	Muribaculaceae	Muribaculaceae_ge
OTU2425	0	1.6946567472758393e-05	0	0	Bacteria	Bacteria_unclassified	Bacteria_unclassified	Bacteria_unclassified	Bacteria_unclassified	Bacteria_unclassified
OTU2426	0	8.473283736379196e-06	0	0	Bacteria	Bacteroidetes	Bacteroidia	Bacteroidales	Muribaculaceae	Muribaculaceae_ge
OTU2427	8.62299407600307e-06	1.6946567472758393e-05	3.380434047731729e-05	0	Bacteria	Bacteroidetes	Bacteroidia	Bacteroidales	Muribaculaceae	Muribaculaceae_ge
OTU2428	0.0010864972535763867	0.004711145757426833	0.0003802988303698195	0.007715773999201231	Bacteria	Actinobacteria	Actinobacteria	Bifidobacteriales	Bifidobacteriaceae	Bifidobacterium
OTU2429	0.0009140373720563254	0.0010930536019929163	0.0007267933202623216	0.001741997433740366	Bacteria	Firmicutes	Clostridia	Clostridiales	Lachnospiraceae	Lachnospiraceae_NK4A136_group
OTU243	0	2.5419851209137588e-05	8.451085119329322e-06	1.6995096914540153e-05	Bacteria	Firmicutes	Clostridia	Clostridiales	Peptococcaceae	Peptococcaceae_unclassified
OTU2430	0.0009657753365123438	0	0	8.497548457270077e-06	Bacteria	Firmicutes	Clostridia	Clostridiales	Lachnospiraceae	Lachnospiraceae_uncultured
OTU2431	0.0007588234786882702	0.00033045806571878865	0.0003380434047731729	0.00013596077531632123	Bacteria	Bacteroidetes	Bacteroidia	Bacteroidales	Muribaculaceae	Muribaculaceae_ge
OTU2432	0.0001379679052160491	8.473283736379197e-05	0.0008958150226489081	8.497548457270078e-05	Bacteria	Firmicutes	Clostridia	Clostridiales	Lachnospiraceae	Lachnospiraceae_NK4A136_group
OTU2433	9.485293483603377e-05	0.0002203053771458591	2.5353255357987965e-05	0.00013596077531632123	Bacteria	Bacteroidetes	Bacteroidia	Bacteroidales	Muribaculaceae	Muribaculaceae_ge
OTU2434	2.586898222800921e-05	0	2.5353255357987965e-05	0.00013596077531632123	Bacteria	Firmicutes	Clostridia	Clostridiales	Lachnospiraceae	Lachnospiraceae_unclassified
OTU2435	8.62299407600307e-06	0	0	0	Bacteria	Bacteroidetes	Bacteroidia	Bacteroidales	Muribaculaceae	Muribaculaceae_ge
OTU2436	8.62299407600307e-06	0	0	0	Bacteria	Bacteroidetes	Bacteroidia	Bacteroidales	Muribaculaceae	Muribaculaceae_ge
OTU2437	2.586898222800921e-05	8.473283736379196e-06	0	8.497548457270077e-06	Bacteria	Firmicutes	Clostridia	Clostridiales	Lachnospiraceae	Lachnospiraceae_unclassified
OTU2438	8.62299407600307e-06	0	8.451085119329322e-06	0	Bacteria	Bacteroidetes	Bacteroidia	Bacteroidales	Marinifilaceae	Odoribacter
OTU2439	4.311497038001535e-05	1.6946567472758393e-05	0	2.5492645371810232e-05	Bacteria	Bacteroidetes	Bacteroidia	Bacteroidales	Muribaculaceae	Muribaculaceae_ge
OTU244	0	1.6946567472758393e-05	0	0	Bacteria	Bacteria_unclassified	Bacteria_unclassified	Bacteria_unclassified	Bacteria_unclassified	Bacteria_unclassified
OTU2440	8.62299407600307e-06	8.473283736379196e-06	8.451085119329322e-06	1.6995096914540153e-05	Bacteria	Bacteroidetes	Bacteroidia	Bacteroidales	Muribaculaceae	Muribaculaceae_ge
OTU2441	8.62299407600307e-06	8.473283736379196e-06	0	8.497548457270077e-06	Bacteria	Firmicutes	Clostridia	Clostridiales	Lachnospiraceae	Lachnospiraceae_NK4A136_group
OTU2442	8.62299407600307e-06	0	0	1.6995096914540153e-05	Bacteria	Firmicutes	Clostridia	Clostridiales	Lachnospiraceae	Lachnospiraceae_unclassified
OTU2443	0	1.6946567472758393e-05	1.6902170238658645e-05	8.497548457270077e-06	Bacteria	Firmicutes	Clostridia	Clostridiales	Clostridiales_unclassified	Clostridiales_unclassified
OTU2444	0	0	0	8.497548457270077e-06	Bacteria	Firmicutes	Clostridia	Clostridiales	Lachnospiraceae	Lachnospiraceae_unclassified
OTU2445	8.62299407600307e-06	2.5419851209137588e-05	2.5353255357987965e-05	1.6995096914540153e-05	Bacteria	Bacteroidetes	Bacteroidia	Bacteroidales	Muribaculaceae	Muribaculaceae_ge
OTU2446	0	0	0	8.497548457270077e-06	Bacteria	Bacteroidetes	Bacteroidia	Bacteroidales	Muribaculaceae	Muribaculaceae_ge
OTU2447	0	0	0	8.497548457270077e-06	Bacteria	Bacteroidetes	Bacteroidia	Bacteroidales	Muribaculaceae	Muribaculaceae_ge
OTU2448	0	0	0	8.497548457270077e-06	Bacteria	Bacteroidetes	Bacteroidia	Bacteroidales	Bacteroidales_unclassified	Bacteroidales_unclassified
OTU2449	0.00012934491114004605	0.00011862597230930875	0.0002281792982218917	0.00019544361451721178	Bacteria	Bacteroidetes	Bacteroidia	Bacteroidales	Muribaculaceae	Muribaculaceae_ge
OTU245	0	1.6946567472758393e-05	1.6902170238658645e-05	1.6995096914540153e-05	Bacteria	Tenericutes	Mollicutes	Mollicutes_RF39	Mollicutes_RF39_fa	Mollicutes_RF39_ge
OTU2450	0	0	0	2.5492645371810232e-05	Bacteria	Firmicutes	Clostridia	Clostridiales	Lachnospiraceae	Lachnospiraceae_uncultured
OTU2451	0	0	8.451085119329322e-06	1.6995096914540153e-05	Bacteria	Firmicutes	Clostridia	Clostridiales	Lachnospiraceae	Lachnospiraceae_unclassified
OTU2452	8.62299407600307e-06	8.473283736379196e-06	3.380434047731729e-05	2.5492645371810232e-05	Bacteria	Bacteroidetes	Bacteroidia	Bacteroidales	Muribaculaceae	Muribaculaceae_ge
OTU2453	0	0	0	1.6995096914540153e-05	Bacteria	Bacteroidetes	Bacteroidia	Bacteroidales	Muribaculaceae	Muribaculaceae_ge
OTU2454	0	0	0	1.6995096914540153e-05	Bacteria	Firmicutes	Clostridia	Clostridiales	Clostridiales_unclassified	Clostridiales_unclassified
OTU2455	5.173796445601842e-05	1.6946567472758393e-05	1.6902170238658645e-05	2.5492645371810232e-05	Bacteria	Bacteroidetes	Bacteroidia	Bacteroidales	Muribaculaceae	Muribaculaceae_unclassified
OTU2456	0	0	0	1.6995096914540153e-05	Bacteria	Bacteroidetes	Bacteroidia	Bacteroidales	Muribaculaceae	Muribaculaceae_ge
OTU2457	2.586898222800921e-05	8.473283736379196e-06	0	2.5492645371810232e-05	Bacteria	Bacteroidetes	Bacteroidia	Bacteroidales	Muribaculaceae	Muribaculaceae_ge
OTU2458	2.586898222800921e-05	0	8.451085119329322e-06	2.5492645371810232e-05	Bacteria	Firmicutes	Clostridia	Clostridiales	Lachnospiraceae	Lachnospiraceae_uncultured
OTU2459	1.724598815200614e-05	8.473283736379196e-06	8.451085119329322e-06	1.6995096914540153e-05	Bacteria	Firmicutes	Clostridia	Clostridiales	Lachnospiraceae	Lachnospiraceae_uncultured
OTU246	0	8.473283736379196e-06	0	0	Bacteria	Firmicutes	Bacilli	Lactobacillales	Lactobacillales_unclassified	Lactobacillales_unclassified
OTU2460	0.00047426467418016884	0.0002880916470368927	0.00014366844702859847	0.0019204459513430376	Bacteria	Actinobacteria	Actinobacteria	Bifidobacteriales	Bifidobacteriaceae	Bifidobacterium
OTU2461	8.62299407600307e-06	0	0	3.399019382908031e-05	Bacteria	Bacteroidetes	Bacteroidia	Bacteroidales	Muribaculaceae	Muribaculaceae_unclassified
OTU2462	6.036095853202149e-05	0	1.6902170238658645e-05	0	Bacteria	Bacteroidetes	Bacteroidia	Bacteroidales	Muribaculaceae	Muribaculaceae_ge
OTU2463	8.62299407600307e-06	1.6946567472758393e-05	1.6902170238658645e-05	0	Bacteria	Firmicutes	Clostridia	Clostridiales	Lachnospiraceae	Lachnospiraceae_unclassified
OTU2464	0	0	8.451085119329322e-06	0	Bacteria	Bacteroidetes	Bacteroidia	Bacteroidales	Muribaculaceae	Muribaculaceae_ge
OTU2465	6.898395260802455e-05	0	1.6902170238658645e-05	8.497548457270077e-06	Bacteria	Bacteroidetes	Bacteroidia	Bacteroidales	Muribaculaceae	Muribaculaceae_ge
OTU2466	1.724598815200614e-05	0	0	8.497548457270077e-06	Bacteria	Bacteroidetes	Bacteroidia	Bacteroidales	Muribaculaceae	Muribaculaceae_ge
OTU2467	8.62299407600307e-05	0	4.225542559664661e-05	8.497548457270077e-06	Bacteria	Bacteroidetes	Bacteroidia	Bacteroidales	Muribaculaceae	Muribaculaceae_unclassified
OTU2469	1.724598815200614e-05	0	2.5353255357987965e-05	0	Bacteria	Firmicutes	Clostridia	Clostridiales	Lachnospiraceae	Lachnospiraceae_unclassified
OTU247	0	1.6946567472758393e-05	1.6902170238658645e-05	0	Bacteria	Bacteria_unclassified	Bacteria_unclassified	Bacteria_unclassified	Bacteria_unclassified	Bacteria_unclassified
OTU2470	0	8.473283736379196e-06	0	0	Bacteria	Bacteroidetes	Bacteroidia	Bacteroidales	Muribaculaceae	Muribaculaceae_ge
OTU2471	8.62299407600307e-06	0	0	0	Bacteria	Bacteroidetes	Bacteroidia	Bacteroidales	Bacteroidales_unclassified	Bacteroidales_unclassified
OTU2472	0	8.473283736379196e-06	0	1.6995096914540153e-05	Bacteria	Bacteroidetes	Bacteroidia	Bacteroidales	Muribaculaceae	Muribaculaceae_ge
OTU2474	0.0002241978459760798	8.473283736379197e-05	0.0001943749577445744	0.00016145342068813148	Bacteria	Bacteroidetes	Bacteroidia	Bacteroidales	Muribaculaceae	Muribaculaceae_ge
OTU2475	0	0	2.5353255357987965e-05	0	Bacteria	Firmicutes	Clostridia	Clostridiales	Lachnospiraceae	Lachnospiraceae_uncultured
OTU2476	4.311497038001535e-05	0	0	0	Bacteria	Firmicutes	Clostridia	Clostridiales	Lachnospiraceae	Lachnospiraceae_uncultured
OTU2477	2.586898222800921e-05	0	8.451085119329322e-06	8.497548457270077e-06	Bacteria	Bacteroidetes	Bacteroidia	Bacteroidales	Muribaculaceae	Muribaculaceae_ge
OTU2478	3.449197630401228e-05	1.6946567472758393e-05	5.070651071597593e-05	3.399019382908031e-05	Bacteria	Bacteroidetes	Bacteroidia	Bacteroidales	Muribaculaceae	Muribaculaceae_ge
OTU248	0.0001120989229880399	0.0037706112626887424	5.070651071597593e-05	5.9482839200890546e-05	Bacteria	Firmicutes	Bacilli	Lactobacillales	Lactobacillaceae	Lactobacillus
OTU2481	8.62299407600307e-06	0	0	0	Bacteria	Bacteroidetes	Bacteroidia	Bacteroidales	Muribaculaceae	Muribaculaceae_ge
OTU2482	1.724598815200614e-05	7.625955362741277e-05	1.6902170238658645e-05	8.497548457270077e-06	Bacteria	Bacteroidetes	Bacteroidia	Bacteroidales	Muribaculaceae	Muribaculaceae_ge
OTU2483	1.724598815200614e-05	0	0	0	Bacteria	Bacteroidetes	Bacteroidia	Bacteroidales	Muribaculaceae	Muribaculaceae_ge
OTU2485	1.724598815200614e-05	0	8.451085119329322e-06	0	Bacteria	Bacteroidetes	Bacteroidia	Bacteroidales	Muribaculaceae	Muribaculaceae_ge
OTU2487	1.724598815200614e-05	0	0	0	Bacteria	Bacteroidetes	Bacteroidia	Bacteroidales	Muribaculaceae	Muribaculaceae_ge
OTU2488	2.586898222800921e-05	2.5419851209137588e-05	2.5353255357987965e-05	0	Bacteria	Bacteroidetes	Bacteroidia	Bacteroidales	Bacteroidales_unclassified	Bacteroidales_unclassified
OTU2489	1.724598815200614e-05	0	0	0	Bacteria	Bacteria_unclassified	Bacteria_unclassified	Bacteria_unclassified	Bacteria_unclassified	Bacteria_unclassified
OTU249	0	4.2366418681895984e-05	0	8.497548457270077e-06	Bacteria	Firmicutes	Firmicutes_unclassified	Firmicutes_unclassified	Firmicutes_unclassified	Firmicutes_unclassified
OTU2490	1.724598815200614e-05	8.473283736379196e-06	8.451085119329322e-06	0	Bacteria	Bacteroidetes	Bacteroidia	Bacteroidales	Bacteroidales_unclassified	Bacteroidales_unclassified
OTU2492	8.62299407600307e-06	0	0	0	Bacteria	Firmicutes	Clostridia	Clostridiales	Lachnospiraceae	Lachnospiraceae_unclassified
OTU2493	8.62299407600307e-06	0	0	0	Bacteria	Firmicutes	Clostridia	Clostridiales	Lachnospiraceae	Lachnospiraceae_unclassified
OTU2494	8.62299407600307e-06	8.473283736379196e-06	1.6902170238658645e-05	2.5492645371810232e-05	Bacteria	Firmicutes	Clostridia	Clostridiales	Lachnospiraceae	Lachnospiraceae_NK4A136_group
OTU2495	8.62299407600307e-06	0	0	0	Bacteria	Bacteroidetes	Bacteroidia	Bacteroidales	Muribaculaceae	Muribaculaceae_ge
OTU2496	0	8.473283736379196e-06	0	0	Bacteria	Firmicutes	Clostridia	Clostridiales	Lachnospiraceae	Lachnospiraceae_uncultured
OTU2497	0	0	3.380434047731729e-05	0	Bacteria	Firmicutes	Clostridia	Clostridiales	Lachnospiraceae	Lachnospiraceae_unclassified
OTU2498	8.62299407600307e-06	0	4.225542559664661e-05	3.399019382908031e-05	Bacteria	Bacteroidetes	Bacteroidia	Bacteroidales	Muribaculaceae	Muribaculaceae_ge
OTU2499	8.62299407600307e-05	2.5419851209137588e-05	0	8.497548457270077e-06	Bacteria	Bacteroidetes	Bacteroidia	Bacteroidales	Bacteroidales_unclassified	Bacteroidales_unclassified
OTU25	0	2.5419851209137588e-05	1.6902170238658645e-05	2.5492645371810232e-05	Bacteria	Firmicutes	Firmicutes_unclassified	Firmicutes_unclassified	Firmicutes_unclassified	Firmicutes_unclassified
OTU250	0	8.473283736379196e-06	0	0	Bacteria	Firmicutes	Clostridia	Clostridiales	Ruminococcaceae	Ruminococcaceae_UCG-013
OTU2500	2.586898222800921e-05	0	0	0	Bacteria	Firmicutes	Clostridia	Clostridiales	Lachnospiraceae	Lachnospiraceae_unclassified
OTU2501	7.760694668402763e-05	0	2.5353255357987965e-05	0	Bacteria	Bacteroidetes	Bacteroidia	Bacteroidales	Muribaculaceae	Muribaculaceae_ge
OTU2502	8.62299407600307e-06	0	0	8.497548457270077e-06	Bacteria	Firmicutes	Clostridia	Clostridiales	Lachnospiraceae	Lachnospiraceae_unclassified
OTU2503	8.62299407600307e-06	0	0	0	Bacteria	Bacteroidetes	Bacteroidia	Bacteroidales	Bacteroidales_unclassified	Bacteroidales_unclassified
OTU2504	0.0006381015616242271	8.473283736379197e-05	0.0005577716178757353	0.0010706911056160297	Bacteria	Bacteroidetes	Bacteroidia	Bacteroidales	Muribaculaceae	Muribaculaceae_ge
OTU2505	8.62299407600307e-06	0	0	0	Bacteria	Firmicutes	Clostridia	Clostridiales	Clostridiales_unclassified	Clostridiales_unclassified
OTU2506	8.62299407600307e-06	0	0	0	Bacteria	Firmicutes	Clostridia	Clostridiales	Lachnospiraceae	Lachnospiraceae_unclassified
OTU2508	8.62299407600307e-06	8.473283736379196e-06	0	0	Bacteria	Bacteroidetes	Bacteroidia	Bacteroidales	Muribaculaceae	Muribaculaceae_ge
OTU2509	1.724598815200614e-05	0	1.6902170238658645e-05	0	Bacteria	Bacteroidetes	Bacteroidia	Bacteroidales	Bacteroidales_unclassified	Bacteroidales_unclassified
OTU251	0	1.6946567472758393e-05	0	0	Bacteria	Firmicutes	Clostridia	Clostridiales	Lachnospiraceae	Lachnospiraceae_unclassified
OTU2510	8.62299407600307e-06	8.473283736379196e-06	0	8.497548457270077e-06	Bacteria	Bacteroidetes	Bacteroidia	Bacteroidales	Muribaculaceae	Muribaculaceae_ge
OTU2511	0	0	1.6902170238658645e-05	0	Bacteria	Bacteroidetes	Bacteroidia	Bacteroidales	Bacteroidales_unclassified	Bacteroidales_unclassified
OTU2512	0	0	1.6902170238658645e-05	0	Bacteria	Firmicutes	Clostridia	Clostridiales	Clostridiales_unclassified	Clostridiales_unclassified
OTU2513	0	0	2.5353255357987965e-05	0	Bacteria	Bacteroidetes	Bacteroidia	Bacteroidales	Muribaculaceae	Muribaculaceae_ge
OTU2514	0	3.3893134945516786e-05	8.451085119329322e-06	0	Bacteria	Firmicutes	Clostridia	Clostridiales	Lachnospiraceae	Lachnospiraceae_unclassified
OTU2515	1.724598815200614e-05	8.473283736379196e-06	3.380434047731729e-05	4.248774228635039e-05	Bacteria	Firmicutes	Clostridia	Clostridiales	Lachnospiraceae	Lachnospiraceae_unclassified
OTU2516	0	0	1.6902170238658645e-05	0	Bacteria	Bacteroidetes	Bacteroidia	Bacteroidales	Muribaculaceae	Muribaculaceae_ge
OTU2517	0	0	2.5353255357987965e-05	0	Bacteria	Bacteroidetes	Bacteroidia	Bacteroidales	Muribaculaceae	Muribaculaceae_ge
OTU2518	8.62299407600307e-06	3.3893134945516786e-05	0	8.497548457270077e-06	Bacteria	Firmicutes	Clostridia	Clostridiales	Lachnospiraceae	Lachnospiraceae_unclassified
OTU2519	0	1.6946567472758393e-05	0	0	Bacteria	Firmicutes	Clostridia	Clostridiales	Lachnospiraceae	Lachnospiraceae_uncultured
OTU252	0	1.6946567472758393e-05	0	0	Bacteria	Firmicutes	Bacilli	Lactobacillales	Carnobacteriaceae	Carnobacteriaceae_unclassified
OTU2520	0	1.6946567472758393e-05	0	0	Bacteria	Firmicutes	Clostridia	Clostridiales	Lachnospiraceae	Lachnospiraceae_unclassified
OTU2521	0	2.5419851209137588e-05	0	0	Bacteria	Bacteroidetes	Bacteroidia	Bacteroidales	Muribaculaceae	Muribaculaceae_ge
OTU2522	3.449197630401228e-05	8.473283736379196e-06	8.451085119329322e-06	8.497548457270077e-06	Bacteria	Bacteroidetes	Bacteroidia	Bacteroidales	Muribaculaceae	Muribaculaceae_ge
OTU2523	0	8.473283736379196e-06	0	0	Bacteria	Bacteroidetes	Bacteroidia	Bacteroidales	Muribaculaceae	Muribaculaceae_ge
OTU2524	0	7.625955362741277e-05	0	0.00028041909908991256	Bacteria	Firmicutes	Clostridia	Clostridiales	Lachnospiraceae	Lachnospiraceae_unclassified
OTU2525	0.00021557485190007675	8.473283736379196e-06	0	8.497548457270077e-06	Bacteria	Firmicutes	Clostridia	Clostridiales	Lachnospiraceae	Lachnospiraceae_unclassified
OTU2526	0	8.473283736379196e-06	2.5353255357987965e-05	5.0985290743620464e-05	Bacteria	Firmicutes	Clostridia	Clostridiales	Lachnospiraceae	Lachnospiraceae_unclassified
OTU2527	8.62299407600307e-06	0	0	0	Bacteria	Firmicutes	Clostridia	Clostridiales	Clostridiales_unclassified	Clostridiales_unclassified
OTU2528	0	0.00029656493077327185	0	0	Bacteria	Firmicutes	Clostridia	Clostridiales	Lachnospiraceae	Lachnospiraceae_unclassified
OTU2529	0	0	0	8.497548457270077e-06	Bacteria	Bacteria_unclassified	Bacteria_unclassified	Bacteria_unclassified	Bacteria_unclassified	Bacteria_unclassified
OTU253	0	6.778626989103357e-05	0	0	Bacteria	Firmicutes	Firmicutes_unclassified	Firmicutes_unclassified	Firmicutes_unclassified	Firmicutes_unclassified
OTU2530	0	0	0	8.497548457270077e-06	Bacteria	Bacteroidetes	Bacteroidia	Bacteroidales	Bacteroidales_unclassified	Bacteroidales_unclassified
OTU2531	1.724598815200614e-05	0	4.225542559664661e-05	8.497548457270077e-06	Bacteria	Firmicutes	Clostridia	Clostridiales	Lachnospiraceae	Lachnospiraceae_unclassified
OTU2532	0	0	8.451085119329322e-06	2.5492645371810232e-05	Bacteria	Firmicutes	Clostridia	Clostridiales	Lachnospiraceae	Lachnospiraceae_uncultured
OTU2534	0.0017073528270486079	0.000601603145282923	0.0005662227029950645	0.00027192155063264246	Bacteria	Bacteroidetes	Bacteroidia	Bacteroidales	Bacteroidaceae	Bacteroides
OTU2536	8.62299407600307e-06	0	0	0	Bacteria	Bacteroidetes	Bacteroidia	Bacteroidales	Muribaculaceae	Muribaculaceae_ge
OTU2538	1.724598815200614e-05	0	0	1.6995096914540153e-05	Bacteria	Bacteroidetes	Bacteroidia	Bacteroidales	Bacteroidales_unclassified	Bacteroidales_unclassified
OTU2539	8.62299407600307e-06	8.473283736379196e-06	2.5353255357987965e-05	8.497548457270077e-06	Bacteria	Bacteroidetes	Bacteroidia	Bacteroidales	Muribaculaceae	Muribaculaceae_ge
OTU254	0	3.3893134945516786e-05	0	0	Bacteria	Firmicutes	Clostridia	Clostridiales	Lachnospiraceae	Lachnospiraceae_unclassified
OTU2540	8.62299407600307e-06	0	0	0	Bacteria	Firmicutes	Clostridia	Clostridiales	Clostridiaceae_1	Clostridiaceae_1_unclassified
OTU2541	1.724598815200614e-05	0	0	0	Bacteria	Bacteroidetes	Bacteroidia	Bacteroidia_unclassified	Bacteroidia_unclassified	Bacteroidia_unclassified
OTU2542	6.898395260802455e-05	2.5419851209137588e-05	0	8.497548457270077e-06	Bacteria	Bacteroidetes	Bacteroidia	Bacteroidales	Muribaculaceae	Muribaculaceae_ge
OTU2543	5.173796445601842e-05	3.3893134945516786e-05	5.915759583530525e-05	3.399019382908031e-05	Bacteria	Bacteroidetes	Bacteroidia	Bacteroidales	Muribaculaceae	Muribaculaceae_ge
OTU2544	3.449197630401228e-05	0	0	0.0002634240021753724	Bacteria	Firmicutes	Clostridia	Clostridiales	Lachnospiraceae	Lachnospiraceae_NK4A136_group
OTU2545	0	0	0	1.6995096914540153e-05	Bacteria	Firmicutes	Clostridia	Clostridiales	Lachnospiraceae	Lachnospiraceae_unclassified
OTU2546	0	0	0	6.798038765816061e-05	Bacteria	Firmicutes	Clostridia	Clostridiales	Lachnospiraceae	Lachnospiraceae_unclassified
OTU2547	4.311497038001535e-05	4.2366418681895984e-05	3.380434047731729e-05	7.64779361154307e-05	Bacteria	Bacteroidetes	Bacteroidia	Bacteroidales	Muribaculaceae	Muribaculaceae_ge
OTU2548	0	8.473283736379196e-06	0	0	Bacteria	Bacteroidetes	Bacteroidia	Bacteroidales	Muribaculaceae	Muribaculaceae_ge
OTU2549	1.724598815200614e-05	0.00013557253978206714	2.5353255357987965e-05	0	Bacteria	Bacteroidetes	Bacteroidia	Bacteroidales	Bacteroidales_unclassified	Bacteroidales_unclassified
OTU255	1.724598815200614e-05	0.00073717568506499	8.451085119329322e-06	0	Bacteria	Firmicutes	Bacilli	Lactobacillales	Lactobacillaceae	Lactobacillus
OTU2550	6.898395260802455e-05	0	5.070651071597593e-05	2.5492645371810232e-05	Bacteria	Bacteroidetes	Bacteroidia	Bacteroidales	Muribaculaceae	Muribaculaceae_ge
OTU2551	0	0	0	8.497548457270077e-06	Bacteria	Firmicutes	Clostridia	Clostridiales	Lachnospiraceae	Lachnospiraceae_unclassified
OTU2552	3.449197630401228e-05	0	8.451085119329322e-06	0	Bacteria	Bacteroidetes	Bacteroidia	Bacteroidales	Muribaculaceae	Muribaculaceae_ge
OTU2553	8.62299407600307e-06	8.473283736379196e-06	8.451085119329322e-06	8.497548457270077e-06	Bacteria	Firmicutes	Clostridia	Clostridiales	Ruminococcaceae	Ruminococcaceae_unclassified
OTU2554	0.0005173796445601842	0.00014404582351844634	0.00032114123453451425	0.0007222916188679566	Bacteria	Bacteria_unclassified	Bacteria_unclassified	Bacteria_unclassified	Bacteria_unclassified	Bacteria_unclassified
OTU2555	8.62299407600307e-06	0	0	1.6995096914540153e-05	Bacteria	Firmicutes	Clostridia	Clostridiales	Lachnospiraceae	Lachnospiraceae_unclassified
OTU2556	4.311497038001535e-05	4.2366418681895984e-05	4.225542559664661e-05	7.64779361154307e-05	Bacteria	Firmicutes	Clostridia	Clostridiales	Lachnospiraceae	Lachnospiraceae_uncultured
OTU2557	8.62299407600307e-06	1.6946567472758393e-05	3.380434047731729e-05	8.497548457270078e-05	Bacteria	Bacteroidetes	Bacteroidia	Bacteroidales	Muribaculaceae	Muribaculaceae_unclassified
OTU2558	1.724598815200614e-05	0	0	8.497548457270077e-06	Bacteria	Firmicutes	Clostridia	Clostridiales	Lachnospiraceae	Lachnospiraceae_unclassified
OTU2559	6.036095853202149e-05	0	3.380434047731729e-05	0	Bacteria	Actinobacteria	Actinobacteria	Corynebacteriales	Corynebacteriaceae	Corynebacterium_1
OTU256	0.00015521389336805525	4.2366418681895984e-05	4.225542559664661e-05	0.0018354704667703369	Bacteria	Firmicutes	Erysipelotrichia	Erysipelotrichales	Erysipelotrichaceae	Dubosiella
OTU2560	0.006346523639938259	0.0006778626989103357	0.000946521533364884	0.006662077990499741	Bacteria	Verrucomicrobia	Verrucomicrobiae	Verrucomicrobiales	Akkermansiaceae	Akkermansia
OTU2561	0.00018108287559606446	0.00012709925604568795	0.00010141302143195186	0.0001529558722308614	Bacteria	Actinobacteria	Actinobacteria	Micrococcales	Micrococcaceae	Nesterenkonia
OTU2562	0	0	0	8.497548457270077e-06	Bacteria	Bacteria_unclassified	Bacteria_unclassified	Bacteria_unclassified	Bacteria_unclassified	Bacteria_unclassified
OTU2563	0.00010347592891203684	0.00014404582351844634	2.5353255357987965e-05	0.000110468129944511	Bacteria	Actinobacteria	Actinobacteria	Bifidobacteriales	Bifidobacteriaceae	Bifidobacterium
OTU2564	8.62299407600307e-06	0	0	0	Bacteria	Bacteria_unclassified	Bacteria_unclassified	Bacteria_unclassified	Bacteria_unclassified	Bacteria_unclassified
OTU2565	8.62299407600307e-06	8.473283736379196e-06	0	0	Bacteria	Actinobacteria	Actinobacteria	Micrococcales	Micrococcaceae	Micrococcaceae_unclassified
OTU2566	5.173796445601842e-05	1.6946567472758393e-05	8.451085119329322e-06	0.0006458136827525259	Bacteria	Actinobacteria	Coriobacteriia	Coriobacteriales	Atopobiaceae	Coriobacteriaceae_UCG-002
OTU2567	8.62299407600307e-06	5.0839702418275175e-05	1.6902170238658645e-05	8.497548457270077e-06	Bacteria	Actinobacteria	Actinobacteria	Micrococcales	Micrococcaceae	Kocuria
OTU2568	0.0007070855142322517	0.0009744276296836076	0.0011408964911094584	0.0012661347201332416	Bacteria	Firmicutes	Clostridia	Clostridiales	Lachnospiraceae	Lachnospiraceae_NK4A136_group
OTU2569	0.02718830032163768	0.009049467030452982	0.03142113447366642	0.022161606376560363	Bacteria	Firmicutes	Clostridia	Clostridiales	Ruminococcaceae	Ruminococcaceae_UCG-005
OTU257	0.00018108287559606446	0.0005338168753918894	0.0003802988303698195	0.0006203210373807157	Bacteria	Firmicutes	Erysipelotrichia	Erysipelotrichales	Erysipelotrichaceae	Erysipelatoclostridium
OTU2570	0	0	2.5353255357987965e-05	8.497548457270077e-06	Bacteria	Firmicutes	Clostridia	Clostridiales	Ruminococcaceae	Ruminococcaceae_unclassified
OTU2571	8.62299407600307e-06	2.5419851209137588e-05	1.6902170238658645e-05	1.6995096914540153e-05	Bacteria	Bacteroidetes	Bacteroidia	Bacteroidales	Muribaculaceae	Muribaculaceae_ge
OTU2572	0.00018108287559606446	0.0002711450795641343	0.00032114123453451425	9.347303302997085e-05	Bacteria	Firmicutes	Clostridia	Clostridiales	Ruminococcaceae	Ruminococcaceae_NK4A214_group
OTU2573	0.00012072191706404298	0.00041519090308258063	0.0006676357244270164	0.000331404389833533	Bacteria	Actinobacteria	Actinobacteria	Micrococcales	Micrococcaceae	Rothia
OTU2574	0.0008278074312962948	0.00073717568506499	0.0006760868095463458	0.0024472939556937825	Bacteria	Firmicutes	Clostridia	Clostridiales	Lachnospiraceae	Lachnospiraceae_NK4A136_group
OTU2575	5.173796445601842e-05	1.6946567472758393e-05	3.380434047731729e-05	2.5492645371810232e-05	Bacteria	Firmicutes	Clostridia	Clostridiales	Lachnospiraceae	Lachnospiraceae_UCG-010
OTU2576	0.0001724598815200614	0.00029656493077327185	0.00013521736190926916	0.00012746322685905115	Bacteria	Actinobacteria	Actinobacteria	Bifidobacteriales	Bifidobacteriaceae	Bifidobacterium
OTU2577	1.724598815200614e-05	2.5419851209137588e-05	1.6902170238658645e-05	3.399019382908031e-05	Bacteria	Actinobacteria	Actinobacteria	Micrococcales	Micrococcaceae	Micrococcus
OTU2578	0	0	0	2.5492645371810232e-05	Bacteria	Firmicutes	Clostridia	Clostridiales	Lachnospiraceae	Lachnospiraceae_unclassified
OTU2579	0	2.5419851209137588e-05	0	0	Bacteria	Bacteria_unclassified	Bacteria_unclassified	Bacteria_unclassified	Bacteria_unclassified	Bacteria_unclassified
OTU258	7.760694668402763e-05	0.0003219847819824095	3.380434047731729e-05	0.0006967989734961463	Bacteria	Tenericutes	Mollicutes	Mollicutes_RF39	Mollicutes_RF39_fa	Mollicutes_RF39_ge
OTU2580	0	0	0	8.497548457270077e-06	Bacteria	Firmicutes	Clostridia	Clostridiales	Clostridiales_unclassified	Clostridiales_unclassified
OTU2581	0	8.473283736379196e-06	0	8.497548457270077e-06	Bacteria	Firmicutes	Clostridia	Clostridiales	Clostridiales_unclassified	Clostridiales_unclassified
OTU2582	0	0	0	1.6995096914540153e-05	Bacteria	Actinobacteria	Actinobacteria	Micrococcales	Micrococcaceae	Micrococcaceae_unclassified
OTU2583	0.00010347592891203684	0.00011862597230930875	5.070651071597593e-05	6.798038765816061e-05	Bacteria	Actinobacteria	Actinobacteria	Micrococcales	Micrococcaceae	Nesterenkonia
OTU2584	8.62299407600307e-06	1.6946567472758393e-05	0.0003126901494151849	0.00024642890526083226	Bacteria	Firmicutes	Clostridia	Clostridiales	Lachnospiraceae	Lachnospiraceae_unclassified
OTU2585	0.00012072191706404298	0.00017793895846396313	0.0006422824690690285	0.0004078823259489637	Bacteria	Firmicutes	Clostridia	Clostridiales	Lachnospiraceae	Lachnospiraceae_uncultured
OTU2586	0.0030266709206770775	0.0029656493077327185	0.00895815022648908	0.003917369838801506	Bacteria	Firmicutes	Clostridia	Clostridiales	Ruminococcaceae	Ruminococcaceae_unclassified
OTU2587	0	0	2.5353255357987965e-05	0	Bacteria	Firmicutes	Clostridia	Clostridiales	Clostridiales_unclassified	Clostridiales_unclassified
OTU2588	0	0	2.5353255357987965e-05	0	Bacteria	Firmicutes	Clostridia	Clostridiales	Lachnospiraceae	Lachnospiraceae_uncultured
OTU2589	0	1.6946567472758393e-05	0	0	Bacteria	Firmicutes	Clostridia	Clostridiales	Lachnospiraceae	Lachnospiraceae_unclassified
OTU259	0.0001379679052160491	0.00016946567472758394	0.00010986410655128119	0.00032290684137626296	Bacteria	Firmicutes	Erysipelotrichia	Erysipelotrichales	Erysipelotrichaceae	Erysipelotrichaceae_uncultured
OTU2590	6.898395260802455e-05	0.0011862597230930874	0.00013521736190926916	0.00016995096914540156	Bacteria	Firmicutes	Clostridia	Clostridiales	Lachnospiraceae	Lachnospiraceae_NK4A136_group
OTU2591	4.311497038001535e-05	1.6946567472758393e-05	9.296193631262253e-05	5.9482839200890546e-05	Bacteria	Firmicutes	Clostridia	Clostridiales	Christensenellaceae	Christensenellaceae_unclassified
OTU2592	0.00018108287559606446	0.0016946567472758392	0.00010986410655128119	0.0004503700682353141	Bacteria	Firmicutes	Clostridia	Clostridiales	Lachnospiraceae	Lachnospiraceae_NK4A136_group
OTU2593	6.036095853202149e-05	0	3.380434047731729e-05	8.497548457270077e-06	Bacteria	Firmicutes	Clostridia	Clostridiales	Clostridiales_vadinBB60_group	Clostridiales_vadinBB60_group_ge
OTU2594	0.0001724598815200614	5.0839702418275175e-05	6.760868095463458e-05	5.0985290743620464e-05	Bacteria	Firmicutes	Clostridia	Clostridiales	Lachnospiraceae	Lachnospiraceae_unclassified
OTU2595	0.0003104277867361105	0.0002033588096731007	0.00010141302143195186	0.00011896567840178109	Bacteria	Firmicutes	Clostridia	Clostridiales	Ruminococcaceae	Ruminiclostridium_9
OTU2596	8.62299407600307e-06	4.2366418681895984e-05	5.070651071597593e-05	4.248774228635039e-05	Bacteria	Firmicutes	Clostridia	Clostridiales	Ruminococcaceae	Ruminococcaceae_unclassified
OTU2597	0.0001120989229880399	0	5.070651071597593e-05	0	Bacteria	Firmicutes	Clostridia	Clostridiales	Ruminococcaceae	Ruminococcaceae_UCG-005
OTU2598	0.00018970586967206754	7.625955362741277e-05	0.00016902170238658644	0.00021243871143175193	Bacteria	Firmicutes	Clostridia	Clostridiales	Ruminococcaceae	Ruminococcaceae_UCG-005
OTU2599	4.311497038001535e-05	1.6946567472758393e-05	0.00013521736190926916	0.00014445832377359133	Bacteria	Firmicutes	Clostridia	Clostridiales	Ruminococcaceae	Ruminococcaceae_NK4A214_group
OTU26	0	0	8.451085119329322e-06	4.248774228635039e-05	Bacteria	Bacteria_unclassified	Bacteria_unclassified	Bacteria_unclassified	Bacteria_unclassified	Bacteria_unclassified
OTU260	6.036095853202149e-05	1.6946567472758393e-05	0	8.497548457270077e-06	Bacteria	Firmicutes	Erysipelotrichia	Erysipelotrichales	Erysipelotrichaceae	Candidatus_Stoquefichus
OTU2600	0	0	8.451085119329322e-06	2.5492645371810232e-05	Bacteria	Firmicutes	Clostridia	Clostridiales	Ruminococcaceae	Ruminococcaceae_unclassified
OTU2601	0	1.6946567472758393e-05	8.451085119329322e-06	2.5492645371810232e-05	Bacteria	Firmicutes	Clostridia	Clostridiales	Lachnospiraceae	Lachnospiraceae_FCS020_group
OTU2602	0	0	0	1.6995096914540153e-05	Bacteria	Firmicutes	Clostridia	Clostridiales	Lachnospiraceae	Tyzzerella_3
OTU2603	0.00047426467418016884	0.00038977105187344306	0.0002704347238185383	0.0005438431012652849	Bacteria	Firmicutes	Clostridia	Clostridiales	Ruminococcaceae	Intestinimonas
OTU2604	0	0	7.605976607396389e-05	7.64779361154307e-05	Bacteria	Bacteria_unclassified	Bacteria_unclassified	Bacteria_unclassified	Bacteria_unclassified	Bacteria_unclassified
OTU2605	0	2.5419851209137588e-05	5.915759583530525e-05	1.6995096914540153e-05	Bacteria	Firmicutes	Clostridia	Clostridiales	Lachnospiraceae	Lachnospiraceae_unclassified
OTU2606	0	0	0	7.64779361154307e-05	Bacteria	Firmicutes	Clostridia	Clostridiales	Lachnospiraceae	Tyzzerella_3
OTU2607	0	0	0	1.6995096914540153e-05	Bacteria	Firmicutes	Clostridia	Clostridiales	Lachnospiraceae	Lachnospiraceae_NC2004_group
OTU2608	0	0	0	1.6995096914540153e-05	Bacteria	Firmicutes	Clostridia	Clostridiales	Clostridiales_unclassified	Clostridiales_unclassified
OTU2609	0.00028455880450810133	0.0002372519446186175	0.00029578797917652626	0.00031440929291899286	Bacteria	Firmicutes	Clostridia	Clostridiales	Defluviitaleaceae	Defluviitaleaceae_UCG-011
OTU261	1.724598815200614e-05	4.2366418681895984e-05	2.5353255357987965e-05	5.0985290743620464e-05	Bacteria	Firmicutes	Erysipelotrichia	Erysipelotrichales	Erysipelotrichaceae	Erysipelatoclostridium
OTU2610	0.0008967913839043192	0.00031351149824603025	0.00016057061726725713	0.0013426126562486723	Bacteria	Firmicutes	Clostridia	Clostridiales	Lachnospiraceae	Tyzzerella
OTU2612	0.0012848261173244574	0.0004829771729736142	0.0009380704482455548	0.0008327597488124676	Bacteria	Firmicutes	Clostridia	Clostridiales	Christensenellaceae	Christensenellaceae_unclassified
OTU2613	0.00010347592891203684	0.00012709925604568795	0.00020282604286390372	0.00016995096914540156	Bacteria	Firmicutes	Clostridia	Clostridiales	Lachnospiraceae	Lachnospiraceae_uncultured
OTU2614	2.586898222800921e-05	2.5419851209137588e-05	8.451085119329322e-06	0	Bacteria	Firmicutes	Clostridia	Clostridiales	Clostridiales_vadinBB60_group	Clostridiales_vadinBB60_group_ge
OTU2615	0	2.5419851209137588e-05	0	0	Bacteria	Firmicutes	Clostridia	Clostridiales	Lachnospiraceae	Lachnospiraceae_unclassified
OTU2616	8.62299407600307e-06	8.473283736379196e-06	2.5353255357987965e-05	8.497548457270077e-06	Bacteria	Firmicutes	Clostridia	Clostridiales	Ruminococcaceae	Ruminococcaceae_unclassified
OTU2619	0.001120989229880399	0.0019319086918944569	0.007944020012169562	0.005208997204306558	Bacteria	Firmicutes	Clostridia	Clostridiales	Lachnospiraceae	Lachnospiraceae_NK4A136_group
OTU262	2.586898222800921e-05	5.9312986154654373e-05	7.605976607396389e-05	8.497548457270078e-05	Bacteria	Firmicutes	Erysipelotrichia	Erysipelotrichales	Erysipelotrichaceae	Erysipelotrichaceae_uncultured
OTU2620	0.006587967474066345	0.002025114812994628	0.004343857751335271	0.0028126885393563957	Bacteria	Firmicutes	Clostridia	Clostridiales	Ruminococcaceae	Ruminococcaceae_ge
OTU2621	8.62299407600307e-06	1.6946567472758393e-05	0	0	Bacteria	Firmicutes	Clostridia	Clostridiales	Lachnospiraceae	Lachnospiraceae_unclassified
OTU2622	0.002310962412368823	0.0008303818061651613	0.001969102832803732	0.0032035757683908195	Bacteria	Firmicutes	Clostridia	Clostridiales	Ruminococcaceae	Ruminococcaceae_unclassified
OTU2623	0.0010778742595003838	0.02373366774559813	0.0013352714488540328	0.002532269440266483	Bacteria	Firmicutes	Clostridia	Clostridiales	Lachnospiraceae	Lachnospiraceae_NK4A136_group
OTU2624	8.62299407600307e-06	0	8.451085119329322e-06	8.497548457270077e-06	Bacteria	Firmicutes	Clostridia	Clostridiales	Ruminococcaceae	Ruminococcaceae_unclassified
OTU2625	4.311497038001535e-05	0	2.5353255357987965e-05	1.6995096914540153e-05	Bacteria	Firmicutes	Clostridia	Clostridiales	Ruminococcaceae	Ruminococcaceae_ge
OTU2626	3.449197630401228e-05	0	0	0	Bacteria	Bacteria_unclassified	Bacteria_unclassified	Bacteria_unclassified	Bacteria_unclassified	Bacteria_unclassified
OTU2627	5.173796445601842e-05	3.3893134945516786e-05	7.605976607396389e-05	3.399019382908031e-05	Bacteria	Firmicutes	Clostridia	Clostridiales	Christensenellaceae	Christensenellaceae_uncultured
OTU2628	9.485293483603377e-05	2.5419851209137588e-05	0.0001183151916706105	0.00012746322685905115	Bacteria	Firmicutes	Clostridia	Clostridiales	Christensenellaceae	Christensenellaceae_uncultured
OTU2629	8.62299407600307e-06	8.473283736379196e-06	2.5353255357987965e-05	8.497548457270077e-06	Bacteria	Proteobacteria	Alphaproteobacteria	Caulobacterales	Hyphomonadaceae	Hyphomonadaceae_unclassified
OTU263	8.62299407600307e-06	0	0	0	Bacteria	Bacteria_unclassified	Bacteria_unclassified	Bacteria_unclassified	Bacteria_unclassified	Bacteria_unclassified
OTU2630	8.62299407600307e-06	0	2.5353255357987965e-05	5.0985290743620464e-05	Bacteria	Firmicutes	Clostridia	Clostridiales	Clostridiales_unclassified	Clostridiales_unclassified
OTU2631	0	0	1.6902170238658645e-05	0	Bacteria	Firmicutes	Clostridia	Clostridiales	Clostridiales_unclassified	Clostridiales_unclassified
OTU2632	8.62299407600307e-06	0	9.296193631262253e-05	4.248774228635039e-05	Bacteria	Bacteroidetes	Bacteroidia	Bacteroidales	Bacteroidales_unclassified	Bacteroidales_unclassified
OTU2633	0	0	1.6902170238658645e-05	0	Bacteria	Firmicutes	Clostridia	Clostridiales	Ruminococcaceae	Ruminococcaceae_ge
OTU2634	0	8.473283736379196e-06	5.915759583530525e-05	8.497548457270077e-06	Bacteria	Firmicutes	Clostridia	Clostridiales	Lachnospiraceae	Lachnospiraceae_NC2004_group
OTU2635	3.449197630401228e-05	1.6946567472758393e-05	1.6902170238658645e-05	8.497548457270077e-06	Bacteria	Firmicutes	Clostridia	Clostridiales	Clostridiales_unclassified	Clostridiales_unclassified
OTU2636	0	4.2366418681895984e-05	6.760868095463458e-05	0	Bacteria	Firmicutes	Clostridia	Clostridiales	Lachnospiraceae	Lachnospiraceae_NC2004_group
OTU2637	2.586898222800921e-05	4.2366418681895984e-05	0.00028733689405719694	0.000110468129944511	Bacteria	Firmicutes	Clostridia	Clostridiales	Clostridiales_vadinBB60_group	Clostridiales_vadinBB60_group_ge
OTU2638	0	0	8.451085119329322e-06	0	Bacteria	Firmicutes	Clostridia	Clostridiales	Clostridiales_unclassified	Clostridiales_unclassified
OTU2639	0	0	1.6902170238658645e-05	0	Bacteria	Firmicutes	Clostridia	Clostridiales	Lachnospiraceae	Lachnospiraceae_uncultured
OTU264	1.724598815200614e-05	8.473283736379197e-05	4.225542559664661e-05	3.399019382908031e-05	Bacteria	Firmicutes	Erysipelotrichia	Erysipelotrichales	Erysipelotrichaceae	Erysipelotrichaceae_uncultured
OTU2640	0	0	8.451085119329322e-06	0	Bacteria	Proteobacteria	Alphaproteobacteria	Alphaproteobacteria_unclassified	Alphaproteobacteria_unclassified	Alphaproteobacteria_unclassified
OTU2641	8.62299407600307e-06	0.00017793895846396313	1.6902170238658645e-05	8.497548457270077e-06	Bacteria	Firmicutes	Clostridia	Clostridiales	Lachnospiraceae	Lachnospiraceae_unclassified
OTU2642	0	0.00011015268857292955	0.00010986410655128119	6.798038765816061e-05	Bacteria	Firmicutes	Clostridia	Clostridiales	Lachnospiraceae	Lachnospiraceae_unclassified
OTU2643	1.724598815200614e-05	0.00011862597230930875	5.915759583530525e-05	8.497548457270077e-06	Bacteria	Firmicutes	Clostridia	Clostridiales	Lachnospiraceae	Lachnospiraceae_unclassified
OTU2644	0	4.2366418681895984e-05	6.760868095463458e-05	1.6995096914540153e-05	Bacteria	Firmicutes	Clostridia	Clostridiales	Lachnospiraceae	Lachnospiraceae_uncultured
OTU2645	0	3.3893134945516786e-05	0	1.6995096914540153e-05	Bacteria	Firmicutes	Clostridia	Clostridiales	Ruminococcaceae	Ruminococcaceae_unclassified
OTU2646	0.0001724598815200614	0.0005507634428646477	0.0003126901494151849	0.0009347303302997085	Bacteria	Firmicutes	Clostridia	Clostridiales	Ruminococcaceae	Ruminococcaceae_UCG-014
OTU2647	8.62299407600307e-06	3.3893134945516786e-05	8.451085119329322e-06	3.399019382908031e-05	Bacteria	Actinobacteria	Coriobacteriia	Coriobacteriales	Eggerthellaceae	Eggerthellaceae_unclassified
OTU2648	8.62299407600307e-06	1.6946567472758393e-05	8.451085119329322e-06	8.497548457270077e-06	Bacteria	Firmicutes	Clostridia	Clostridiales	Lachnospiraceae	Lachnospiraceae_unclassified
OTU2649	0	1.6946567472758393e-05	0	0	Bacteria	Firmicutes	Clostridia	Clostridiales	Lachnospiraceae	Lachnospiraceae_unclassified
OTU265	1.724598815200614e-05	0	1.6902170238658645e-05	2.5492645371810232e-05	Bacteria	Firmicutes	Erysipelotrichia	Erysipelotrichales	Erysipelotrichaceae	Candidatus_Stoquefichus
OTU2650	0.0018884357026446722	0.008668169262315917	4.225542559664661e-05	0.0005778332950943653	Bacteria	Firmicutes	Clostridia	Clostridiales	Lachnospiraceae	Lachnospiraceae_NK4A136_group
OTU2651	0	1.6946567472758393e-05	0	0	Bacteria	Firmicutes	Clostridia	Clostridiales	Lachnospiraceae	Lachnospiraceae_uncultured
OTU2652	0	1.6946567472758393e-05	0	0	Bacteria	Firmicutes	Clostridia	Clostridiales	Clostridiales_unclassified	Clostridiales_unclassified
OTU2653	0.002974932956221059	0.003245267671033232	0.0012930160232573862	0.004095818356404177	Bacteria	Firmicutes	Clostridia	Clostridiales	Christensenellaceae	Christensenellaceae_R-7_group
OTU2654	0.0013883020462364941	0.000432137470555339	0.002915624366168616	0.0036709409335406737	Bacteria	Firmicutes	Clostridia	Clostridiales	Ruminococcaceae	Ruminococcaceae_NK4A214_group
OTU2655	0.004449464943217584	0.005185649646664068	0.005619971604353999	0.0033650291890789507	Bacteria	Firmicutes	Clostridia	Clostridiales	Ruminococcaceae	Ruminococcaceae_NK4A214_group
OTU2656	0.00015521389336805525	0.0011269467369384332	0.00044790751132445407	0.006364663794495288	Bacteria	Firmicutes	Clostridia	Clostridiales	Ruminococcaceae	Ruminococcaceae_UCG-013
OTU2657	0.0008881683898283162	0.0004575573217644766	0.0020789669393550133	0.0014955685284795336	Bacteria	Firmicutes	Clostridia	Clostridiales	Ruminococcaceae	Ruminococcaceae_UCG-005
OTU2658	0.0008536764135243039	0.0012794658441932587	0.0005662227029950645	0.0005013553589789346	Bacteria	Firmicutes	Clostridia	Clostridiales	Ruminococcaceae	Ruminococcaceae_NK4A214_group
OTU2659	0.002716243133940967	0.0016099239099120473	0.003701575282266243	0.003169585574561739	Bacteria	Firmicutes	Clostridia	Clostridiales	Ruminococcaceae	Ruminiclostridium_9
OTU266	4.311497038001535e-05	8.473283736379196e-06	2.5353255357987965e-05	8.497548457270077e-06	Bacteria	Firmicutes	Clostridia	Clostridiales	Peptococcaceae	Peptococcaceae_uncultured
OTU2660	0.00035354275711612585	0.00013557253978206714	0.0007859509160976269	0.001410593043906833	Bacteria	Firmicutes	Clostridia	Clostridiales	Ruminococcaceae	Ruminococcaceae_UCG-013
OTU2661	0.0007674464727642732	0.0004575573217644766	0.0019775539179230613	4.248774228635039e-05	Bacteria	Firmicutes	Clostridia	Clostridiales	Ruminococcaceae	Ruminococcaceae_ge
OTU2662	0.0002328208400520829	0.0005083970241827518	0.001732472449462511	0.0002974141960044527	Bacteria	Firmicutes	Clostridia	Clostridiales	Ruminococcaceae	Ruminococcaceae_UCG-013
OTU2663	0.00025006682820408904	0.002457252283549967	0.0006084781285917111	4.248774228635039e-05	Bacteria	Firmicutes	Clostridia	Clostridiales	Ruminococcaceae	Ruminococcaceae_UCG-013
OTU2664	0.0010002673128163561	0.0005507634428646477	0.0008113041714556149	0.00012746322685905115	Bacteria	Firmicutes	Clostridia	Clostridiales	Lachnospiraceae	ASF356
OTU2665	0.000612232579396218	0.00033893134945516787	0.0003464944898925022	0.0006373161342952558	Bacteria	Firmicutes	Clostridia	Clostridiales	Ruminococcaceae	Ruminococcaceae_unclassified
OTU2666	0.00042252670972415043	0.00031351149824603025	0.00020282604286390372	0.0004078823259489637	Bacteria	Firmicutes	Clostridia	Clostridiales	Ruminococcaceae	Ruminococcaceae_NK4A214_group
OTU2667	0.0013193180936284697	0.0005761832940737854	0.0008366574268136029	0.0008157646518979274	Bacteria	Firmicutes	Clostridia	Clostridiales	Ruminococcaceae	Ruminiclostridium_9
OTU2668	0.0012072191706404298	9.320612110017117e-05	0.00028733689405719694	0.001741997433740366	Bacteria	Firmicutes	Clostridia	Clostridiales	Lachnospiraceae	Lachnospiraceae_NK4A136_group
OTU2669	0.0002759358104320982	0.00019488552593672153	0.00021127712798323304	0.00023793135680356218	Bacteria	Firmicutes	Clostridia	Clostridiales	Ruminococcaceae	Ruminococcaceae_unclassified
OTU267	1.724598815200614e-05	3.3893134945516786e-05	5.070651071597593e-05	6.798038765816061e-05	Bacteria	Firmicutes	Clostridia	Clostridiales	Peptococcaceae	Peptococcaceae_uncultured
OTU2670	0.00018970586967206754	0.00010167940483655035	0.00032959231965384357	0.0003399019382908031	Bacteria	Firmicutes	Clostridia	Clostridiales	Ruminococcaceae	Ruminococcaceae_UCG-009
OTU2671	0.0005518716208641964	0.0002118320934094799	0.0015803529173145832	0.0005693357466370952	Bacteria	Firmicutes	Clostridia	Clostridiales	Ruminococcaceae	Intestinimonas
OTU2672	0.0007933154549922824	0.0004999237404463726	0.00136907578933135	0.0008922425880133582	Bacteria	Firmicutes	Clostridia	Clostridiales	Lachnospiraceae	Lachnospiraceae_NK4A136_group
OTU2673	0.0002759358104320982	2.5419851209137588e-05	0.00016902170238658644	0.00014445832377359133	Bacteria	Firmicutes	Clostridia	Clostridiales	Ruminococcaceae	Ruminococcaceae_ge
OTU2674	8.62299407600307e-05	0.00027961836330051346	0.0008197552565749443	0.0001869460660599417	Bacteria	Firmicutes	Clostridia	Clostridiales	Ruminococcaceae	Ruminococcaceae_UCG-005
OTU2675	2.586898222800921e-05	0.00094900777847447	4.225542559664661e-05	8.497548457270077e-06	Bacteria	Firmicutes	Clostridia	Clostridiales	Clostridiales_unclassified	Clostridiales_unclassified
OTU2676	4.311497038001535e-05	0.00016946567472758394	0.00017747278750591575	0.0007222916188679566	Bacteria	Firmicutes	Clostridia	Clostridiales	Ruminococcaceae	Ruminococcaceae_UCG-014
OTU2677	0.00012072191706404298	0.00010167940483655035	8.451085119329322e-05	7.64779361154307e-05	Bacteria	Firmicutes	Clostridia	Clostridiales	Ruminococcaceae	Ruminococcaceae_UCG-005
OTU2678	0.0003449197630401228	0.00019488552593672153	0.0011155432357514705	0.0012916273655050518	Bacteria	Firmicutes	Clostridia	Clostridiales	Ruminococcaceae	Ruminococcaceae_unclassified
OTU2679	0.00012072191706404298	0.0002711450795641343	0.00018592387262524507	3.399019382908031e-05	Bacteria	Firmicutes	Clostridia	Clostridiales	Christensenellaceae	Christensenellaceae_R-7_group
OTU268	0	0	0	8.497548457270077e-06	Bacteria	Bacteria_unclassified	Bacteria_unclassified	Bacteria_unclassified	Bacteria_unclassified	Bacteria_unclassified
OTU2680	6.036095853202149e-05	9.320612110017117e-05	0.0002450814684605503	0.00016145342068813148	Bacteria	Firmicutes	Clostridia	Clostridiales	Ruminococcaceae	Ruminococcaceae_UCG-005
OTU2681	0.0001465908992920522	0.0002711450795641343	0.0002450814684605503	0.00021243871143175193	Bacteria	Firmicutes	Clostridia	Clostridiales	Ruminococcaceae	Ruminococcaceae_UCG-009
OTU2682	0.00010347592891203684	8.473283736379196e-06	8.451085119329322e-05	0	Bacteria	Firmicutes	Clostridia	Clostridiales	Clostridiales_vadinBB60_group	Clostridiales_vadinBB60_group_ge
OTU2683	0.00012934491114004605	7.625955362741277e-05	0.00027888580893786763	0.0002549264537181023	Bacteria	Firmicutes	Clostridia	Clostridiales	Ruminococcaceae	Ruminococcaceae_UCG-005
OTU2684	0.0012589571350964481	0.0007541222525377485	0.0008451085119329321	0.001317120010876862	Bacteria	Firmicutes	Clostridia	Clostridiales	Ruminococcaceae	Intestinimonas
OTU2685	0.001603876898136571	0	0.0004817118518017713	0.00017844851760267163	Bacteria	Firmicutes	Clostridia	Clostridiales	Lachnospiraceae	Lachnospiraceae_unclassified
OTU2686	0.00024144383412808595	0.00016099239099120474	0.00020282604286390372	0.0002634240021753724	Bacteria	Firmicutes	Clostridia	Clostridiales	Ruminococcaceae	Ruminococcaceae_UCG-004
OTU2687	7.760694668402763e-05	7.625955362741277e-05	3.380434047731729e-05	0.000220936259889022	Bacteria	Firmicutes	Clostridia	Clostridiales	Ruminococcaceae	Ruminococcaceae_UCG-013
OTU2688	6.036095853202149e-05	5.0839702418275175e-05	9.296193631262253e-05	0.00010197058148724093	Bacteria	Firmicutes	Clostridia	Clostridiales	Christensenellaceae	Christensenellaceae_R-7_group
OTU2689	4.311497038001535e-05	5.9312986154654373e-05	0.00016057061726725713	0.00014445832377359133	Bacteria	Firmicutes	Clostridia	Clostridiales	Christensenellaceae	Christensenellaceae_R-7_group
OTU269	0	8.473283736379196e-06	0	7.64779361154307e-05	Bacteria	Bacteroidetes	Bacteroidia	Bacteroidales	Bacteroidales_unclassified	Bacteroidales_unclassified
OTU2690	5.173796445601842e-05	0.00010167940483655035	0.00016057061726725713	0.00011896567840178109	Bacteria	Firmicutes	Clostridia	Clostridiales	Ruminococcaceae	Ruminococcaceae_unclassified
OTU2691	6.898395260802455e-05	8.473283736379196e-06	1.6902170238658645e-05	8.497548457270077e-06	Bacteria	Firmicutes	Clostridia	Clostridiales	Ruminococcaceae	Ruminococcaceae_UCG-010
OTU2692	0.00012072191706404298	0	1.6902170238658645e-05	1.6995096914540153e-05	Bacteria	Firmicutes	Clostridia	Clostridiales	Ruminococcaceae	Ruminococcaceae_uncultured
OTU2693	0.00043977269787615655	0.00031351149824603025	0.0006000270434723819	0.0003399019382908031	Bacteria	Firmicutes	Clostridia	Clostridiales	Ruminococcaceae	Ruminiclostridium_9
OTU2694	6.036095853202149e-05	0	0.0005070651071597593	0	Bacteria	Firmicutes	Clostridia	Clostridiales	Ruminococcaceae	Ruminococcaceae_UCG-005
OTU2695	0.00021557485190007675	0.0003050382145096511	0.0001943749577445744	0.0005013553589789346	Bacteria	Firmicutes	Clostridia	Clostridiales	Ruminococcaceae	Ruminococcaceae_NK4A214_group
OTU2696	8.62299407600307e-06	0	0.0003464944898925022	8.497548457270077e-06	Bacteria	Firmicutes	Clostridia	Clostridiales	Lachnospiraceae	Tyzzerella_3
OTU2697	5.173796445601842e-05	0.00016099239099120474	5.915759583530525e-05	8.497548457270078e-05	Bacteria	Firmicutes	Clostridia	Clostridiales	Ruminococcaceae	Ruminococcaceae_unclassified
OTU2698	8.62299407600307e-06	5.0839702418275175e-05	8.451085119329322e-05	0.0002634240021753724	Bacteria	Firmicutes	Clostridia	Clostridiales	Lachnospiraceae	Lachnospiraceae_unclassified
OTU2699	9.485293483603377e-05	0.00015251910725482554	0	4.248774228635039e-05	Bacteria	Firmicutes	Clostridia	Clostridiales	Lachnospiraceae	Lachnospiraceae_unclassified
OTU27	0	8.473283736379196e-06	0	1.6995096914540153e-05	Bacteria	Bacteria_unclassified	Bacteria_unclassified	Bacteria_unclassified	Bacteria_unclassified	Bacteria_unclassified
OTU270	0	0	8.451085119329322e-06	0.00010197058148724093	Bacteria	Firmicutes	Erysipelotrichia	Erysipelotrichales	Erysipelotrichaceae	Erysipelotrichaceae_unclassified
OTU2700	7.760694668402763e-05	7.625955362741277e-05	0.00013521736190926916	0.0002634240021753724	Bacteria	Firmicutes	Clostridia	Clostridiales	Ruminococcaceae	Ruminococcaceae_UCG-007
OTU2701	6.036095853202149e-05	5.0839702418275175e-05	0.00015211953214792779	3.399019382908031e-05	Bacteria	Firmicutes	Clostridia	Clostridiales	Ruminococcaceae	Ruminococcaceae_UCG-005
OTU2702	4.311497038001535e-05	8.473283736379196e-06	1.6902170238658645e-05	3.399019382908031e-05	Bacteria	Firmicutes	Clostridia	Clostridiales	Ruminococcaceae	Ruminococcaceae_unclassified
OTU2703	6.036095853202149e-05	5.9312986154654373e-05	0.0002450814684605503	0.00014445832377359133	Bacteria	Firmicutes	Clostridia	Clostridiales	Ruminococcaceae	Ruminococcaceae_NK4A214_group
OTU2704	0.00018108287559606446	0.00010167940483655035	0.00010141302143195186	0.00014445832377359133	Bacteria	Firmicutes	Clostridia	Clostridiales	Ruminococcaceae	Ruminococcaceae_unclassified
OTU2705	6.036095853202149e-05	4.2366418681895984e-05	0.00017747278750591575	8.497548457270078e-05	Bacteria	Firmicutes	Clostridia	Clostridiales	Ruminococcaceae	Ruminococcaceae_UCG-010
OTU2706	9.485293483603377e-05	3.3893134945516786e-05	3.380434047731729e-05	9.347303302997085e-05	Bacteria	Firmicutes	Clostridia	Clostridiales	Ruminococcaceae	Intestinimonas
OTU2707	0	7.625955362741277e-05	0.00029578797917652626	0.00010197058148724093	Bacteria	Firmicutes	Clostridia	Clostridiales	Lachnospiraceae	Tyzzerella_3
OTU2708	8.62299407600307e-06	9.320612110017117e-05	0	0.00031440929291899286	Bacteria	Firmicutes	Clostridia	Clostridiales	Ruminococcaceae	Ruminococcaceae_UCG-010
OTU2709	0.0001120989229880399	0.00012709925604568795	0.00043945642620512476	0.00020394116297448186	Bacteria	Bacteroidetes	Bacteroidia	Bacteroidales	Bacteroidales_unclassified	Bacteroidales_unclassified
OTU271	0	0	0	1.6995096914540153e-05	Bacteria	Firmicutes	Clostridia	Clostridiales	Clostridiales_unclassified	Clostridiales_unclassified
OTU2710	0.00028455880450810133	5.0839702418275175e-05	0	2.5492645371810232e-05	Bacteria	Firmicutes	Clostridia	Clostridiales	Clostridiales_unclassified	Clostridiales_unclassified
OTU2711	2.586898222800921e-05	0	0	0	Bacteria	Firmicutes	Clostridia	Clostridiales	Lachnospiraceae	Lachnospiraceae_NK4A136_group
OTU2712	3.449197630401228e-05	4.2366418681895984e-05	5.070651071597593e-05	5.0985290743620464e-05	Bacteria	Firmicutes	Clostridia	Clostridiales	Ruminococcaceae	Ruminococcaceae_UCG-005
OTU2713	9.485293483603377e-05	2.5419851209137588e-05	5.915759583530525e-05	5.9482839200890546e-05	Bacteria	Firmicutes	Clostridia	Clostridiales	Clostridiales_vadinBB60_group	Clostridiales_vadinBB60_group_ge
OTU2714	8.62299407600307e-05	1.6946567472758393e-05	0.00010986410655128119	0.00010197058148724093	Bacteria	Firmicutes	Clostridia	Clostridiales	Ruminococcaceae	Ruminococcaceae_UCG-005
OTU2715	0.00021557485190007675	0.00015251910725482554	0.0002704347238185383	0.0002549264537181023	Bacteria	Firmicutes	Clostridia	Clostridiales	Ruminococcaceae	Ruminiclostridium_9
OTU2716	0.00012072191706404298	5.0839702418275175e-05	0.0001943749577445744	0.0002549264537181023	Bacteria	Firmicutes	Clostridia	Clostridiales	Ruminococcaceae	Ruminococcaceae_unclassified
OTU2717	0.0001983288637480706	2.5419851209137588e-05	0.0002281792982218917	9.347303302997085e-05	Bacteria	Firmicutes	Clostridia	Clostridiales	Ruminococcaceae	Ruminococcaceae_unclassified
OTU2718	8.62299407600307e-06	1.6946567472758393e-05	3.380434047731729e-05	2.5492645371810232e-05	Bacteria	Firmicutes	Clostridia	Clostridiales	Ruminococcaceae	Ruminococcaceae_unclassified
OTU2719	6.036095853202149e-05	6.778626989103357e-05	7.605976607396389e-05	0.00013596077531632123	Bacteria	Firmicutes	Clostridia	Clostridiales	Christensenellaceae	Christensenellaceae_R-7_group
OTU272	0	0	8.451085119329322e-06	1.6995096914540153e-05	Bacteria	Firmicutes	Clostridia	Clostridiales	Peptococcaceae	Peptococcaceae_uncultured
OTU2720	6.898395260802455e-05	6.778626989103357e-05	0.00015211953214792779	5.0985290743620464e-05	Bacteria	Firmicutes	Clostridia	Clostridiales	Ruminococcaceae	Ruminococcaceae_UCG-014
OTU2721	7.760694668402763e-05	3.3893134945516786e-05	7.605976607396389e-05	0.00010197058148724093	Bacteria	Firmicutes	Clostridia	Clostridiales	Christensenellaceae	Christensenellaceae_R-7_group
OTU2722	1.724598815200614e-05	7.625955362741277e-05	0.00010141302143195186	0.00014445832377359133	Bacteria	Firmicutes	Clostridia	Clostridiales	Christensenellaceae	Christensenellaceae_R-7_group
OTU2723	0	0	0	1.6995096914540153e-05	Bacteria	Firmicutes	Clostridia	Clostridiales	Ruminococcaceae	Ruminococcaceae_unclassified
OTU2724	0.0001465908992920522	2.5419851209137588e-05	1.6902170238658645e-05	0.000110468129944511	Bacteria	Firmicutes	Clostridia	Clostridiales	Christensenellaceae	Christensenellaceae_R-7_group
OTU2725	6.036095853202149e-05	0.00016946567472758394	0.00014366844702859847	0.00011896567840178109	Bacteria	Firmicutes	Clostridia	Clostridiales	Ruminococcaceae	Ruminococcaceae_UCG-014
OTU2726	0	0	0	3.399019382908031e-05	Bacteria	Firmicutes	Clostridia	Clostridiales	Clostridiales_unclassified	Clostridiales_unclassified
OTU2727	2.586898222800921e-05	4.2366418681895984e-05	2.5353255357987965e-05	0.00016145342068813148	Bacteria	Firmicutes	Clostridia	Clostridiales	Clostridiales_unclassified	Clostridiales_unclassified
OTU2728	0.00010347592891203684	6.778626989103357e-05	0.00020282604286390372	0.00024642890526083226	Bacteria	Firmicutes	Clostridia	Clostridiales	Ruminococcaceae	Ruminococcaceae_UCG-005
OTU2729	0	1.6946567472758393e-05	5.915759583530525e-05	4.248774228635039e-05	Bacteria	Firmicutes	Clostridia	Clostridiales	Christensenellaceae	Catabacter
OTU273	0	0	0	1.6995096914540153e-05	Bacteria	Bacteroidetes	Bacteroidia	Bacteroidales	Bacteroidales_unclassified	Bacteroidales_unclassified
OTU2730	0.00015521389336805525	3.3893134945516786e-05	4.225542559664661e-05	2.5492645371810232e-05	Bacteria	Bacteroidetes	Bacteroidia	Bacteroidales	Prevotellaceae	Prevotellaceae_unclassified
OTU2731	0.00012934491114004605	0.00018641224220034233	0.00012676627678993982	4.248774228635039e-05	Bacteria	Bacteroidetes	Bacteroidia	Bacteroidales	Bacteroidales_unclassified	Bacteroidales_unclassified
OTU2732	3.449197630401228e-05	0.00039824433560982223	4.225542559664661e-05	8.497548457270078e-05	Bacteria	Firmicutes	Clostridia	Clostridiales	Lachnospiraceae	Lachnospiraceae_unclassified
OTU2733	2.586898222800921e-05	2.5419851209137588e-05	1.6902170238658645e-05	0	Bacteria	Firmicutes	Clostridia	Clostridiales	Ruminococcaceae	Ruminococcaceae_ge
OTU2734	6.898395260802455e-05	1.6946567472758393e-05	1.6902170238658645e-05	0	Bacteria	Firmicutes	Clostridia	Clostridiales	Ruminococcaceae	Ruminococcaceae_UCG-010
OTU2735	6.036095853202149e-05	4.2366418681895984e-05	0.00017747278750591575	0.00010197058148724093	Bacteria	Firmicutes	Clostridia	Clostridiales	Ruminococcaceae	Intestinimonas
OTU2736	0.0010864972535763867	0.0006100764290193022	0.001833885470894463	0.0010791886540732999	Bacteria	Firmicutes	Clostridia	Clostridiales	Ruminococcaceae	Ruminiclostridium_9
OTU2737	7.760694668402763e-05	6.778626989103357e-05	5.070651071597593e-05	5.0985290743620464e-05	Bacteria	Firmicutes	Clostridia	Clostridiales	Ruminococcaceae	Ruminococcaceae_UCG-005
OTU2738	4.311497038001535e-05	0.00014404582351844634	0	0	Bacteria	Firmicutes	Clostridia	Clostridiales	Ruminococcaceae	Ruminococcaceae_ge
OTU2739	0.0001379679052160491	3.3893134945516786e-05	0	1.6995096914540153e-05	Bacteria	Firmicutes	Clostridia	Clostridiales	Clostridiales_vadinBB60_group	Clostridiales_vadinBB60_group_ge
OTU274	0	0	0	1.6995096914540153e-05	Bacteria	Tenericutes	Mollicutes	Mollicutes_RF39	Mollicutes_RF39_fa	Mollicutes_RF39_ge
OTU2740	8.62299407600307e-06	0	5.915759583530525e-05	8.497548457270077e-06	Bacteria	Firmicutes	Clostridia	Clostridiales	Clostridiales_vadinBB60_group	Clostridiales_vadinBB60_group_ge
OTU2741	4.311497038001535e-05	1.6946567472758393e-05	8.451085119329322e-05	0.00031440929291899286	Bacteria	Firmicutes	Clostridia	Clostridiales	Clostridiales_unclassified	Clostridiales_unclassified
OTU2742	0	8.473283736379196e-06	7.605976607396389e-05	8.497548457270077e-06	Bacteria	Firmicutes	Clostridia	Clostridiales	Ruminococcaceae	Ruminococcaceae_UCG-005
OTU2743	0	3.3893134945516786e-05	7.605976607396389e-05	8.497548457270077e-06	Bacteria	Firmicutes	Clostridia	Clostridiales	Ruminococcaceae	Ruminococcaceae_uncultured
OTU2744	6.036095853202149e-05	1.6946567472758393e-05	0.00012676627678993982	8.497548457270077e-06	Bacteria	Firmicutes	Clostridia	Clostridiales	Ruminococcaceae	Ruminococcaceae_ge
OTU2745	8.62299407600307e-06	0.0002457252283549967	1.6902170238658645e-05	2.5492645371810232e-05	Bacteria	Firmicutes	Clostridia	Clostridiales	Lachnospiraceae	Lachnospiraceae_unclassified
OTU2746	0	3.3893134945516786e-05	2.5353255357987965e-05	8.497548457270077e-06	Bacteria	Firmicutes	Clostridia	Clostridiales	Lachnospiraceae	Lachnospiraceae_unclassified
OTU2747	8.62299407600307e-06	4.2366418681895984e-05	8.451085119329322e-06	7.64779361154307e-05	Bacteria	Firmicutes	Clostridia	Clostridiales	Ruminococcaceae	Ruminococcaceae_UCG-010
OTU2748	0	8.473283736379196e-06	8.451085119329322e-06	3.399019382908031e-05	Bacteria	Firmicutes	Clostridia	Clostridiales	Ruminococcaceae	Ruminococcaceae_UCG-013
OTU2749	8.62299407600307e-06	5.9312986154654373e-05	0.00028733689405719694	5.9482839200890546e-05	Bacteria	Firmicutes	Clostridia	Clostridiales	Ruminococcaceae	Ruminococcaceae_uncultured
OTU275	0	0	8.451085119329322e-06	3.399019382908031e-05	Bacteria	Bacteria_unclassified	Bacteria_unclassified	Bacteria_unclassified	Bacteria_unclassified	Bacteria_unclassified
OTU2750	2.586898222800921e-05	1.6946567472758393e-05	2.5353255357987965e-05	3.399019382908031e-05	Bacteria	Firmicutes	Clostridia	Clostridiales	Christensenellaceae	Christensenellaceae_R-7_group
OTU2751	9.485293483603377e-05	8.473283736379197e-05	0.00037184774525049014	0.0001529558722308614	Bacteria	Firmicutes	Clostridia	Clostridiales	Ruminococcaceae	Ruminococcaceae_unclassified
OTU2752	0.00016383688744405834	4.2366418681895984e-05	0.0001943749577445744	0.000220936259889022	Bacteria	Firmicutes	Clostridia	Clostridiales	Ruminococcaceae	Ruminococcaceae_unclassified
OTU2753	1.724598815200614e-05	4.2366418681895984e-05	2.5353255357987965e-05	0.0003399019382908031	Bacteria	Firmicutes	Clostridia	Clostridiales	Ruminococcaceae	Ruminococcaceae_unclassified
OTU2754	0	1.6946567472758393e-05	0	3.399019382908031e-05	Bacteria	Firmicutes	Clostridia	Clostridiales	Ruminococcaceae	Ruminococcaceae_unclassified
OTU2755	4.311497038001535e-05	2.5419851209137588e-05	0.00016902170238658644	0.00024642890526083226	Bacteria	Firmicutes	Clostridia	Clostridiales	Clostridiales_unclassified	Clostridiales_unclassified
OTU2756	1.724598815200614e-05	0	0.00010141302143195186	8.497548457270078e-05	Bacteria	Firmicutes	Clostridia	Clostridiales	Ruminococcaceae	Ruminococcaceae_unclassified
OTU2757	0.0001983288637480706	0.000432137470555339	0.00017747278750591575	0.00035689703520534326	Bacteria	Firmicutes	Clostridia	Clostridiales	Lachnospiraceae	Lachnospiraceae_NK4A136_group
OTU2758	8.62299407600307e-06	0	1.6902170238658645e-05	1.6995096914540153e-05	Bacteria	Firmicutes	Clostridia	Clostridiales	Ruminococcaceae	Ruminococcaceae_UCG-013
OTU2759	2.586898222800921e-05	0	8.451085119329322e-06	2.5492645371810232e-05	Bacteria	Bacteria_unclassified	Bacteria_unclassified	Bacteria_unclassified	Bacteria_unclassified	Bacteria_unclassified
OTU276	0	0	0	1.6995096914540153e-05	Bacteria	Proteobacteria	Gammaproteobacteria	Gammaproteobacteria_unclassified	Gammaproteobacteria_unclassified	Gammaproteobacteria_unclassified
OTU2760	0	0	0	3.399019382908031e-05	Bacteria	Firmicutes	Clostridia	Clostridiales	Ruminococcaceae	Ruminococcaceae_unclassified
OTU2761	1.724598815200614e-05	8.473283736379196e-06	5.915759583530525e-05	3.399019382908031e-05	Bacteria	Firmicutes	Clostridia	Clostridiales	Ruminococcaceae	Ruminococcaceae_unclassified
OTU2762	2.586898222800921e-05	0.00017793895846396313	4.225542559664661e-05	9.347303302997085e-05	Bacteria	Firmicutes	Clostridia	Clostridiales	Clostridiales_unclassified	Clostridiales_unclassified
OTU2763	0	0	0	2.5492645371810232e-05	Bacteria	Firmicutes	Clostridia	Clostridiales	Clostridiales_unclassified	Clostridiales_unclassified
OTU2764	2.586898222800921e-05	8.473283736379196e-06	8.451085119329322e-06	0.00013596077531632123	Bacteria	Firmicutes	Clostridia	Clostridiales	Lachnospiraceae	Lachnospiraceae_unclassified
OTU2765	0	0	3.380434047731729e-05	5.9482839200890546e-05	Bacteria	Firmicutes	Clostridia	Clostridiales	Lachnospiraceae	Lachnospiraceae_unclassified
OTU2766	1.724598815200614e-05	2.5419851209137588e-05	2.5353255357987965e-05	0.00010197058148724093	Bacteria	Firmicutes	Clostridia	Clostridiales	Ruminococcaceae	Ruminococcaceae_unclassified
OTU2767	0	0	0	2.5492645371810232e-05	Bacteria	Firmicutes	Clostridia	Clostridiales	Ruminococcaceae	Ruminococcaceae_uncultured
OTU2768	0	0	0	2.5492645371810232e-05	Bacteria	Firmicutes	Clostridia	Clostridiales	Ruminococcaceae	Ruminococcaceae_unclassified
OTU2769	0.0002069518578240737	9.320612110017117e-05	0.00039720100060847813	0.0005098529074362046	Bacteria	Firmicutes	Clostridia	Clostridiales	Ruminococcaceae	Ruminococcaceae_UCG-005
OTU277	0	0	0	1.6995096914540153e-05	Bacteria	Bacteroidetes	Bacteroidia	Bacteroidales	Bacteroidales_unclassified	Bacteroidales_unclassified
OTU2770	0	0	5.915759583530525e-05	5.9482839200890546e-05	Bacteria	Firmicutes	Clostridia	Clostridiales	Ruminococcaceae	Ruminococcaceae_unclassified
OTU2771	0	0	0	2.5492645371810232e-05	Bacteria	Firmicutes	Clostridia	Clostridiales	Ruminococcaceae	Ruminococcaceae_unclassified
OTU2772	1.724598815200614e-05	5.0839702418275175e-05	4.225542559664661e-05	8.497548457270077e-06	Bacteria	Firmicutes	Clostridia	Clostridiales	Ruminococcaceae	UBA1819
OTU2773	0	0	0	2.5492645371810232e-05	Bacteria	Firmicutes	Clostridia	Clostridiales	Clostridiales_unclassified	Clostridiales_unclassified
OTU2774	8.62299407600307e-06	4.2366418681895984e-05	4.225542559664661e-05	7.64779361154307e-05	Bacteria	Firmicutes	Clostridia	Clostridiales	Clostridiales_unclassified	Clostridiales_unclassified
OTU2775	0	0	0	8.497548457270077e-06	Bacteria	Firmicutes	Clostridia	Clostridiales	Ruminococcaceae	Ruminococcaceae_unclassified
OTU2776	4.311497038001535e-05	8.473283736379197e-05	6.760868095463458e-05	6.798038765816061e-05	Bacteria	Firmicutes	Clostridia	Clostridiales	Ruminococcaceae	Ruminococcaceae_UCG-005
OTU2777	8.62299407600307e-06	0	0	4.248774228635039e-05	Bacteria	Firmicutes	Clostridia	Clostridiales	Ruminococcaceae	Ruminococcaceae_unclassified
OTU2778	0	0	8.451085119329322e-06	3.399019382908031e-05	Bacteria	Firmicutes	Clostridia	Clostridiales	Christensenellaceae	Christensenellaceae_R-7_group
OTU2779	8.62299407600307e-05	5.0839702418275175e-05	0.0001183151916706105	0.00012746322685905115	Bacteria	Firmicutes	Clostridia	Clostridiales	Ruminococcaceae	Ruminococcaceae_unclassified
OTU278	0	8.473283736379196e-06	0	3.399019382908031e-05	Bacteria	Bacteroidetes	Bacteroidia	Bacteroidales	Bacteroidales_unclassified	Bacteroidales_unclassified
OTU2780	6.898395260802455e-05	4.2366418681895984e-05	5.070651071597593e-05	0.0005693357466370952	Bacteria	Firmicutes	Clostridia	Clostridiales	Ruminococcaceae	Ruminococcaceae_UCG-005
OTU2781	1.724598815200614e-05	8.473283736379196e-06	8.451085119329322e-06	0	Bacteria	Bacteroidetes	Bacteroidia	Bacteroidia_unclassified	Bacteroidia_unclassified	Bacteroidia_unclassified
OTU2782	0.00016383688744405834	6.778626989103357e-05	0.00021127712798323304	6.798038765816061e-05	Bacteria	Firmicutes	Clostridia	Clostridiales	Ruminococcaceae	Ruminococcaceae_UCG-005
OTU2783	6.036095853202149e-05	1.6946567472758393e-05	3.380434047731729e-05	2.5492645371810232e-05	Bacteria	Firmicutes	Clostridia	Clostridiales	Ruminococcaceae	Ruminococcaceae_unclassified
OTU2784	8.62299407600307e-06	0	0	0	Bacteria	Bacteria_unclassified	Bacteria_unclassified	Bacteria_unclassified	Bacteria_unclassified	Bacteria_unclassified
OTU2785	2.586898222800921e-05	8.473283736379196e-06	3.380434047731729e-05	4.248774228635039e-05	Bacteria	Firmicutes	Clostridia	Clostridiales	Ruminococcaceae	Ruminococcaceae_unclassified
OTU2786	8.62299407600307e-06	0	0	3.399019382908031e-05	Bacteria	Firmicutes	Clostridia	Clostridiales	Ruminococcaceae	Ruminococcaceae_unclassified
OTU2787	0.00010347592891203684	9.320612110017117e-05	0.0002281792982218917	0.0001529558722308614	Bacteria	Firmicutes	Clostridia	Clostridiales	Ruminococcaceae	Ruminococcaceae_unclassified
OTU2788	8.62299407600307e-06	0	0	0	Bacteria	Firmicutes	Clostridia	Clostridiales	Clostridiales_unclassified	Clostridiales_unclassified
OTU2789	2.586898222800921e-05	5.9312986154654373e-05	0	3.399019382908031e-05	Bacteria	Firmicutes	Clostridia	Clostridiales	Clostridiales_unclassified	Clostridiales_unclassified
OTU279	0	0	1.6902170238658645e-05	0	Bacteria	Firmicutes	Erysipelotrichia	Erysipelotrichales	Erysipelotrichaceae	Erysipelotrichaceae_UCG-003
OTU2790	8.62299407600307e-06	0	0	0	Bacteria	Firmicutes	Clostridia	Clostridiales	Ruminococcaceae	Ruminococcaceae_unclassified
OTU2791	0.0001120989229880399	3.3893134945516786e-05	0.00013521736190926916	7.64779361154307e-05	Bacteria	Firmicutes	Clostridia	Clostridiales	Ruminococcaceae	Ruminococcaceae_UCG-005
OTU2792	0.0006639705438522364	0.00016099239099120474	0.0005831248732337233	0.00012746322685905115	Bacteria	Firmicutes	Clostridia	Clostridiales	Ruminococcaceae	Ruminococcaceae_UCG-005
OTU2793	8.62299407600307e-06	0	0	0	Bacteria	Firmicutes	Clostridia	Clostridiales	Ruminococcaceae	Ruminococcaceae_unclassified
OTU2794	0.00021557485190007675	5.9312986154654373e-05	0.00015211953214792779	2.5492645371810232e-05	Bacteria	Bacteroidetes	Bacteroidia	Bacteroidales	Bacteroidales_unclassified	Bacteroidales_unclassified
OTU2795	1.724598815200614e-05	1.6946567472758393e-05	8.451085119329322e-06	0	Bacteria	Firmicutes	Clostridia	Clostridiales	Ruminococcaceae	Ruminiclostridium_9
OTU2796	0.004992713570005777	0.04216305987222288	0.0014535866405246433	1.6995096914540153e-05	Bacteria	Firmicutes	Clostridia	Clostridiales	Lachnospiraceae	Fusicatenibacter
OTU2797	4.311497038001535e-05	8.473283736379196e-06	5.070651071597593e-05	4.248774228635039e-05	Bacteria	Firmicutes	Clostridia	Clostridiales	Lachnospiraceae	Lachnospiraceae_unclassified
OTU2798	1.724598815200614e-05	8.473283736379196e-06	0.00012676627678993982	7.64779361154307e-05	Bacteria	Firmicutes	Clostridia	Clostridiales	Lachnospiraceae	Lachnospiraceae_NK4A136_group
OTU2799	8.62299407600307e-06	0	0	0	Bacteria	Firmicutes	Clostridia	Clostridiales	Ruminococcaceae	Ruminococcaceae_unclassified
OTU28	1.724598815200614e-05	0	0	2.5492645371810232e-05	Bacteria	Proteobacteria	Gammaproteobacteria	Pseudomonadales	Moraxellaceae	Acinetobacter
OTU280	0.00024144383412808595	5.9312986154654373e-05	8.451085119329322e-06	3.399019382908031e-05	Bacteria	Firmicutes	Bacilli	Lactobacillales	Lactobacillaceae	Lactobacillus
OTU2800	8.62299407600307e-06	0	0	0	Bacteria	Firmicutes	Clostridia	Clostridiales	Lachnospiraceae	Lachnospiraceae_unclassified
OTU2801	0.000370788745268132	0.0002711450795641343	0.00044790751132445407	0.0012661347201332416	Bacteria	Firmicutes	Clostridia	Clostridiales	Lachnospiraceae	Lachnospiraceae_unclassified
OTU2802	8.62299407600307e-06	0	0	0	Bacteria	Firmicutes	Clostridia	Clostridiales	Lachnospiraceae	Lachnospiraceae_unclassified
OTU2803	0.0002328208400520829	0.000516870307919131	0.0003802988303698195	0.0003059117444617228	Bacteria	Firmicutes	Clostridia	Clostridiales	Ruminococcaceae	Ruminococcaceae_UCG-005
OTU2804	8.62299407600307e-06	0.0002033588096731007	8.451085119329322e-06	8.497548457270077e-06	Bacteria	Firmicutes	Clostridia	Clostridiales	Lachnospiraceae	Lachnospiraceae_unclassified
OTU2805	8.62299407600307e-06	8.473283736379196e-06	0	0	Bacteria	Firmicutes	Clostridia	Clostridiales	Clostridiales_unclassified	Clostridiales_unclassified
OTU2806	8.62299407600307e-06	0	0	0	Bacteria	Bacteria_unclassified	Bacteria_unclassified	Bacteria_unclassified	Bacteria_unclassified	Bacteria_unclassified
OTU2807	2.586898222800921e-05	8.473283736379196e-06	1.6902170238658645e-05	0	Bacteria	Firmicutes	Bacilli	Lactobacillales	Lactobacillales_unclassified	Lactobacillales_unclassified
OTU2808	8.62299407600307e-06	0	8.451085119329322e-06	0	Bacteria	Firmicutes	Clostridia	Clostridiales	Clostridiales_unclassified	Clostridiales_unclassified
OTU2809	8.62299407600307e-06	2.5419851209137588e-05	0	0	Bacteria	Firmicutes	Bacilli	Lactobacillales	Lactobacillales_unclassified	Lactobacillales_unclassified
OTU281	0.00038803473342013814	0.00026267179582775506	4.225542559664661e-05	9.347303302997085e-05	Bacteria	Firmicutes	Bacilli	Lactobacillales	Lactobacillaceae	Lactobacillus
OTU2810	8.62299407600307e-06	0	1.6902170238658645e-05	0	Bacteria	Firmicutes	Clostridia	Clostridiales	Ruminococcaceae	Ruminococcaceae_unclassified
OTU2811	8.62299407600307e-06	0	0	0	Bacteria	Bacteroidetes	Bacteroidia	Bacteroidia_unclassified	Bacteroidia_unclassified	Bacteroidia_unclassified
OTU2812	8.62299407600307e-06	0	0	0	Bacteria	Firmicutes	Clostridia	Clostridiales	Clostridiales_unclassified	Clostridiales_unclassified
OTU2813	1.724598815200614e-05	2.5419851209137588e-05	6.760868095463458e-05	1.6995096914540153e-05	Bacteria	Firmicutes	Clostridia	Clostridiales	Ruminococcaceae	Ruminococcaceae_unclassified
OTU2814	1.724598815200614e-05	0	0	0	Bacteria	Firmicutes	Clostridia	Clostridiales	Lachnospiraceae	Lachnospiraceae_NK4A136_group
OTU2815	3.449197630401228e-05	3.3893134945516786e-05	0	2.5492645371810232e-05	Bacteria	Firmicutes	Clostridia	Clostridiales	Ruminococcaceae	Ruminococcaceae_unclassified
OTU2816	3.449197630401228e-05	4.2366418681895984e-05	0.00017747278750591575	0.000110468129944511	Bacteria	Firmicutes	Clostridia	Clostridiales	Clostridiales_unclassified	Clostridiales_unclassified
OTU2817	8.62299407600307e-06	8.473283736379196e-06	4.225542559664661e-05	8.497548457270077e-06	Bacteria	Firmicutes	Clostridia	Clostridiales	Clostridiales_vadinBB60_group	Clostridiales_vadinBB60_group_ge
OTU2818	1.724598815200614e-05	0	0	8.497548457270077e-06	Bacteria	Firmicutes	Clostridia	Clostridiales	Ruminococcaceae	Ruminococcaceae_unclassified
OTU2819	7.760694668402763e-05	7.625955362741277e-05	4.225542559664661e-05	3.399019382908031e-05	Bacteria	Firmicutes	Clostridia	Clostridiales	Ruminococcaceae	Ruminococcaceae_unclassified
OTU282	4.311497038001535e-05	4.2366418681895984e-05	0	8.497548457270077e-06	Bacteria	Firmicutes	Erysipelotrichia	Erysipelotrichales	Erysipelotrichaceae	Holdemania
OTU2820	1.724598815200614e-05	0	0	0	Bacteria	Firmicutes	Clostridia	Clostridiales	Lachnospiraceae	Roseburia
OTU2821	4.311497038001535e-05	3.3893134945516786e-05	0.00010986410655128119	4.248774228635039e-05	Bacteria	Firmicutes	Clostridia	Clostridiales	Ruminococcaceae	Ruminococcaceae_unclassified
OTU2822	3.449197630401228e-05	0.00010167940483655035	6.760868095463458e-05	1.6995096914540153e-05	Bacteria	Firmicutes	Clostridia	Clostridiales	Lachnospiraceae	Lachnospiraceae_unclassified
OTU2823	8.62299407600307e-06	0	8.451085119329322e-06	0	Bacteria	Firmicutes	Clostridia	Clostridiales	Clostridiales_unclassified	Clostridiales_unclassified
OTU2824	8.62299407600307e-06	0	0	0	Bacteria	Firmicutes	Clostridia	Clostridiales	Lachnospiraceae	Lachnospiraceae_NK4A136_group
OTU2825	8.62299407600307e-06	0	0	0	Bacteria	Firmicutes	Clostridia	Clostridiales	Ruminococcaceae	Ruminococcaceae_unclassified
OTU2826	0.00012934491114004605	5.9312986154654373e-05	0.0002704347238185383	0.0014190905923641029	Bacteria	Firmicutes	Clostridia	Clostridiales	Lachnospiraceae	Lachnospiraceae_NK4A136_group
OTU2827	8.62299407600307e-06	0	8.451085119329322e-06	0	Bacteria	Firmicutes	Clostridia	Clostridiales	Clostridiales_unclassified	Clostridiales_unclassified
OTU2828	3.449197630401228e-05	0	3.380434047731729e-05	3.399019382908031e-05	Bacteria	Firmicutes	Clostridia	Clostridiales	Ruminococcaceae	Ruminococcaceae_UCG-005
OTU2829	8.62299407600307e-06	0	0	0	Bacteria	Firmicutes	Clostridia	Clostridiales	Lachnospiraceae	Lachnospiraceae_unclassified
OTU283	5.173796445601842e-05	7.625955362741277e-05	1.6902170238658645e-05	5.0985290743620464e-05	Bacteria	Bacteroidetes	Bacteroidia	Bacteroidales	Bacteroidales_unclassified	Bacteroidales_unclassified
OTU2830	8.62299407600307e-06	0	0	0	Bacteria	Firmicutes	Clostridia	Clostridiales	Clostridiales_vadinBB60_group	Clostridiales_vadinBB60_group_ge
OTU2831	1.724598815200614e-05	2.5419851209137588e-05	6.760868095463458e-05	4.248774228635039e-05	Bacteria	Bacteroidetes	Bacteroidia	Bacteroidales	Bacteroidales_unclassified	Bacteroidales_unclassified
OTU2832	8.62299407600307e-06	0	0	0	Bacteria	Firmicutes	Clostridia	Clostridiales	Ruminococcaceae	Ruminococcaceae_unclassified
OTU2833	9.485293483603377e-05	0.00010167940483655035	0.0002450814684605503	8.497548457270078e-05	Bacteria	Firmicutes	Clostridia	Clostridiales	Ruminococcaceae	Ruminococcaceae_unclassified
OTU2834	3.449197630401228e-05	1.6946567472758393e-05	3.380434047731729e-05	1.6995096914540153e-05	Bacteria	Firmicutes	Clostridia	Clostridiales	Ruminococcaceae	Ruminococcaceae_unclassified
OTU2835	0.00021557485190007675	0	3.380434047731729e-05	1.6995096914540153e-05	Bacteria	Firmicutes	Clostridia	Clostridiales	Lachnospiraceae	Lachnospiraceae_unclassified
OTU2836	2.586898222800921e-05	0	0	0	Bacteria	Firmicutes	Clostridia	Clostridiales	Ruminococcaceae	Ruminococcaceae_unclassified
OTU2837	0.00040528072157214426	0.0004660306055008558	0.0005831248732337233	0.00039088722903442356	Bacteria	Firmicutes	Clostridia	Clostridiales	Ruminococcaceae	Ruminococcaceae_unclassified
OTU2838	3.449197630401228e-05	3.3893134945516786e-05	7.605976607396389e-05	2.5492645371810232e-05	Bacteria	Firmicutes	Clostridia	Clostridiales	Ruminococcaceae	Ruminococcaceae_UCG-010
OTU2839	0.0001379679052160491	0.00036435120066430544	4.225542559664661e-05	0	Bacteria	Firmicutes	Clostridia	Clostridiales	Clostridiales_unclassified	Clostridiales_unclassified
OTU284	5.173796445601842e-05	2.5419851209137588e-05	3.380434047731729e-05	0.00010197058148724093	Bacteria	Firmicutes	Clostridia	Clostridiales	Peptococcaceae	Peptococcaceae_uncultured
OTU2840	0.00012072191706404298	5.0839702418275175e-05	0.00017747278750591575	6.798038765816061e-05	Bacteria	Firmicutes	Clostridia	Clostridiales	Lachnospiraceae	Lachnospiraceae_NK4A136_group
OTU2841	0.00010347592891203684	8.473283736379196e-06	2.5353255357987965e-05	5.0985290743620464e-05	Bacteria	Firmicutes	Clostridia	Clostridiales	Ruminococcaceae	Ruminococcaceae_unclassified
OTU2842	2.586898222800921e-05	0	0	0	Bacteria	Firmicutes	Clostridia	Clostridiales	Lachnospiraceae	Lachnospiraceae_unclassified
OTU2843	9.485293483603377e-05	0.00011862597230930875	0.00017747278750591575	0.00011896567840178109	Bacteria	Firmicutes	Clostridia	Clostridiales	Ruminococcaceae	Ruminococcaceae_NK4A214_group
OTU2844	5.173796445601842e-05	2.5419851209137588e-05	8.451085119329322e-06	2.5492645371810232e-05	Bacteria	Firmicutes	Firmicutes_unclassified	Firmicutes_unclassified	Firmicutes_unclassified	Firmicutes_unclassified
OTU2845	2.586898222800921e-05	8.473283736379196e-06	0	0	Bacteria	Firmicutes	Clostridia	Clostridiales	Clostridiales_unclassified	Clostridiales_unclassified
OTU2846	2.586898222800921e-05	0	0	0	Bacteria	Firmicutes	Clostridia	Clostridiales	Clostridiales_unclassified	Clostridiales_unclassified
OTU2847	2.586898222800921e-05	8.473283736379196e-06	1.6902170238658645e-05	0	Bacteria	Firmicutes	Clostridia	Clostridiales	Ruminococcaceae	Ruminococcaceae_unclassified
OTU2848	2.586898222800921e-05	0	0	0	Bacteria	Firmicutes	Clostridia	Clostridiales	Ruminococcaceae	Ruminococcaceae_unclassified
OTU2849	3.449197630401228e-05	1.6946567472758393e-05	0	0	Bacteria	Firmicutes	Clostridia	Clostridiales	Lachnospiraceae	Lachnospiraceae_unclassified
OTU285	0	0	0	2.5492645371810232e-05	Bacteria	Firmicutes	Erysipelotrichia	Erysipelotrichales	Erysipelotrichaceae	Dubosiella
OTU2850	8.62299407600307e-06	8.473283736379196e-06	0	0	Bacteria	Firmicutes	Clostridia	Clostridiales	Ruminococcaceae	Ruminococcaceae_unclassified
OTU2851	8.62299407600307e-06	0	0	0	Bacteria	Firmicutes	Clostridia	Clostridiales	Clostridiales_unclassified	Clostridiales_unclassified
OTU2852	8.62299407600307e-06	8.473283736379196e-06	2.5353255357987965e-05	2.5492645371810232e-05	Bacteria	Firmicutes	Clostridia	Clostridiales	Clostridiales_unclassified	Clostridiales_unclassified
OTU2853	1.724598815200614e-05	4.2366418681895984e-05	8.451085119329322e-06	5.0985290743620464e-05	Bacteria	Firmicutes	Clostridia	Clostridiales	Clostridiales_unclassified	Clostridiales_unclassified
OTU2854	0.00012072191706404298	0.00014404582351844634	9.296193631262253e-05	9.347303302997085e-05	Bacteria	Firmicutes	Clostridia	Clostridiales	Ruminococcaceae	Ruminococcaceae_NK4A214_group
OTU2855	3.449197630401228e-05	7.625955362741277e-05	3.380434047731729e-05	0	Bacteria	Firmicutes	Clostridia	Clostridiales	Clostridiales_vadinBB60_group	Clostridiales_vadinBB60_group_ge
OTU2856	8.62299407600307e-06	0	0	0	Bacteria	Firmicutes	Clostridia	Clostridiales	Clostridiales_unclassified	Clostridiales_unclassified
OTU2857	1.724598815200614e-05	7.625955362741277e-05	1.6902170238658645e-05	8.497548457270077e-06	Bacteria	Firmicutes	Clostridia	Clostridiales	Lachnospiraceae	Lachnospiraceae_unclassified
OTU2858	1.724598815200614e-05	3.3893134945516786e-05	5.070651071597593e-05	4.248774228635039e-05	Bacteria	Firmicutes	Clostridia	Clostridiales	Lachnospiraceae	Lachnospiraceae_unclassified
OTU2859	1.724598815200614e-05	0	2.5353255357987965e-05	7.64779361154307e-05	Bacteria	Firmicutes	Clostridia	Clostridiales	Clostridiales_unclassified	Clostridiales_unclassified
OTU286	0	0	1.6902170238658645e-05	8.497548457270077e-06	Bacteria	Firmicutes	Clostridia	Clostridiales	Peptococcaceae	Peptococcaceae_unclassified
OTU2860	3.449197630401228e-05	2.5419851209137588e-05	0	5.0985290743620464e-05	Bacteria	Firmicutes	Clostridia	Clostridiales	Lachnospiraceae	Lachnospiraceae_NK4A136_group
OTU2861	2.586898222800921e-05	0	5.070651071597593e-05	1.6995096914540153e-05	Bacteria	Firmicutes	Clostridia	Clostridiales	Ruminococcaceae	Ruminococcaceae_UCG-010
OTU2862	0	2.5419851209137588e-05	4.225542559664661e-05	2.5492645371810232e-05	Bacteria	Firmicutes	Clostridia	Clostridiales	Clostridiales_unclassified	Clostridiales_unclassified
OTU2863	2.586898222800921e-05	8.473283736379196e-06	5.915759583530525e-05	3.399019382908031e-05	Bacteria	Firmicutes	Clostridia	Clostridiales	Ruminococcaceae	Ruminiclostridium_9
OTU2864	8.62299407600307e-06	0	2.5353255357987965e-05	0	Bacteria	Firmicutes	Clostridia	Clostridiales	Ruminococcaceae	Ruminococcaceae_unclassified
OTU2865	0	0	2.5353255357987965e-05	0	Bacteria	Firmicutes	Clostridia	Clostridiales	Ruminococcaceae	Ruminococcaceae_unclassified
OTU2866	0	1.6946567472758393e-05	0.00016057061726725713	0	Bacteria	Firmicutes	Clostridia	Clostridiales	Ruminococcaceae	Ruminococcaceae_UCG-014
OTU2867	1.724598815200614e-05	0	8.451085119329322e-05	1.6995096914540153e-05	Bacteria	Firmicutes	Clostridia	Clostridiales	Ruminococcaceae	Ruminococcaceae_unclassified
OTU2868	0	0	3.380434047731729e-05	0	Bacteria	Firmicutes	Clostridia	Clostridiales	Ruminococcaceae	Ruminococcaceae_unclassified
OTU2869	0	8.473283736379196e-06	0.00018592387262524507	8.497548457270077e-06	Bacteria	Firmicutes	Clostridia	Clostridiales	Clostridiales_unclassified	Clostridiales_unclassified
OTU2870	0	0	2.5353255357987965e-05	0	Bacteria	Bacteria_unclassified	Bacteria_unclassified	Bacteria_unclassified	Bacteria_unclassified	Bacteria_unclassified
OTU2871	0	8.473283736379196e-06	3.380434047731729e-05	0	Bacteria	Firmicutes	Clostridia	Clostridiales	Lachnospiraceae	Lachnospiraceae_unclassified
OTU2872	3.449197630401228e-05	0.00010167940483655035	0.00010141302143195186	0.000110468129944511	Bacteria	Firmicutes	Clostridia	Clostridiales	Christensenellaceae	Christensenellaceae_R-7_group
OTU2873	0	3.3893134945516786e-05	0.00010141302143195186	8.497548457270077e-06	Bacteria	Firmicutes	Clostridia	Clostridiales	Ruminococcaceae	Ruminococcaceae_uncultured
OTU2874	0	4.2366418681895984e-05	4.225542559664661e-05	3.399019382908031e-05	Bacteria	Firmicutes	Clostridia	Clostridiales	Ruminococcaceae	Ruminococcaceae_UCG-005
OTU2875	7.760694668402763e-05	0.00041519090308258063	0.0008197552565749443	0.000110468129944511	Bacteria	Firmicutes	Clostridia	Clostridiales	Ruminococcaceae	Ruminococcaceae_unclassified
OTU2876	0	0	1.6902170238658645e-05	0	Bacteria	Firmicutes	Clostridia	Clostridiales	Clostridiales_unclassified	Clostridiales_unclassified
OTU2877	0	2.5419851209137588e-05	5.915759583530525e-05	5.0985290743620464e-05	Bacteria	Firmicutes	Clostridia	Clostridiales	Ruminococcaceae	Ruminococcaceae_UCG-005
OTU2878	8.62299407600307e-06	8.473283736379196e-06	0.00010986410655128119	0	Bacteria	Firmicutes	Clostridia	Clostridiales	Ruminococcaceae	Ruminococcaceae_unclassified
OTU2879	8.62299407600307e-06	6.778626989103357e-05	0.0004563585964437834	3.399019382908031e-05	Bacteria	Firmicutes	Clostridia	Clostridiales	Clostridiales_unclassified	Clostridiales_unclassified
OTU2880	8.62299407600307e-06	8.473283736379196e-06	2.5353255357987965e-05	1.6995096914540153e-05	Bacteria	Firmicutes	Clostridia	Clostridiales	Ruminococcaceae	Ruminococcaceae_unclassified
OTU2881	0	0	3.380434047731729e-05	0	Bacteria	Firmicutes	Clostridia	Clostridiales	Ruminococcaceae	Ruminococcaceae_unclassified
OTU2882	0	8.473283736379196e-06	1.6902170238658645e-05	0	Bacteria	Firmicutes	Clostridia	Clostridiales	Clostridiales_unclassified	Clostridiales_unclassified
OTU2883	0.0004828876682561719	0.00031351149824603025	0.0009549726184842134	0.0005523406497225551	Bacteria	Firmicutes	Clostridia	Clostridiales	Clostridiales_unclassified	Clostridiales_unclassified
OTU2884	0	0.0002711450795641343	1.6902170238658645e-05	3.399019382908031e-05	Bacteria	Firmicutes	Clostridia	Clostridiales	Lachnospiraceae	Lachnospiraceae_unclassified
OTU2885	0	1.6946567472758393e-05	8.451085119329322e-06	0	Bacteria	Firmicutes	Clostridia	Clostridiales	Ruminococcaceae	Ruminococcaceae_uncultured
OTU2886	0	7.625955362741277e-05	0	0	Bacteria	Firmicutes	Clostridia	Clostridiales	Lachnospiraceae	Lachnospiraceae_unclassified
OTU2887	0	0.00010167940483655035	0.00012676627678993982	4.248774228635039e-05	Bacteria	Firmicutes	Clostridia	Clostridiales	Ruminococcaceae	Ruminococcaceae_uncultured
OTU2888	0	5.0839702418275175e-05	0	0	Bacteria	Firmicutes	Clostridia	Clostridiales	Lachnospiraceae	Lachnospiraceae_unclassified
OTU2889	0	2.5419851209137588e-05	0	0	Bacteria	Firmicutes	Clostridia	Clostridiales	Clostridiales_unclassified	Clostridiales_unclassified
OTU2890	0	2.5419851209137588e-05	0	0	Bacteria	Firmicutes	Clostridia	Clostridiales	Ruminococcaceae	Ruminococcaceae_unclassified
OTU2891	0	2.5419851209137588e-05	0	0	Bacteria	Firmicutes	Clostridia	Clostridiales	Ruminococcaceae	Ruminococcaceae_unclassified
OTU2892	8.62299407600307e-06	6.778626989103357e-05	8.451085119329322e-06	8.497548457270077e-06	Bacteria	Firmicutes	Clostridia	Clostridiales	Ruminococcaceae	Ruminococcaceae_unclassified
OTU2893	0	2.5419851209137588e-05	0	0	Bacteria	Firmicutes	Clostridia	Clostridiales	Ruminococcaceae	Ruminococcaceae_uncultured
OTU2894	8.62299407600307e-06	4.2366418681895984e-05	0	1.6995096914540153e-05	Bacteria	Firmicutes	Clostridia	Clostridiales	Lachnospiraceae	Lachnospiraceae_uncultured
OTU2895	0	7.625955362741277e-05	0	0	Bacteria	Firmicutes	Clostridia	Clostridiales	Ruminococcaceae	Ruminococcaceae_unclassified
OTU2896	8.62299407600307e-06	2.5419851209137588e-05	0	0	Bacteria	Firmicutes	Clostridia	Clostridiales	Ruminococcaceae	Ruminococcaceae_NK4A214_group
OTU2897	0	1.6946567472758393e-05	0	0	Bacteria	Firmicutes	Clostridia	Clostridiales	Lachnospiraceae	Lachnospiraceae_unclassified
OTU2898	2.586898222800921e-05	0.0003219847819824095	2.5353255357987965e-05	2.5492645371810232e-05	Bacteria	Firmicutes	Clostridia	Clostridiales	Lachnospiraceae	Lachnospiraceae_NK4A136_group
OTU2899	3.449197630401228e-05	0.00041519090308258063	1.6902170238658645e-05	2.5492645371810232e-05	Bacteria	Firmicutes	Clostridia	Clostridiales	Lachnospiraceae	Lachnospiraceae_unclassified
OTU29	0	0	0	2.5492645371810232e-05	Bacteria	Bacteria_unclassified	Bacteria_unclassified	Bacteria_unclassified	Bacteria_unclassified	Bacteria_unclassified
OTU290	8.62299407600307e-06	8.473283736379196e-06	2.5353255357987965e-05	5.0985290743620464e-05	Bacteria	Firmicutes	Erysipelotrichia	Erysipelotrichales	Erysipelotrichaceae	Erysipelotrichaceae_uncultured
OTU2900	0	1.6946567472758393e-05	8.451085119329322e-06	0	Bacteria	Firmicutes	Clostridia	Clostridiales	Lachnospiraceae	Lachnospiraceae_unclassified
OTU2901	0	3.3893134945516786e-05	4.225542559664661e-05	0	Bacteria	Firmicutes	Clostridia	Clostridiales	Ruminococcaceae	Ruminococcaceae_unclassified
OTU2902	3.449197630401228e-05	1.6946567472758393e-05	5.070651071597593e-05	8.497548457270077e-06	Bacteria	Firmicutes	Clostridia	Clostridiales	Ruminococcaceae	Ruminococcaceae_UCG-005
OTU2903	0	0	0	8.497548457270077e-06	Bacteria	Firmicutes	Clostridia	Clostridiales	Ruminococcaceae	Ruminococcaceae_unclassified
OTU2904	8.62299407600307e-06	0	8.451085119329322e-06	5.9482839200890546e-05	Bacteria	Firmicutes	Clostridia	Clostridiales	Ruminococcaceae	Ruminococcaceae_unclassified
OTU2905	4.311497038001535e-05	8.473283736379196e-06	5.070651071597593e-05	4.248774228635039e-05	Bacteria	Firmicutes	Clostridia	Clostridiales	Ruminococcaceae	Ruminiclostridium_9
OTU2906	0	0	0	8.497548457270077e-06	Bacteria	Firmicutes	Clostridia	Clostridiales	Ruminococcaceae	Ruminococcaceae_UCG-010
OTU2907	0	0	8.451085119329322e-06	8.497548457270077e-06	Bacteria	Firmicutes	Clostridia	Clostridiales	Clostridiales_unclassified	Clostridiales_unclassified
OTU2908	0	0	8.451085119329322e-06	0.000110468129944511	Bacteria	Firmicutes	Clostridia	Clostridiales	Ruminococcaceae	Ruminococcaceae_unclassified
OTU2909	0	8.473283736379196e-06	0	8.497548457270077e-06	Bacteria	Bacteroidetes	Bacteroidia	Bacteroidales	Bacteroidales_unclassified	Bacteroidales_unclassified
OTU291	1.724598815200614e-05	0	0	8.497548457270077e-06	Bacteria	Bacteroidetes	Bacteroidia	Bacteroidales	Bacteroidales_unclassified	Bacteroidales_unclassified
OTU2910	4.311497038001535e-05	6.778626989103357e-05	0.00010986410655128119	5.0985290743620464e-05	Bacteria	Firmicutes	Clostridia	Clostridiales	Ruminococcaceae	Ruminococcaceae_unclassified
OTU2911	0	0	0	8.497548457270077e-06	Bacteria	Firmicutes	Clostridia	Clostridiales	Lachnospiraceae	Lachnospiraceae_unclassified
OTU2912	1.724598815200614e-05	0	0	8.497548457270077e-06	Bacteria	Firmicutes	Clostridia	Clostridiales	Clostridiales_unclassified	Clostridiales_unclassified
OTU2913	0.0005001336564081781	0.0002880916470368927	0.0008535595970522615	0.0006118234889234456	Bacteria	Firmicutes	Clostridia	Clostridiales	Ruminococcaceae	Ruminiclostridium_9
OTU2914	8.62299407600307e-06	0	0	0	Bacteria	Firmicutes	Clostridia	Clostridiales	Ruminococcaceae	Ruminococcaceae_unclassified
OTU2915	0	0	0	8.497548457270077e-06	Bacteria	Firmicutes	Clostridia	Clostridiales	Lachnospiraceae	Lachnospiraceae_unclassified
OTU2916	0	8.473283736379196e-06	0	8.497548457270077e-06	Bacteria	Bacteroidetes	Bacteroidia	Bacteroidales	Muribaculaceae	Muribaculaceae_unclassified
OTU2917	8.62299407600307e-06	1.6946567472758393e-05	5.070651071597593e-05	3.399019382908031e-05	Bacteria	Firmicutes	Clostridia	Clostridiales	Ruminococcaceae	Ruminococcaceae_unclassified
OTU2918	1.724598815200614e-05	2.5419851209137588e-05	2.5353255357987965e-05	4.248774228635039e-05	Bacteria	Firmicutes	Clostridia	Clostridiales	Ruminococcaceae	Ruminococcaceae_unclassified
OTU2919	8.62299407600307e-06	2.5419851209137588e-05	0	1.6995096914540153e-05	Bacteria	Firmicutes	Clostridia	Clostridiales	Christensenellaceae	Christensenellaceae_R-7_group
OTU292	1.724598815200614e-05	0	0	0	Bacteria	Bacteroidetes	Bacteroidia	Bacteroidales	Bacteroidales_unclassified	Bacteroidales_unclassified
OTU2920	0.0001379679052160491	0.00034740463319154704	0.0006338313839496991	0.0008072671034406574	Bacteria	Firmicutes	Clostridia	Clostridiales	Ruminococcaceae	Intestinimonas
OTU2921	2.586898222800921e-05	8.473283736379196e-06	2.5353255357987965e-05	8.497548457270077e-06	Bacteria	Firmicutes	Clostridia	Clostridiales	Clostridiales_unclassified	Clostridiales_unclassified
OTU2922	0	4.2366418681895984e-05	1.6902170238658645e-05	5.0985290743620464e-05	Bacteria	Firmicutes	Clostridia	Clostridiales	Ruminococcaceae	Ruminococcaceae_unclassified
OTU2923	0	8.473283736379196e-06	8.451085119329322e-06	2.5492645371810232e-05	Bacteria	Bacteria_unclassified	Bacteria_unclassified	Bacteria_unclassified	Bacteria_unclassified	Bacteria_unclassified
OTU2924	0.00010347592891203684	6.778626989103357e-05	0.0006929889797850044	0.0009432278787569786	Bacteria	Firmicutes	Clostridia	Clostridiales	Lachnospiraceae	Lachnospiraceae_uncultured
OTU2925	0	0	0	8.497548457270077e-06	Bacteria	Firmicutes	Clostridia	Clostridiales	Ruminococcaceae	Ruminococcaceae_unclassified
OTU2926	0	0	0	8.497548457270077e-06	Bacteria	Firmicutes	Clostridia	Clostridiales	Lachnospiraceae	Lachnospiraceae_unclassified
OTU2927	8.62299407600307e-06	0	0	5.0985290743620464e-05	Bacteria	Firmicutes	Clostridia	Clostridiales	Ruminococcaceae	Ruminococcaceae_unclassified
OTU2928	1.724598815200614e-05	6.778626989103357e-05	5.070651071597593e-05	0.00010197058148724093	Bacteria	Firmicutes	Clostridia	Clostridiales	Ruminococcaceae	Ruminococcaceae_unclassified
OTU2929	2.586898222800921e-05	8.473283736379196e-06	1.6902170238658645e-05	5.0985290743620464e-05	Bacteria	Firmicutes	Clostridia	Clostridiales	Ruminococcaceae	Ruminococcaceae_unclassified
OTU293	8.62299407600307e-06	8.473283736379196e-06	0	0	Bacteria	Proteobacteria	Gammaproteobacteria	Enterobacteriales	Enterobacteriaceae	Enterobacteriaceae_unclassified
OTU2930	0	8.473283736379196e-06	0	5.9482839200890546e-05	Bacteria	Firmicutes	Clostridia	Clostridiales	Clostridiales_unclassified	Clostridiales_unclassified
OTU2931	0	0	0	8.497548457270077e-06	Bacteria	Firmicutes	Clostridia	Clostridiales	Lachnospiraceae	Lachnospiraceae_unclassified
OTU2932	0	0	0	8.497548457270077e-06	Bacteria	Firmicutes	Clostridia	Clostridiales	Ruminococcaceae	Ruminococcaceae_unclassified
OTU2933	8.62299407600307e-06	8.473283736379196e-06	8.451085119329322e-06	8.497548457270078e-05	Bacteria	Firmicutes	Clostridia	Clostridiales	Ruminococcaceae	Ruminococcaceae_unclassified
OTU2934	6.898395260802455e-05	1.6946567472758393e-05	0.00014366844702859847	9.347303302997085e-05	Bacteria	Firmicutes	Clostridia	Clostridiales	Ruminococcaceae	Ruminococcaceae_unclassified
OTU2935	0	0	0	8.497548457270077e-06	Bacteria	Firmicutes	Clostridia	Clostridiales	Clostridiales_unclassified	Clostridiales_unclassified
[truncated: 5,361 more rows]

## Sheet: Fig4 B
Con	ASD	DCH_H	DCH_H+ASD
0.026289	0.049029	0.023677	0.032153
0.022203	0.035206	0.011848	0.025882
0.016146	0.039891	0.011919	0.068194
0.042524	0.051584	0.014274	0.030424
0.035624	0.049594	0.022984	0.068817

## Sheet: Fig4 C
OTU_ID	ASD1	ASD2	ASD3	ASD4	ASD5	Con1	Con2	Con3	Con4	Con5				OTU_ID	ASD1	ASD2	ASD3	ASD4	ASD5	DCH_H+ASD1	DCH_H+ASD2	DCH_H+ASD3	DCH_H+ASD4	DCH_H+ASD5
OTU1	0	0	0	0	0	0	0	0	0	0				OTU1	0	0	0	0	0	0	0	0	0	0.000127022
OTU10	0.000254615	4.22565e-05	0.000212071	0	8.45881e-05	4.31835e-05	0.000174436	0.000129388	0.000212938	8.61549e-05				OTU10	0.000254615	4.22565e-05	0.000212071	0	8.45881e-05	0.00021675	0.000126502	0.000422137	0.000169556	0.000465746
OTU100	0.000169743	4.22565e-05	8.48284e-05	8.48644e-05	0	4.31835e-05	0.000130827	8.62589e-05	4.25876e-05	8.61549e-05				OTU100	0.000169743	4.22565e-05	8.48284e-05	8.48644e-05	0	8.67002e-05	4.21674e-05	8.44274e-05	4.2389e-05	0.000127022
OTU1000	4.24358e-05	8.4513e-05	0	0	0	0.000215917	4.36091e-05	8.62589e-05	4.25876e-05	8.61549e-05				OTU1000	4.24358e-05	8.4513e-05	0	0	0	0.0001734	4.21674e-05	0	0	8.46812e-05
OTU1001	0	0	0	0	0	0	4.36091e-05	0	0	0				OTU1001	0	0	0	0	0	0	0	0	0	0
OTU1003	0	4.22565e-05	0	0	0	0	4.36091e-05	0	0	4.30775e-05				OTU1003	0	4.22565e-05	0	0	0	0	0	0	0	0
OTU1004	0	0	0	0	0	0	0	0	0	0				OTU1004	0	0	0	0	0	4.33501e-05	0	0	0	0
OTU1006	0	0	0	0	0	0	0	0	0	0				OTU1006	0	0	0	0	0	0	0	0	0	0
OTU1008	4.24358e-05	0	4.24142e-05	4.24322e-05	8.45881e-05	0.000302284	0	0.000172518	0	0				OTU1008	4.24358e-05	0	4.24142e-05	4.24322e-05	8.45881e-05	0	0.000126502	0	0	0
OTU1009	0.000339487	0.000676104	8.48284e-05	0.000127297	0.000549822	0.000518202	0.000130827	0.000172518	0.000298113	0.000516929				OTU1009	0.000339487	0.000676104	8.48284e-05	0.000127297	0.000549822	0.000303451	0.000210837	0.000211068	0.000254334	0.000127022
OTU101	0.000127307	8.4513e-05	4.24142e-05	0.000127297	4.2294e-05	4.31835e-05	0.000130827	8.62589e-05	8.51752e-05	0.000215387				OTU101	0.000127307	8.4513e-05	4.24142e-05	0.000127297	4.2294e-05	0	0.000126502	0.000126641	4.2389e-05	0.000254044
OTU1010	0	0	4.24142e-05	0	0.000126882	4.31835e-05	4.36091e-05	4.31295e-05	0.000127763	0				OTU1010	0	0	4.24142e-05	0	0.000126882	4.33501e-05	0	0	0	4.23406e-05
OTU1011	0	0	0	0	0	0.000172734	0	0.000258777	0	4.30775e-05				OTU1011	0	0	0	0	0	0	0	0	0	0
OTU1012	8.48716e-05	0.000211282	4.24142e-05	0	0.000718998	0.000820486	4.36091e-05	8.62589e-05	4.25876e-05	0				OTU1012	8.48716e-05	0.000211282	4.24142e-05	0	0.000718998	4.33501e-05	4.21674e-05	0	0.000127167	0
OTU1013	0	0.000126769	0	0	0	0.000302284	4.36091e-05	8.62589e-05	0	8.61549e-05				OTU1013	0	0.000126769	0	0	0	0	0.000126502	0	8.47781e-05	0
OTU1014	8.48716e-05	0.000633847	0	0.000169729	4.2294e-05	0.000345468	4.36091e-05	8.62589e-05	0	4.30775e-05				OTU1014	8.48716e-05	0.000633847	0	0.000169729	4.2294e-05	8.67002e-05	0	0	0	4.23406e-05
OTU1015	0	0.00101416	4.24142e-05	0	0.000253764	0.000172734	4.36091e-05	0.000172518	4.25876e-05	4.30775e-05				OTU1015	0	0.00101416	4.24142e-05	0	0.000253764	4.33501e-05	0	0	8.47781e-05	0
OTU1016	0	4.22565e-05	0	0	4.2294e-05	0.00012955	0	4.31295e-05	0	0				OTU1016	0	4.22565e-05	0	0	4.2294e-05	0	0	0	0	0
OTU1017	4.24358e-05	4.22565e-05	0	0	0	0	0	0.000215647	0	0				OTU1017	4.24358e-05	4.22565e-05	0	0	0	0	0	4.22137e-05	0	0
OTU1018	8.48716e-05	0.000169026	0	0	0	4.31835e-05	4.36091e-05	0	4.25876e-05	0.000215387				OTU1018	8.48716e-05	0.000169026	0	0	0	4.33501e-05	4.21674e-05	4.22137e-05	0	0.000169362
OTU1019	4.24358e-05	4.22565e-05	4.24142e-05	8.48644e-05	8.45881e-05	0	0	0	0	0				OTU1019	4.24358e-05	4.22565e-05	4.24142e-05	8.48644e-05	8.45881e-05	8.67002e-05	0	0	0	0.000127022
OTU102	0	0	4.24142e-05	0	0	0	0.000218045	0	0	8.61549e-05				OTU102	0	0	4.24142e-05	0	0	0	0	0	0	0
OTU1020	0	4.22565e-05	0	0	0	0.000215917	0	0	0	0				OTU1020	0	4.22565e-05	0	0	0	0	0	0	0	0
OTU1022	0	0	4.24142e-05	4.24322e-05	0	4.31835e-05	0	0	0	0				OTU1022	0	0	4.24142e-05	4.24322e-05	0	0	0	0	0	0
OTU1023	0	0	0	0	0	0.000431835	0	8.62589e-05	0	0				OTU1023	0	0	0	0	0	0	0	0	0	0
OTU1025	0	0	0	0	0	4.31835e-05	0	4.31295e-05	0	0				OTU1025	0	0	0	0	0	0	0	0	0	0
OTU1026	0	0	0	0	0	8.6367e-05	0	0	0	0				OTU1026	0	0	0	0	0	0	0	0	0	0
OTU1027	0	0	0	0	0	4.31835e-05	0	0	0	0				OTU1027	0	0	0	0	0	0	0	0	0	0
OTU1028	0	4.22565e-05	4.24142e-05	0	4.2294e-05	8.6367e-05	0	0	4.25876e-05	4.30775e-05				OTU1028	0	4.22565e-05	4.24142e-05	0	4.2294e-05	0	0	0	0	4.23406e-05
OTU1029	0	0	0	0	0	4.31835e-05	0	0	0	4.30775e-05				OTU1029	0	0	0	0	0	0	0	0	0	0
OTU103	0	0	0.000169657	0.000169729	8.45881e-05	0	8.72182e-05	0.000517554	4.25876e-05	4.30775e-05				OTU103	0	0	0.000169657	0.000169729	8.45881e-05	0.0001734	0.00016867	0.000168855	0.000381501	0.000169362
OTU1030	0.000254615	0.000211282	0	0.000127297	0	4.31835e-05	4.36091e-05	0	0.000425876	0.00017231				OTU1030	0.000254615	0.000211282	0	0.000127297	0	0.00021675	0.00016867	8.44274e-05	0.000211945	8.46812e-05
OTU1031	0	0	0	0	0	0	0.000174436	0	0	0				OTU1031	0	0	0	0	0	0	0	0	0	0
OTU1032	0	8.4513e-05	0	8.48644e-05	4.2294e-05	0.00012955	0	0.000129388	0	4.30775e-05				OTU1032	0	8.4513e-05	0	8.48644e-05	4.2294e-05	0	0	0	0	0
OTU1033	0	0.000126769	0	0	4.2294e-05	4.31835e-05	4.36091e-05	0	0	0				OTU1033	0	0.000126769	0	0	4.2294e-05	0	0	0	0	0
OTU1034	0	0	0	0	0	4.31835e-05	4.36091e-05	4.31295e-05	0	0				OTU1034	0	0	0	0	0	0	0	0	0	0
OTU1035	0	0	4.24142e-05	4.24322e-05	0	0.000388651	0	0.000690072	0	0				OTU1035	0	0	4.24142e-05	4.24322e-05	0	0	0	0	0	0
OTU1036	0	0	0	0	0	4.31835e-05	0	0	0	0				OTU1036	0	0	0	0	0	0	0	0	0	0
OTU1037	4.24358e-05	0.000380308	0	0	0	4.31835e-05	0	0	0	4.30775e-05				OTU1037	4.24358e-05	0.000380308	0	0	0	0	0	4.22137e-05	0	0
OTU1038	4.24358e-05	0.000211282	0	0	4.2294e-05	0.00012955	0	4.31295e-05	0	8.61549e-05				OTU1038	4.24358e-05	0.000211282	0	0	4.2294e-05	0	0	4.22137e-05	0	0
OTU1039	4.24358e-05	0	0	0	0	4.31835e-05	0	0	4.25876e-05	0				OTU1039	4.24358e-05	0	0	0	0	0	0	0	0	0
OTU104	0.000806281	0.000380308	4.24142e-05	4.24322e-05	0	0	0	0	4.25876e-05	0				OTU104	0.000806281	0.000380308	4.24142e-05	4.24322e-05	0	0.000476851	0	0	0	0.000296384
OTU1040	0	0	0	0	0	4.31835e-05	0	0	0	0				OTU1040	0	0	0	0	0	0	0	0	0	0
OTU1041	0	4.22565e-05	0	0	4.2294e-05	4.31835e-05	0	0	0	0				OTU1041	0	4.22565e-05	0	0	4.2294e-05	4.33501e-05	0	0	0	4.23406e-05
OTU1042	0	4.22565e-05	0	0	0	8.6367e-05	0	0.000172518	0	0				OTU1042	0	4.22565e-05	0	0	0	0	0	0	0	0
OTU1043	0	0	0	0	0	0	0	4.31295e-05	0	0				OTU1043	0	0	0	0	0	0	0	0	0	0
OTU1044	0	0	0	0	0	4.31835e-05	0	0	0	0				OTU1044	0	0	0	0	0	0	0	0	0	0
OTU1045	4.24358e-05	0	4.24142e-05	0	4.2294e-05	0	4.36091e-05	0	8.51752e-05	4.30775e-05				OTU1045	4.24358e-05	0	4.24142e-05	0	4.2294e-05	0	0	0	4.2389e-05	0
OTU1046	0	0.000126769	0	0	0	4.31835e-05	0	4.31295e-05	0	0				OTU1046	0	0.000126769	0	0	0	0	0	0	0	4.23406e-05
OTU1047	8.48716e-05	8.4513e-05	4.24142e-05	0	4.2294e-05	4.31835e-05	4.36091e-05	4.31295e-05	0	0				OTU1047	8.48716e-05	8.4513e-05	4.24142e-05	0	4.2294e-05	8.67002e-05	0.000126502	4.22137e-05	0	0
OTU1049	0	0	4.24142e-05	0	0	4.31835e-05	0	4.31295e-05	0	0				OTU1049	0	0	4.24142e-05	0	0	0	0	0	0	0
OTU105	0	0	0	0	0	0	0.000174436	0	0	0				OTU105	0	0	0	0	0	0	0	0	0	0
OTU1050	0	0	0	0	0	0.00012955	0	0	0	0				OTU1050	0	0	0	0	0	0	0	0	0	0
OTU1051	0.000169743	8.4513e-05	0	0	0	0.000215917	4.36091e-05	0.000172518	0	4.30775e-05				OTU1051	0.000169743	8.4513e-05	0	0	0	0	0	8.44274e-05	0	0
OTU1052	0	0	0	0	0	0	0	0	0	0				OTU1052	0	0	0	0	0	4.33501e-05	0	0	0	0
OTU1053	0	0	0	0	0	4.31835e-05	0	0	0	0				OTU1053	0	0	0	0	0	0	0	0	0	0
OTU1055	0	0	0	0	0	0	0	0	0	4.30775e-05				OTU1055	0	0	0	0	0	0	4.21674e-05	0	4.2389e-05	0
OTU1056	0	0.000169026	0	0	8.45881e-05	0.000215917	4.36091e-05	4.31295e-05	0	0				OTU1056	0	0.000169026	0	0	8.45881e-05	4.33501e-05	0	0	0	0
OTU1057	4.24358e-05	4.22565e-05	4.24142e-05	0	0	0.000259101	8.72182e-05	4.31295e-05	0.000127763	0.000129232				OTU1057	4.24358e-05	4.22565e-05	4.24142e-05	0	0	4.33501e-05	4.21674e-05	0	0	0
OTU1058	0	0	0	0	0	0	4.36091e-05	0	0	0				OTU1058	0	0	0	0	0	0	0	0	0	0
OTU1059	0	8.4513e-05	0	0	0	8.6367e-05	0	4.31295e-05	0	0				OTU1059	0	8.4513e-05	0	0	0	0	0	0	0	0
OTU106	0	4.22565e-05	4.24142e-05	0.000297026	0	0	0	4.31295e-05	0	4.30775e-05				OTU106	0	4.22565e-05	4.24142e-05	0.000297026	0	0	0	0.000126641	0	4.23406e-05
OTU1061	0	8.4513e-05	0	0	4.2294e-05	4.31835e-05	0	0	0	0				OTU1061	0	8.4513e-05	0	0	4.2294e-05	0	0	0	0	0
OTU1062	0	4.22565e-05	0	0	0	0	0	0	0	0				OTU1062	0	4.22565e-05	0	0	0	0	0	0	0	0
OTU1063	0	0	0	0	0	8.6367e-05	0	0	0	0				OTU1063	0	0	0	0	0	0	0	0	0	0
OTU1064	0	0	0	0	4.2294e-05	4.31835e-05	0	0	0	0				OTU1064	0	0	0	0	4.2294e-05	0	0	0	0	0
OTU1065	0	0	0	0	0	0	0	0	0	0				OTU1065	0	0	0	0	0	0	4.21674e-05	0	0	0
OTU1066	8.48716e-05	0.000591591	8.48284e-05	8.48644e-05	0.00063441	0.000647752	0.000130827	4.31295e-05	0.000212938	0.000258465				OTU1066	8.48716e-05	0.000591591	8.48284e-05	8.48644e-05	0.00063441	0.000303451	0.000379507	0	0.000169556	0.000127022
OTU1067	0	0	0	0	0	4.31835e-05	4.36091e-05	0	4.25876e-05	4.30775e-05				OTU1067	0	0	0	0	0	0	0	4.22137e-05	0	0
OTU1068	0	8.4513e-05	8.48284e-05	0	0	4.31835e-05	0	4.31295e-05	0	0				OTU1068	0	8.4513e-05	8.48284e-05	0	0	0	0	0	0	0
OTU107	0	0	4.24142e-05	4.24322e-05	0	0	4.36091e-05	0	0	0				OTU107	0	0	4.24142e-05	4.24322e-05	0	0	0	0	0	0
OTU1070	8.48716e-05	0.000211282	0.000890699	0.000297026	0.000253764	8.6367e-05	0.000130827	4.31295e-05	0.000127763	8.61549e-05				OTU1070	8.48716e-05	0.000211282	0.000890699	0.000297026	0.000253764	0.000780302	0.000548176	0.000337709	0.000169556	0.000338725
OTU1072	4.24358e-05	0	0	0	0	4.31835e-05	4.36091e-05	0	0	4.30775e-05				OTU1072	4.24358e-05	0	0	0	0	8.67002e-05	0	4.22137e-05	4.2389e-05	0
OTU1073	0	0	4.24142e-05	0	0	4.31835e-05	0	0	0	0				OTU1073	0	0	4.24142e-05	0	0	0	0	0	0	0
OTU1074	4.24358e-05	4.22565e-05	0	0	0	0.000388651	0.000174436	0.000474424	0	8.61549e-05				OTU1074	4.24358e-05	4.22565e-05	0	0	0	0	0	0.000126641	0	0
OTU1075	0	0	0	0	0	4.31835e-05	4.36091e-05	4.31295e-05	0	4.30775e-05				OTU1075	0	0	0	0	0	0	0	4.22137e-05	0	0
OTU1076	0	8.4513e-05	0	0	0	4.31835e-05	0	0	0	4.30775e-05				OTU1076	0	8.4513e-05	0	0	0	0	0	0	0	0
OTU1078	0	0.000126769	0	0	4.2294e-05	0.000172734	0	0.000172518	0	4.30775e-05				OTU1078	0	0.000126769	0	0	4.2294e-05	8.67002e-05	4.21674e-05	0	0	0
OTU1079	0	0	0	0	0	8.6367e-05	0	0	0	0				OTU1079	0	0	0	0	0	0	0	0	0	0
OTU108	0	0	0	0	0	0	0	0	0	0				OTU108	0	0	0	0	0	0	0	0	0	0
OTU1080	0	0	0	0	0	4.31835e-05	0	4.31295e-05	0	0				OTU1080	0	0	0	0	0	0	0	0	0	0
OTU1081	0	0	0	0	0	4.31835e-05	0	0	0	0				OTU1081	0	0	0	0	0	0	0	0	0	0
OTU1082	0	4.22565e-05	0	0	0	4.31835e-05	0	0	0	0				OTU1082	0	4.22565e-05	0	0	0	0	0	0	0	0
OTU1084	8.48716e-05	0	4.24142e-05	4.24322e-05	4.2294e-05	4.31835e-05	0.000130827	0	0	0.000129232				OTU1084	8.48716e-05	0	4.24142e-05	4.24322e-05	4.2294e-05	0.0001734	0	0	4.2389e-05	0.000127022
OTU1085	0	4.22565e-05	0	0	0	0	0	0	0	0				OTU1085	0	4.22565e-05	0	0	0	0	0	0	0	0
OTU1086	0	0	0	0	0	4.31835e-05	0	0	0	0				OTU1086	0	0	0	0	0	0	0	0	0	0
OTU1088	0	0	0	0	0	4.31835e-05	0	0	0	0				OTU1088	0	0	0	0	0	0	0	0	0	0
OTU1089	4.24358e-05	0	0	0	0	0	4.36091e-05	0	4.25876e-05	0				OTU1089	4.24358e-05	0	0	0	0	4.33501e-05	0	0	0	0
OTU109	0	4.22565e-05	0	4.24322e-05	0	0	4.36091e-05	0	4.25876e-05	4.30775e-05				OTU109	0	4.22565e-05	0	4.24322e-05	0	0.00021675	4.21674e-05	0	0.000296723	0.000508087
OTU1090	0	0	0	0	0	4.31835e-05	0	0	0	0				OTU1090	0	0	0	0	0	0	0	0	0	0
OTU1091	0	8.4513e-05	0	0	4.2294e-05	8.6367e-05	4.36091e-05	0	0	0				OTU1091	0	8.4513e-05	0	0	4.2294e-05	0	0	4.22137e-05	0	0
OTU1092	0	0	0	0	0	4.31835e-05	0	0	0	0				OTU1092	0	0	0	0	0	0	0	0	0	0
OTU1093	0	0	0	0	0	4.31835e-05	0	0	0	0				OTU1093	0	0	0	0	0	0	0	0	0	0
OTU1094	0	0	0	0	0	4.31835e-05	0	0	0	0				OTU1094	0	0	0	0	0	0	0	0	0	0
OTU1095	0	0	0	0	0	4.31835e-05	4.36091e-05	0	0	0				OTU1095	0	0	0	0	0	0	0	0	0	0
OTU1097	0	0	4.24142e-05	0	4.2294e-05	4.31835e-05	0	0	0	0				OTU1097	0	0	4.24142e-05	0	4.2294e-05	0	0	0	0	0
OTU1098	4.24358e-05	0	0	0	0	4.31835e-05	0	0	0	4.30775e-05				OTU1098	4.24358e-05	0	0	0	0	0	0	0	0	0
OTU11	0.000424358	4.22565e-05	4.24142e-05	0.000212161	4.2294e-05	4.31835e-05	0.000348873	4.31295e-05	8.51752e-05	4.30775e-05				OTU11	0.000424358	4.22565e-05	4.24142e-05	0.000212161	4.2294e-05	4.33501e-05	8.43348e-05	0.000253282	4.2389e-05	0.000169362
OTU110	0.00127307	0.00156349	0.00288417	0.00178215	0.000972763	0.000906853	0.000828573	0.00081946	0.00298113	0.000732317				OTU110	0.00127307	0.00156349	0.00288417	0.00178215	0.000972763	0.000823652	0.0020662	0.00160412	0.000763003	0.000381065
OTU1101	0	0	0	0	0	4.31835e-05	0	4.31295e-05	0	0				OTU1101	0	0	0	0	0	0	0	0	0	0
OTU1102	0	4.22565e-05	0	0	0	4.31835e-05	0	0	0	0				OTU1102	0	4.22565e-05	0	0	0	0	0	0	0	0
OTU1104	0	0	0	0	8.45881e-05	0	0	0	0	0				OTU1104	0	0	0	0	8.45881e-05	4.33501e-05	0	4.22137e-05	0	0
OTU1105	0	0.000126769	0	0	4.2294e-05	0.00012955	4.36091e-05	0	4.25876e-05	8.61549e-05				OTU1105	0	0.000126769	0	0	4.2294e-05	0	4.21674e-05	0	4.2389e-05	0
OTU1106	0	0	4.24142e-05	8.48644e-05	0	0	0.000305264	0	0	0.000215387				OTU1106	0	0	4.24142e-05	8.48644e-05	0	4.33501e-05	8.43348e-05	0	4.2389e-05	0
OTU1107	0	0	0	0	0	0	4.36091e-05	0	0	0				OTU1107	0	0	0	0	0	0	0	0	0	4.23406e-05
OTU1108	4.24358e-05	0.000126769	0	4.24322e-05	0.000761293	0.000172734	0.00266015	0	0.000596227	0.0026708				OTU1108	4.24358e-05	0.000126769	0	4.24322e-05	0.000761293	0.00628576	4.21674e-05	0.000126641	0.000339112	0.00461512
OTU111	0	8.4513e-05	0	4.24322e-05	0	0	0	0	0	8.61549e-05				OTU111	0	8.4513e-05	0	4.24322e-05	0	8.67002e-05	8.43348e-05	0	0	0.000127022
OTU1110	0.000127307	8.4513e-05	0	0	0.00021147	4.31835e-05	0.000130827	0	0.000127763	8.61549e-05				OTU1110	0.000127307	8.4513e-05	0	0	0.00021147	0.00013005	8.43348e-05	0	0.000127167	8.46812e-05
OTU1111	0	0	0	0	0	0	4.36091e-05	0	0	0				OTU1111	0	0	0	0	0	0	0	0	0	0
OTU1113	0	0	0	0	0	0	4.36091e-05	0	0	0				OTU1113	0	0	0	0	0	0	0	0	0	0
OTU1114	4.24358e-05	0	0	0	0	0	0	0	0	0				OTU1114	4.24358e-05	0	0	0	0	0	0	0	0	0
OTU1115	8.48716e-05	4.22565e-05	0	0	0.000465234	4.31835e-05	4.36091e-05	0	8.51752e-05	4.30775e-05				OTU1115	8.48716e-05	4.22565e-05	0	0	0.000465234	8.67002e-05	0	8.44274e-05	0	8.46812e-05
OTU1116	0	0	0	0	0	0	8.72182e-05	0	0	0				OTU1116	0	0	0	0	0	0	0	0	0	0
OTU1117	0	0	0	0	0	0	4.36091e-05	0	0	4.30775e-05				OTU1117	0	0	0	0	0	0	0	0	0	0
OTU1118	0	0	0	0	0	0	0.000305264	0	0	0				OTU1118	0	0	0	0	0	0	0	0	0	0
OTU1119	0	0	0	0	0	0	0.000130827	0	0	0				OTU1119	0	0	0	0	0	0	0	0	0	0
OTU112	0.000169743	0.000126769	0	8.48644e-05	4.2294e-05	0	0	0	0	0				OTU112	0.000169743	0.000126769	0	8.48644e-05	4.2294e-05	0	0.000253004	0	0.000127167	0
OTU1120	0	0	4.24142e-05	0	0	0	0.000218045	0	0	8.61549e-05				OTU1120	0	0	4.24142e-05	0	0	0.00013005	0	0	0	0.000127022
OTU1122	0	0	0	0	0	0	0	0	0	0				OTU1122	0	0	0	0	0	0	0	0	0	0
OTU1123	0	0	0	0	0	0	4.36091e-05	0	0	0				OTU1123	0	0	0	0	0	0	0	0	0	0
OTU1125	0	0	0	0	4.2294e-05	0	0	0	0	0				OTU1125	0	0	0	0	4.2294e-05	0	0	0	0	0
OTU1126	0	4.22565e-05	0	0	0	0	4.36091e-05	0	0	0				OTU1126	0	4.22565e-05	0	0	0	0	0	0.000126641	0	0
OTU1127	0	0	0	0	4.2294e-05	0	4.36091e-05	0	0	0				OTU1127	0	0	0	0	4.2294e-05	8.67002e-05	0	0	0	0
OTU1128	0	0	0	0	0	0	0	0	0	0				OTU1128	0	0	0	0	0	0	0	0	0	4.23406e-05
OTU1129	0	4.22565e-05	0	0	4.2294e-05	4.31835e-05	8.72182e-05	0	0	8.61549e-05				OTU1129	0	4.22565e-05	0	0	4.2294e-05	0	0	0	0	0
OTU113	8.48716e-05	4.22565e-05	0	4.24322e-05	4.2294e-05	0	4.36091e-05	0	0	8.61549e-05				OTU113	8.48716e-05	4.22565e-05	0	4.24322e-05	4.2294e-05	4.33501e-05	0.000253004	8.44274e-05	0.000720614	0.000127022
OTU1130	0	0	0	0	0	0	4.36091e-05	0	0	0				OTU1130	0	0	0	0	0	0	0	0	0	0
OTU1131	4.24358e-05	0	0	0	0	0	4.36091e-05	0	0	0				OTU1131	4.24358e-05	0	0	0	0	0	0	0	0	0
OTU1132	0	0	4.24142e-05	0	0	0	4.36091e-05	0	0	0				OTU1132	0	0	4.24142e-05	0	0	0	0	0	0	0
OTU1134	0	0	0	0	4.2294e-05	0	0	0	0	0				OTU1134	0	0	0	0	4.2294e-05	0	0	0	0	0
OTU1135	0	0	0	0	0	4.31835e-05	0	0	0	0				OTU1135	0	0	0	0	0	0	0	0	0	0
OTU1136	0	0	0	0	4.2294e-05	0	4.36091e-05	0	0	0				OTU1136	0	0	0	0	4.2294e-05	0	4.21674e-05	0	0	0
OTU1137	0	4.22565e-05	0	0	0	0	8.72182e-05	0	8.51752e-05	4.30775e-05				OTU1137	0	4.22565e-05	0	0	0	0.00013005	0	0	0	0
OTU1138	0	0	0	0	0	0	4.36091e-05	0	0	4.30775e-05				OTU1138	0	0	0	0	0	0	4.21674e-05	0	0	0
OTU1139	0	0	0	0	0	0	4.36091e-05	0	0	0				OTU1139	0	0	0	0	0	0	0	0	0	0
OTU114	0.000127307	0	0	0	8.45881e-05	0	4.36091e-05	0	0.000511051	0				OTU114	0.000127307	0	0	0	8.45881e-05	0	0	0.000168855	0.000127167	0.000296384
OTU1141	0	0	0	0	0	0	8.72182e-05	0	0	0				OTU1141	0	0	0	0	0	0	0	4.22137e-05	0	0
OTU1142	0	0	0	0	0.00021147	4.31835e-05	0.0004797	0	0.00017035	0.000473852				OTU1142	0	0	0	0	0.00021147	0.0014739	4.21674e-05	0	4.2389e-05	0.000762131
OTU1146	0	0	0	0	0	0	4.36091e-05	0	0	0				OTU1146	0	0	0	0	0	0	0	0	0	0
OTU1147	0	0	0	0	0	0	4.36091e-05	0	0	0				OTU1147	0	0	0	0	0	4.33501e-05	0	0	0	0
OTU1148	0	0	0	0	0	0	0	0	0	0				OTU1148	0	0	0	0	0	4.33501e-05	0	0	0	0
OTU1149	0	0	0	0	0	0	0	0	0	0				OTU1149	0	0	0	0	0	0	0	4.22137e-05	0	0
OTU115	0	0	0	0	4.2294e-05	0	0	0	8.51752e-05	4.30775e-05				OTU115	0	0	0	0	4.2294e-05	0	0	0	0.000127167	0
OTU1151	0	0	0	8.48644e-05	4.2294e-05	0	4.36091e-05	0	0	0				OTU1151	0	0	0	8.48644e-05	4.2294e-05	4.33501e-05	4.21674e-05	4.22137e-05	0	4.23406e-05
OTU1153	4.24358e-05	4.22565e-05	0	8.48644e-05	4.2294e-05	0	4.36091e-05	0	0.000212938	0				OTU1153	4.24358e-05	4.22565e-05	0	8.48644e-05	4.2294e-05	0	0.000126502	0	0.000211945	0
OTU1154	0	0	0	0	4.2294e-05	0	8.72182e-05	4.31295e-05	4.25876e-05	0				OTU1154	0	0	0	0	4.2294e-05	0.000346801	0.000126502	0	0	0.000211703
OTU1155	0	0	0.000127243	8.48644e-05	0	4.31835e-05	0.000392482	0.000129388	0	0.00017231				OTU1155	0	0	0.000127243	8.48644e-05	0	0.000563551	0	0.000168855	0	0.000592768
OTU1156	8.48716e-05	0.000126769	0	0	0	4.31835e-05	0	4.31295e-05	0.000127763	4.30775e-05				OTU1156	8.48716e-05	0.000126769	0	0	0	0	0	0	0	4.23406e-05
OTU1157	0	8.4513e-05	0	0	0	0	4.36091e-05	0	0	0				OTU1157	0	8.4513e-05	0	0	0	0	0	0	0	0
OTU1158	0	0	4.24142e-05	0	4.2294e-05	0	4.36091e-05	0	0	4.30775e-05				OTU1158	0	0	4.24142e-05	0	4.2294e-05	0.000260101	4.21674e-05	0	0	0.000127022
OTU1159	0	8.4513e-05	0	0	0	0	4.36091e-05	0	0	0				OTU1159	0	8.4513e-05	0	0	0	0	0	0	0	0
OTU116	8.48716e-05	0	0	0	4.2294e-05	0	4.36091e-05	4.31295e-05	0	8.61549e-05				OTU116	8.48716e-05	0	0	0	4.2294e-05	0	0	0	8.47781e-05	0
OTU1160	0	0	0	0	4.2294e-05	4.31835e-05	4.36091e-05	0.000129388	0	4.30775e-05				OTU1160	0	0	0	0	4.2294e-05	0	0	0	0	0
OTU1161	4.24358e-05	0	0	0	0	0	8.72182e-05	0	0	0				OTU1161	4.24358e-05	0	0	0	0	0	0	0	0	0
OTU1162	4.24358e-05	4.22565e-05	0	0	0	0	0	4.31295e-05	0	4.30775e-05				OTU1162	4.24358e-05	4.22565e-05	0	0	0	0	0	4.22137e-05	0	0
OTU1163	0	0.00122544	8.48284e-05	0.000169729	8.45881e-05	0.000172734	4.36091e-05	0	0	4.30775e-05				OTU1163	0	0.00122544	8.48284e-05	0.000169729	8.45881e-05	8.67002e-05	0	0	0	0
OTU1165	0	0	0	0	0	0	4.36091e-05	0	0	4.30775e-05				OTU1165	0	0	0	0	0	0	0	0	0	0
OTU1166	0	0	0	4.24322e-05	0	0	4.36091e-05	0	0	0				OTU1166	0	0	0	4.24322e-05	0	0	0	0	4.2389e-05	4.23406e-05
OTU1167	0	0	0	0	0	0	4.36091e-05	0	0	0				OTU1167	0	0	0	0	0	0	0	0	0	0
OTU1168	0	0	0	0	0	0	8.72182e-05	0	0	0				OTU1168	0	0	0	0	0	0	0	0	0	0
OTU1169	0	0	0	0	0	0	4.36091e-05	0	0	0				OTU1169	0	0	0	0	0	0	0	0	0	0
OTU117	0	0	0	0	0	0	0	0	0	0.000258465				OTU117	0	0	0	0	0	0	0	0	0	0
OTU1170	0	0	0	0	0	0	4.36091e-05	0	0	0				OTU1170	0	0	0	0	0	0	0	4.22137e-05	0	0
OTU1171	0	0	0	0	0	0	4.36091e-05	0	0	4.30775e-05				OTU1171	0	0	0	0	0	0	0	0	0	0
OTU1172	0	0	4.24142e-05	0	0	0	4.36091e-05	4.31295e-05	0	8.61549e-05				OTU1172	0	0	4.24142e-05	0	0	0	4.21674e-05	0	4.2389e-05	0
OTU1173	0	0.000126769	0	0	4.2294e-05	0	0	0	0	0				OTU1173	0	0.000126769	0	0	4.2294e-05	4.33501e-05	0	0	0	0
OTU1174	8.48716e-05	0.000126769	4.24142e-05	8.48644e-05	4.2294e-05	0	4.36091e-05	0	0.000127763	8.61549e-05				OTU1174	8.48716e-05	0.000126769	4.24142e-05	8.48644e-05	4.2294e-05	0	4.21674e-05	4.22137e-05	4.2389e-05	8.46812e-05
OTU1175	0	0	0	0	0	0	4.36091e-05	4.31295e-05	0	0				OTU1175	0	0	0	0	0	0	0	0	0	0
OTU1176	8.48716e-05	4.22565e-05	0	0	0	0	8.72182e-05	0	0	4.30775e-05				OTU1176	8.48716e-05	4.22565e-05	0	0	0	0	0	0	0	0
OTU1178	0	0	0	0	0	0	4.36091e-05	4.31295e-05	0	0				OTU1178	0	0	0	0	0	0	0	0	0	0
OTU1179	0	0	0	0	0	0	4.36091e-05	0	0	0				OTU1179	0	0	0	0	0	0	0	0	0	0
OTU118	0	0	0	0	0	0	0	0	0	0.00017231				OTU118	0	0	0	0	0	0	0	4.22137e-05	0	0
OTU1181	0	4.22565e-05	0	0	4.2294e-05	4.31835e-05	0	0	0	0				OTU1181	0	4.22565e-05	0	0	4.2294e-05	0	4.21674e-05	4.22137e-05	8.47781e-05	0
OTU1182	0	0	0	0	4.2294e-05	4.31835e-05	0	4.31295e-05	0	4.30775e-05				OTU1182	0	0	0	0	4.2294e-05	0	0	0	0	0
OTU1184	0	0	0	0	0	0	4.36091e-05	0	0	0				OTU1184	0	0	0	0	0	0	8.43348e-05	0	4.2389e-05	4.23406e-05
OTU1185	8.48716e-05	0.000169026	0	4.24322e-05	0	0	0	0	0	4.30775e-05				OTU1185	8.48716e-05	0.000169026	0	4.24322e-05	0	4.33501e-05	0	0	0	0
OTU1186	0.000424358	0.000380308	0	4.24322e-05	0	8.6367e-05	0.000218045	8.62589e-05	0.000809165	0.000387697				OTU1186	0.000424358	0.000380308	0	4.24322e-05	0	0.000476851	0.00016867	0	0.000127167	0.000381065
OTU1187	0	0	0	0	0	0	4.36091e-05	0	0	0				OTU1187	0	0	0	0	0	0	0	0	0	0
OTU1189	0.000381922	0.000633847	0	4.24322e-05	0	4.31835e-05	0.000130827	8.62589e-05	0.00017035	0.000215387				OTU1189	0.000381922	0.000633847	0	4.24322e-05	0	0.0001734	4.21674e-05	4.22137e-05	4.2389e-05	8.46812e-05
OTU119	0	0	0	0	0	0	0	0	0	0				OTU119	0	0	0	0	0	0	0	0	0	0
OTU1190	0	0	0	0	0	0	0	0	0	0				OTU1190	0	0	0	0	0	0	4.21674e-05	0	0	0
OTU1191	0	0	0	0	0	0	8.72182e-05	0	0	0				OTU1191	0	0	0	0	0	0	0	0	0	0
OTU1192	0	0	0	0	0	0	4.36091e-05	0	0	0				OTU1192	0	0	0	0	0	0	0	0	0	0
OTU1193	0	0	0	0	0	0	4.36091e-05	0	0	0				OTU1193	0	0	0	0	0	0	0	0	0	0
OTU1195	0	0	0	0	0	0	0.000174436	0	0	0				OTU1195	0	0	0	0	0	0	0	0	0	0
OTU1196	0	0	0	0	0	0	4.36091e-05	0	0	4.30775e-05				OTU1196	0	0	0	0	0	0	0	0	0	0
OTU1197	0	0	0	0	0	0	8.72182e-05	0	0	0				OTU1197	0	0	0	0	0	0	0	0	0	0
OTU1198	0	0.000380308	0.000212071	0.000127297	8.45881e-05	4.31835e-05	0.000566918	0	0.000511051	0.000775394				OTU1198	0	0.000380308	0.000212071	0.000127297	8.45881e-05	0.000563551	8.43348e-05	0.000126641	0.000127167	0.000677449
OTU1199	0	0	4.24142e-05	0	0	0	8.72182e-05	0	0	4.30775e-05				OTU1199	0	0	4.24142e-05	0	0	4.33501e-05	4.21674e-05	0	0	8.46812e-05
OTU12	0.015871	0.00490175	0.0223523	0.0274536	0.237523	0.00185689	0.00732633	0.000560683	0.004131	0.00430775				OTU12	0.015871	0.00490175	0.0223523	0.0274536	0.237523	0.0188139	0.0106262	0.00489679	0.180916	0.0456855
OTU120	0.000169743	8.4513e-05	0	0	4.2294e-05	0	0	0	4.25876e-05	0				OTU120	0.000169743	8.4513e-05	0	0	4.2294e-05	4.33501e-05	0	0.000126641	0	0
OTU1200	0	0	0	0	4.2294e-05	0	4.36091e-05	0	0	0				OTU1200	0	0	0	0	4.2294e-05	0	0	0	0	0
OTU1202	0	0	0	0	0	0	0.000174436	0	0	0				OTU1202	0	0	0	0	0	0	0	0	0	0
OTU1203	0	0	0	0	0	0	4.36091e-05	0	0	4.30775e-05				OTU1203	0	0	0	0	0	0	0	0	0	8.46812e-05
OTU1204	0	0	0	0	0	0	8.72182e-05	0	0	0				OTU1204	0	0	0	0	0	0	0	0	0	0
OTU1205	0	0	0	0	0	0	4.36091e-05	0	0	0				OTU1205	0	0	0	0	0	0	0	0	0	0
OTU1206	0	4.22565e-05	0	0	0	0	0	0	8.51752e-05	4.30775e-05				OTU1206	0	4.22565e-05	0	0	0	0	0	4.22137e-05	8.47781e-05	0
OTU1207	0.00050923	0.000802873	0	8.48644e-05	0.00148029	0.000259101	0.000305264	0.000172518	0.000255526	0.00034462				OTU1207	0.00050923	0.000802873	0	8.48644e-05	0.00148029	0.000303451	0.000716846	0.000126641	0.000847781	0.000169362
OTU1209	0.000254615	0	0	0	0	4.31835e-05	0.000218045	0.000129388	0.000127763	0.000215387				OTU1209	0.000254615	0	0	0	0	0.000390151	4.21674e-05	0.000126641	0.000169556	0.000127022
OTU121	0	0	0	0	8.45881e-05	0	0	0	0	0				OTU121	0	0	0	0	8.45881e-05	0	0	0	0	0
OTU1210	0	4.22565e-05	0	0	0	0	0.000174436	0	0.000127763	0.000215387				OTU1210	0	4.22565e-05	0	0	0	0.0001734	0	4.22137e-05	0	4.23406e-05
OTU1211	8.48716e-05	0.000126769	0	0	0	0	4.36091e-05	0	8.51752e-05	8.61549e-05				OTU1211	8.48716e-05	0.000126769	0	0	0	0	0	0	0	0
OTU1212	0	0	0	0	0	0	4.36091e-05	0	0	0				OTU1212	0	0	0	0	0	0	0	0	0	0
OTU1213	0	0	0	0	0	0	4.36091e-05	0	0	0				OTU1213	0	0	0	0	0	0	0	0	0	0
OTU1214	0	0.000126769	4.24142e-05	4.24322e-05	4.2294e-05	4.31835e-05	4.36091e-05	4.31295e-05	4.25876e-05	4.30775e-05				OTU1214	0	0.000126769	4.24142e-05	4.24322e-05	4.2294e-05	4.33501e-05	4.21674e-05	0	0	0
OTU1216	0	0	0	0	4.2294e-05	0	4.36091e-05	0	0	4.30775e-05				OTU1216	0	0	0	0	4.2294e-05	0	0	0	8.47781e-05	0
OTU1217	0	0	0	0	0	0	4.36091e-05	0	0	0				OTU1217	0	0	0	0	0	0	0	0	0	0
OTU1219	0	0	0	0	0	0	4.36091e-05	0	0	0				OTU1219	0	0	0	0	0	4.33501e-05	0	0	0	0
OTU122	0	0	0	0	0	4.31835e-05	0	0	0	0				OTU122	0	0	0	0	0	0	0	0	0	0
OTU1220	0	0	0	0	0	0	0	0	4.25876e-05	0				OTU1220	0	0	0	0	0	0	8.43348e-05	0	0	0
OTU1222	0	4.22565e-05	0	0	4.2294e-05	4.31835e-05	4.36091e-05	0	4.25876e-05	0				OTU1222	0	4.22565e-05	0	0	4.2294e-05	8.67002e-05	4.21674e-05	0	4.2389e-05	4.23406e-05
OTU1224	0	0	0	0	4.2294e-05	0	0	4.31295e-05	0	0				OTU1224	0	0	0	0	4.2294e-05	0	0	0	0	0
OTU1225	0	0	0	0	0	0	4.36091e-05	0	0	0				OTU1225	0	0	0	0	0	0	0	0	0	0
OTU1226	0	4.22565e-05	0	0	4.2294e-05	0	4.36091e-05	0	0	0				OTU1226	0	4.22565e-05	0	0	4.2294e-05	0	4.21674e-05	0	4.2389e-05	0
OTU1227	0	0	0	0	0	0	0.000174436	0	0	0				OTU1227	0	0	0	0	0	0	0	0	0	0
OTU1229	0	0	0	0	0	0	0	0	0	0				OTU1229	0	0	0	0	0	0	4.21674e-05	0	0	0
OTU123	4.24358e-05	0	0	0	0	0	0	0	0.000468464	0				OTU123	4.24358e-05	0	0	0	0	0.000260101	0	0	0	0.000508087
OTU1230	0	0	0	0	0	0	4.36091e-05	0	0	0				OTU1230	0	0	0	0	0	0	0	0	0	0
OTU1232	0	0	0	0	0	0	8.72182e-05	0	0	0				OTU1232	0	0	0	0	0	0	0	0	0	0
OTU1233	4.24358e-05	4.22565e-05	0	0	0.000169176	4.31835e-05	8.72182e-05	0	0	0.00017231				OTU1233	4.24358e-05	4.22565e-05	0	0	0.000169176	8.67002e-05	0.000126502	4.22137e-05	4.2389e-05	4.23406e-05
OTU1235	0	0	0	0	0	0	8.72182e-05	0	0	0				OTU1235	0	0	0	0	0	0	0	0	0	0
OTU1236	0	0	0	0	0	0	0	0	0	0				OTU1236	0	0	0	0	0	0	0	0	4.2389e-05	0
OTU1237	4.24358e-05	0	0	0	4.2294e-05	0	0	0	0	0				OTU1237	4.24358e-05	0	0	0	4.2294e-05	0	0	0	0	0
OTU1238	0	0	0	0	0	0	4.36091e-05	0	0	0				OTU1238	0	0	0	0	0	4.33501e-05	0	0	0	4.23406e-05
OTU1239	0	0	4.24142e-05	0	0	4.31835e-05	4.36091e-05	0.000172518	4.25876e-05	4.30775e-05				OTU1239	0	0	4.24142e-05	0	0	0	0	0	0	0
OTU124	0.000933588	0.000549334	0.000763456	0.000551619	0.000718998	0.000302284	0.00270376	0.00120763	0.0010221	8.61549e-05				OTU124	0.000933588	0.000549334	0.000763456	0.000551619	0.000718998	0.000823652	0.000801181	0.00101313	0.00046628	0.00127022
OTU1240	0	0.000126769	0	0	4.2294e-05	4.31835e-05	4.36091e-05	0	4.25876e-05	4.30775e-05				OTU1240	0	0.000126769	0	0	4.2294e-05	8.67002e-05	0.000126502	0	0.000127167	0
OTU1241	0	0.000126769	0	0	8.45881e-05	0	8.72182e-05	0	0	4.30775e-05				OTU1241	0	0.000126769	0	0	8.45881e-05	0	0	0	0	0
OTU1242	4.24358e-05	0	0	0	0	4.31835e-05	4.36091e-05	0	0	4.30775e-05				OTU1242	4.24358e-05	0	0	0	0	4.33501e-05	4.21674e-05	0	0	0.000127022
OTU1243	0	4.22565e-05	0	0	0	0	4.36091e-05	4.31295e-05	0	0				OTU1243	0	4.22565e-05	0	0	0	0	0	0	0	4.23406e-05
OTU1244	0	0	4.24142e-05	0.000169729	4.2294e-05	0	0.000130827	0	0	4.30775e-05				OTU1244	0	0	4.24142e-05	0.000169729	4.2294e-05	4.33501e-05	0.000126502	4.22137e-05	0.000127167	4.23406e-05
OTU1245	0.000169743	0.000126769	0	0	0	4.31835e-05	8.72182e-05	4.31295e-05	0.000212938	0.000129232				OTU1245	0.000169743	0.000126769	0	0	0	8.67002e-05	4.21674e-05	0	0	0.000127022
OTU1246	0	0	0	0	0	0	4.36091e-05	0	0	0				OTU1246	0	0	0	0	0	0	0	0	0	0
OTU1247	0	0	0	0	0	0	4.36091e-05	0	0	0				OTU1247	0	0	0	0	0	0	0	0	0	0
OTU1248	0	0	0	0	0	0	4.36091e-05	0	0	0				OTU1248	0	0	0	0	0	0	0	0	0	0
OTU1249	0	0	0	0	0	0	4.36091e-05	0	0	0				OTU1249	0	0	0	0	0	0	0	0	0	0
OTU125	8.48716e-05	4.22565e-05	0	0	8.45881e-05	0	0	0	0	4.30775e-05				OTU125	8.48716e-05	4.22565e-05	0	0	8.45881e-05	8.67002e-05	8.43348e-05	0	0.000127167	0
OTU1250	0	4.22565e-05	0	0	4.2294e-05	0	4.36091e-05	0	0	0				OTU1250	0	4.22565e-05	0	0	4.2294e-05	0	8.43348e-05	0	0	4.23406e-05
OTU1251	0	0	0	0	0	4.31835e-05	0	4.31295e-05	0	0				OTU1251	0	0	0	0	0	0	4.21674e-05	0	0	0
OTU1253	0	0	0	0	0	0	8.72182e-05	0	0	0				OTU1253	0	0	0	0	0	0	0	0	0	0
OTU1254	0	0	4.24142e-05	0	0	0	0	0	0	0				OTU1254	0	0	4.24142e-05	0	0	0	4.21674e-05	0	0	0
OTU1255	0	4.22565e-05	0	0	8.45881e-05	0	4.36091e-05	0	0	0				OTU1255	0	4.22565e-05	0	0	8.45881e-05	0	0	0	0	0
OTU1256	0	0	0	0	0	0	4.36091e-05	0	0	0				OTU1256	0	0	0	0	0	0	0	0	0	0
OTU1258	0	0	0	0	0	0	4.36091e-05	0	0	0				OTU1258	0	0	0	0	0	0	0	0	0	0
OTU126	0	0	0	0	0	0	0	0	0	0				OTU126	0	0	0	0	0	0	0.000126502	0	0	0
OTU1263	0	0	0	0	0	4.31835e-05	0.000392482	0	0	0				OTU1263	0	0	0	0	0	0	0	0	0	0
OTU1264	0	8.4513e-05	0	0	0	0	8.72182e-05	4.31295e-05	8.51752e-05	8.61549e-05				OTU1264	0	8.4513e-05	0	0	0	0	0	0	0	0
OTU1265	0	0	0	0	0	0	0	0	0	0				OTU1265	0	0	0	0	0	0	4.21674e-05	0	0	0
OTU1267	0	0	0	0	0	0	0	8.62589e-05	0	0				OTU1267	0	0	0	0	0	0	0	0	0	0
OTU1268	4.24358e-05	0	0	0	0	0	0	4.31295e-05	0	0				OTU1268	4.24358e-05	0	0	0	0	0	0	0	0	0
OTU1269	0	0	0	0	0	0	0	4.31295e-05	0	0				OTU1269	0	0	0	0	0	0	0	0	0	0
OTU127	0	4.22565e-05	0	0	0	0	0	0	0	0				OTU127	0	4.22565e-05	0	0	0	0	0.000126502	0	0	0
OTU1270	8.48716e-05	0.000126769	0	0	0	8.6367e-05	4.36091e-05	0.000388165	0.000127763	4.30775e-05				OTU1270	8.48716e-05	0.000126769	0	0	0	8.67002e-05	0	4.22137e-05	0	4.23406e-05
OTU1271	0	0	0	0	0	0	0	4.31295e-05	0	0				OTU1271	0	0	0	0	0	0	0	0	0	0
OTU1272	0	0	0	0	0	0	0	8.62589e-05	0	0				OTU1272	0	0	0	0	0	0	0	0	0	0
OTU1273	0	0	0	0	0	0	0	0.000129388	0	0				OTU1273	0	0	0	0	0	0	0	4.22137e-05	0	0
OTU1274	0	0	0	0	0	0	0	4.31295e-05	0	0				OTU1274	0	0	0	0	0	0	0	0	0	0
OTU1275	0	0	0	0	0	0	0	4.31295e-05	0	0				OTU1275	0	0	0	0	0	0	0	0	0	0
OTU1276	4.24358e-05	0.000380308	0	0	4.2294e-05	8.6367e-05	0	0.000129388	0	4.30775e-05				OTU1276	4.24358e-05	0.000380308	0	0	4.2294e-05	0	0	0	8.47781e-05	0
OTU1277	8.48716e-05	4.22565e-05	0	0	4.2294e-05	0	0	0.000172518	0	0				OTU1277	8.48716e-05	4.22565e-05	0	0	4.2294e-05	0	0	0	0	0
OTU1278	0	0	0	0	0	0	0	4.31295e-05	0	0				OTU1278	0	0	0	0	0	4.33501e-05	4.21674e-05	0	0	0
OTU1279	0	0	0	0	0	0	0	0.000129388	0	0				OTU1279	0	0	0	0	0	0	0	8.44274e-05	0	0
OTU128	0	0	0	0	0	0	0	0	0	0				OTU128	0	0	0	0	0	0	0.000126502	0	0	0
OTU1280	0	0	0	0	0	0.000215917	0	0.000301906	0	0				OTU1280	0	0	0	0	0	0	0	0	0	0
OTU1281	0	0	0	0	0	0	0	4.31295e-05	0	0				OTU1281	0	0	0	0	0	0	0	0	0	0
OTU1282	0	0	0	0	4.2294e-05	0	0	4.31295e-05	0	0				OTU1282	0	0	0	0	4.2294e-05	4.33501e-05	4.21674e-05	0	0	0
OTU1283	4.24358e-05	0	0	0	0	4.31835e-05	0	0.000129388	0	4.30775e-05				OTU1283	4.24358e-05	0	0	0	0	0	0	0	0	0
OTU1284	4.24358e-05	0.000126769	0	0	0	0.000172734	0	8.62589e-05	0	8.61549e-05				OTU1284	4.24358e-05	0.000126769	0	0	0	4.33501e-05	0	0	0	0
OTU1285	0	0	0	0	0	0	0	4.31295e-05	0	0				OTU1285	0	0	0	0	0	0	0	0	0	0
OTU1286	0	0	0	0	0	0	0	4.31295e-05	0	0				OTU1286	0	0	0	0	0	0	0	0	0	0
OTU1287	4.24358e-05	0.000169026	0	0	0	8.6367e-05	0	8.62589e-05	4.25876e-05	4.30775e-05				OTU1287	4.24358e-05	0.000169026	0	0	0	4.33501e-05	4.21674e-05	4.22137e-05	0	0
OTU1288	0	0	0	0	0	8.6367e-05	0	4.31295e-05	0	0				OTU1288	0	0	0	0	0	4.33501e-05	0	0	0	4.23406e-05
OTU1289	0	0	0	0	0	0	0	8.62589e-05	0	4.30775e-05				OTU1289	0	0	0	0	0	0	0	4.22137e-05	0	0
OTU129	0	0	0	0	0	0	0	0	0	0				OTU129	0	0	0	0	0	0	4.21674e-05	4.22137e-05	0.000169556	8.46812e-05
OTU1290	8.48716e-05	4.22565e-05	0	0	4.2294e-05	0	4.36091e-05	4.31295e-05	0	0				OTU1290	8.48716e-05	4.22565e-05	0	0	4.2294e-05	0	0	0	0	0
OTU1291	0	0	0	0	0	0	0	4.31295e-05	0	0				OTU1291	0	0	0	0	0	0	0	0	0	0
OTU1292	0	0	0	0	0	0	0	0	0.000127763	0				OTU1292	0	0	0	0	0	0	0	0	0	0
OTU1293	0	0	0	0	0	0	0	0	8.51752e-05	0				OTU1293	0	0	0	0	0	0	0	0	0	0
OTU1294	0	0	0	0	0	0	0	0	8.51752e-05	0				OTU1294	0	0	0	0	0	0	0	0	0	0
OTU1295	0	0	0	4.24322e-05	0	0	0	0	8.51752e-05	0				OTU1295	0	0	0	4.24322e-05	0	4.33501e-05	0	4.22137e-05	0	0
OTU1296	0	0	0	0	0	0	4.36091e-05	0	8.51752e-05	0				OTU1296	0	0	0	0	0	4.33501e-05	0	0	0	0
OTU1297	0	0	0	0	0	0	0	0	8.51752e-05	0				OTU1297	0	0	0	0	0	4.33501e-05	0	0	0	0
OTU1298	8.48716e-05	0	0	0	0	4.31835e-05	4.36091e-05	0	0.000212938	8.61549e-05				OTU1298	8.48716e-05	0	0	0	0	8.67002e-05	0	4.22137e-05	0	4.23406e-05
OTU1299	0	0	0	0	0	0	0	0	8.51752e-05	0				OTU1299	0	0	0	0	0	0	0	0	0	0
OTU13	8.48716e-05	0.000126769	0	4.24322e-05	4.2294e-05	4.31835e-05	4.36091e-05	0	4.25876e-05	4.30775e-05				OTU13	8.48716e-05	0.000126769	0	4.24322e-05	4.2294e-05	4.33501e-05	0.000126502	4.22137e-05	0.000296723	4.23406e-05
OTU130	4.24358e-05	0	0	0	0	0	0	0	0	0				OTU130	4.24358e-05	0	0	0	0	0	0	0.000126641	0	8.46812e-05
OTU1300	0	0	0	0	0	0	4.36091e-05	0	0.000127763	0				OTU1300	0	0	0	0	0	0	4.21674e-05	0	0	0
OTU1301	0.000127307	0	0	0	8.45881e-05	4.31835e-05	0	4.31295e-05	0.000127763	0.000129232				OTU1301	0.000127307	0	0	0	8.45881e-05	0	0	0	0	0
OTU1302	0.000127307	4.22565e-05	0	0	4.2294e-05	4.31835e-05	0.000305264	4.31295e-05	0.000425876	0.000387697				OTU1302	0.000127307	4.22565e-05	0	0	4.2294e-05	0.000780302	0	4.22137e-05	0	0.000338725
OTU1303	0	0	0	0	0	0	0	0	8.51752e-05	0				OTU1303	0	0	0	0	0	0	0	0	0	0
OTU1304	0	0	0	0	0	0	0	0	8.51752e-05	0				OTU1304	0	0	0	0	0	0	0	0	0	4.23406e-05
OTU1305	0	4.22565e-05	0	0	0	0	0	0	8.51752e-05	0				OTU1305	0	4.22565e-05	0	0	0	0	0	0	0	0
OTU1306	0	0	0	8.48644e-05	0	0	0	0	0.00017035	4.30775e-05				OTU1306	0	0	0	8.48644e-05	0	8.67002e-05	0	0	0	4.23406e-05
OTU1308	0	8.4513e-05	0	0	4.2294e-05	0	0	0	0	4.30775e-05				OTU1308	0	8.4513e-05	0	0	4.2294e-05	4.33501e-05	8.43348e-05	4.22137e-05	0	0
OTU1309	0	0	0	0	0	4.31835e-05	0	0	0	4.30775e-05				OTU1309	0	0	0	0	0	0	0	0	0	0
OTU131	4.24358e-05	4.22565e-05	0	0	4.2294e-05	0	0	0	0	0				OTU131	4.24358e-05	4.22565e-05	0	0	4.2294e-05	0	0	0	8.47781e-05	0
OTU1310	0	0	0	0	0	0	0.000130827	0	0	0.000258465				OTU1310	0	0	0	0	0	4.33501e-05	0	0	0	0
OTU1313	4.24358e-05	0	0	0	0	0	0	0	0	4.30775e-05				OTU1313	4.24358e-05	0	0	0	0	0	0	0	0	0
OTU1314	0	0	0	0	0	0	0	0	0	4.30775e-05				OTU1314	0	0	0	0	0	0	0	0	0	0
OTU1315	0	0	0	0	4.2294e-05	0	4.36091e-05	0	8.51752e-05	4.30775e-05				OTU1315	0	0	0	0	4.2294e-05	0.00013005	0	0	0	4.23406e-05
OTU1316	4.24358e-05	0	0	0	0	4.31835e-05	0	0	0	0				OTU1316	4.24358e-05	0	0	0	0	0	0	0	0	0
OTU1317	0	0	0	0	0	0	0.000174436	0	4.25876e-05	0.00017231				OTU1317	0	0	0	0	0	0	0	0	0	0
OTU1318	0	0	0	0	0	4.31835e-05	0	0	0	0				OTU1318	0	0	0	0	0	0	0	0	0	0
OTU1319	0	0	4.24142e-05	8.48644e-05	0	0.000777303	4.36091e-05	0.000258777	4.25876e-05	0.000129232				OTU1319	0	0	4.24142e-05	8.48644e-05	0	0	0.000126502	8.44274e-05	0	0
OTU132	0.000254615	0.000295795	0	0	8.45881e-05	0	0	0	4.25876e-05	0				OTU132	0.000254615	0.000295795	0	0	8.45881e-05	0	0.000379507	0	0.000211945	0.000127022
OTU1320	0	0	4.24142e-05	0	0	0	0	0	0	4.30775e-05				OTU1320	0	0	4.24142e-05	0	0	0	0	0	4.2389e-05	0
OTU1321	0	4.22565e-05	0	0	0	4.31835e-05	0	0	0	8.61549e-05				OTU1321	0	4.22565e-05	0	0	0	0	0	0	0	0
OTU1322	0	4.22565e-05	4.24142e-05	0	0	0	0	0	0	4.30775e-05				OTU1322	0	4.22565e-05	4.24142e-05	0	0	0	0	0	0	0
OTU1323	0	0	0	0	0	0	0	0	0	4.30775e-05				OTU1323	0	0	0	0	0	0	0	0	0	0
OTU1324	0.00114577	0.0134798	0.00161174	0.00140026	0.00131111	0.0083776	0.00266015	0.00888467	0.000468464	0.00129232				OTU1324	0.00114577	0.0134798	0.00161174	0.00140026	0.00131111	0.001734	0.000885515	0.00126641	0.00105973	0.000973834
OTU1326	4.24358e-05	0.000549334	0	0	0	0.00012955	4.36091e-05	4.31295e-05	8.51752e-05	0.000215387				OTU1326	4.24358e-05	0.000549334	0	0	0	4.33501e-05	0	0	4.2389e-05	0
OTU1327	0	0	0	0	0	0	0	0	0	4.30775e-05				OTU1327	0	0	0	0	0	0	0	0	0	0
OTU1328	0	0	0	0	0	0	0	0	0	4.30775e-05				OTU1328	0	0	0	0	0	0	0	0	0	0
OTU1329	0	4.22565e-05	0	0	0	0	0	0	0	4.30775e-05				OTU1329	0	4.22565e-05	0	0	0	0	0	4.22137e-05	0	0
OTU133	0.000127307	8.4513e-05	8.48284e-05	4.24322e-05	8.45881e-05	0	0.000261655	0.000129388	8.51752e-05	4.30775e-05				OTU133	0.000127307	8.4513e-05	8.48284e-05	4.24322e-05	8.45881e-05	0.000303451	0	8.44274e-05	0.000127167	0.000254044
OTU1330	0	4.22565e-05	4.24142e-05	0	0.000507528	0	8.72182e-05	0	0	0.000129232				OTU1330	0	4.22565e-05	4.24142e-05	0	0.000507528	0	0	0	0	4.23406e-05
OTU1331	0.000254615	0.000295795	0	0	0	0.00012955	4.36091e-05	4.31295e-05	0.000212938	0.000129232				OTU1331	0.000254615	0.000295795	0	0	0	4.33501e-05	0.00016867	0	8.47781e-05	0
OTU1332	8.48716e-05	0.000211282	0	0	0	0	8.72182e-05	8.62589e-05	0	0.000129232				OTU1332	8.48716e-05	0.000211282	0	0	0	0	0	0	0	0
OTU1333	0	0	0	0	4.2294e-05	0	0	0	0	0				OTU1333	0	0	0	0	4.2294e-05	0	0	0	0	0
OTU1334	0	8.4513e-05	0	0	0	4.31835e-05	0	4.31295e-05	0	8.61549e-05				OTU1334	0	8.4513e-05	0	0	0	0	0	0	8.47781e-05	0
OTU1335	0	4.22565e-05	0	4.24322e-05	0	0	0	0	0	4.30775e-05				OTU1335	0	4.22565e-05	0	4.24322e-05	0	0	0	0	8.47781e-05	0
OTU1336	0	0	0	0	0	0	0	0	0	4.30775e-05				OTU1336	0	0	0	0	0	0	0	0	0	0
OTU1337	0	0	0	0	0	0	4.36091e-05	0	0	0				OTU1337	0	0	0	0	0	0	0	0	0	0
OTU1338	0	0	0	0	0	0	0	0	0	4.30775e-05				OTU1338	0	0	0	0	0	0	0	4.22137e-05	0	0
OTU134	0	0.000126769	0	0	8.45881e-05	0.000820486	0	8.62589e-05	0	0				OTU134	0	0.000126769	0	0	8.45881e-05	0	0	0	0	0
OTU1340	4.24358e-05	0.000126769	8.48284e-05	0	8.45881e-05	4.31835e-05	8.72182e-05	0	0	4.30775e-05				OTU1340	4.24358e-05	0.000126769	8.48284e-05	0	8.45881e-05	0.00013005	4.21674e-05	4.22137e-05	4.2389e-05	4.23406e-05
OTU1341	0	0	0	0	0	0	0	0	0	4.30775e-05				OTU1341	0	0	0	0	0	0	0	0	0	0
OTU1343	0	4.22565e-05	0	0	0	4.31835e-05	0	0	0	0				OTU1343	0	4.22565e-05	0	0	0	0	0	0	0	0
OTU1344	0	0	0	0	0	0	0	0	4.25876e-05	4.30775e-05				OTU1344	0	0	0	0	0	4.33501e-05	0.00016867	4.22137e-05	8.47781e-05	4.23406e-05
OTU1345	0	0	0	0	0	0	4.36091e-05	0	8.51752e-05	0				OTU1345	0	0	0	0	0	8.67002e-05	0	0	0	0
OTU1347	8.48716e-05	8.4513e-05	0.000169657	0.000339458	8.45881e-05	4.31835e-05	4.36091e-05	4.31295e-05	0	4.30775e-05				OTU1347	8.48716e-05	8.4513e-05	0.000169657	0.000339458	8.45881e-05	0.00013005	0	0.000126641	0.000169556	4.23406e-05
OTU1348	8.48716e-05	0.000507078	4.24142e-05	0	0.000380646	0.000518202	0.00117745	0.000129388	0.000425876	0.00202464				OTU1348	8.48716e-05	0.000507078	4.24142e-05	0	0.000380646	0.000476851	0.00016867	0	0	0.000211703
OTU1349	0	0	4.24142e-05	0	0	0	0	0	0	0				OTU1349	0	0	4.24142e-05	0	0	0	0	0	4.2389e-05	0
OTU135	0	0	0	0	0	0	4.36091e-05	0	0	0				OTU135	0	0	0	0	0	0	0	0	0	0
OTU1351	0	0	0	0	0	0	0	0	8.51752e-05	4.30775e-05				OTU1351	0	0	0	0	0	0	8.43348e-05	4.22137e-05	0	8.46812e-05
OTU1352	0	0	0	0	0	0	0	0	0	4.30775e-05				OTU1352	0	0	0	0	0	0	0	0	0	0
OTU1353	0	0.000295795	0.000593799	0.00038189	4.2294e-05	0.000172734	8.72182e-05	0.000388165	4.25876e-05	8.61549e-05				OTU1353	0	0.000295795	0.000593799	0.00038189	4.2294e-05	8.67002e-05	0	8.44274e-05	0	0
OTU1355	4.24358e-05	0	0	0	0	4.31835e-05	0	0	4.25876e-05	4.30775e-05				OTU1355	4.24358e-05	0	0	0	0	0	0	0	0	0
OTU1356	0	0	0	0	4.2294e-05	4.31835e-05	0	0	0	8.61549e-05				OTU1356	0	0	0	0	4.2294e-05	0	0	0	0	0
OTU1357	0	0	0	0	0	0	0	0	0	0				OTU1357	0	0	0	0	0	0	0	0	0	0
OTU1358	0	0	0	0	0	0	0	0	0	4.30775e-05				OTU1358	0	0	0	0	0	0	4.21674e-05	0	0	0
OTU136	8.48716e-05	0.000126769	0	0	0	0	8.72182e-05	0	0	4.30775e-05				OTU136	8.48716e-05	0.000126769	0	0	0	0	0	0	0	0
OTU1360	0	0	0	0	0	0	0	0	0	4.30775e-05				OTU1360	0	0	0	0	0	4.33501e-05	0	0	0	0
OTU1361	0	4.22565e-05	0	0	4.2294e-05	0	8.72182e-05	0	0.00017035	0.000129232				OTU1361	0	4.22565e-05	0	0	4.2294e-05	8.67002e-05	0	0	4.2389e-05	0.000127022
OTU1362	8.48716e-05	0.000126769	0	0	8.45881e-05	8.6367e-05	0.000741354	4.31295e-05	0.000809165	0.00168002				OTU1362	8.48716e-05	0.000126769	0	0	8.45881e-05	0.00169065	0.000126502	0.000253282	0.000551058	0.00122788
OTU1363	0	4.22565e-05	0	0	4.2294e-05	0	0	0	0	0.000258465				OTU1363	0	4.22565e-05	0	0	4.2294e-05	0	0	0	0	0
OTU1364	0	0.000126769	0	4.24322e-05	0.000169176	0	4.36091e-05	4.31295e-05	0	4.30775e-05				OTU1364	0	0.000126769	0	4.24322e-05	0.000169176	0	0.000126502	0	0.000127167	0
OTU1365	0	0	0	0	0	0	4.36091e-05	0	0	0.000129232				OTU1365	0	0	0	0	0	0	0	0	0	0
OTU1366	0	8.4513e-05	8.48284e-05	0	8.45881e-05	0	0	8.62589e-05	4.25876e-05	8.61549e-05				OTU1366	0	8.4513e-05	8.48284e-05	0	8.45881e-05	0	4.21674e-05	8.44274e-05	0	8.46812e-05
OTU1367	0	0	0	0	0	0	0	0	0	0				OTU1367	0	0	0	0	0	0	0	0	8.47781e-05	0
OTU1368	0	0	0	0	4.2294e-05	4.31835e-05	0	0.000258777	0	4.30775e-05				OTU1368	0	0	0	0	4.2294e-05	0	0.00016867	0	0	4.23406e-05
OTU137	4.24358e-05	0.000126769	0	0	0	0	0	0	0	4.30775e-05				OTU137	4.24358e-05	0.000126769	0	0	0	0	0.000126502	0	0	0
OTU1370	0.000127307	8.4513e-05	4.24142e-05	0	0.000169176	0	4.36091e-05	4.31295e-05	4.25876e-05	4.30775e-05				OTU1370	0.000127307	8.4513e-05	4.24142e-05	0	0.000169176	4.33501e-05	0.000126502	0	4.2389e-05	0
OTU1371	0	0	0	0	0	0	0	0	0	4.30775e-05				OTU1371	0	0	0	0	0	0	0	0	0	0
OTU1372	8.48716e-05	0.000464821	4.24142e-05	0	4.2294e-05	0.000215917	4.36091e-05	0.000258777	0	8.61549e-05				OTU1372	8.48716e-05	0.000464821	4.24142e-05	0	4.2294e-05	4.33501e-05	0.00016867	0	0	8.46812e-05
OTU1373	0	0	0	0	0	0	0	0	0	4.30775e-05				OTU1373	0	0	0	0	0	0	0	0	0	0
OTU1374	0	0	0	0	0	4.31835e-05	0	0	0	0				OTU1374	0	0	0	0	0	0	0	0	0	0
OTU1375	0	0	0	0	0	0	0	0	0	4.30775e-05				OTU1375	0	0	0	0	0	0	4.21674e-05	0	0	0
OTU1376	0	4.22565e-05	8.48284e-05	0	4.2294e-05	4.31835e-05	0	0	0	8.61549e-05				OTU1376	0	4.22565e-05	8.48284e-05	0	4.2294e-05	4.33501e-05	4.21674e-05	0	0	0
OTU1377	0	0	4.24142e-05	0	0	0	0	0	0	0				OTU1377	0	0	4.24142e-05	0	0	0	0	0	0	0
OTU1378	4.24358e-05	0	0	0	4.2294e-05	0	0	0	8.51752e-05	4.30775e-05				OTU1378	4.24358e-05	0	0	0	4.2294e-05	8.67002e-05	4.21674e-05	8.44274e-05	4.2389e-05	4.23406e-05
OTU1379	4.24358e-05	0.000126769	0	0	0	0.00012955	4.36091e-05	4.31295e-05	4.25876e-05	4.30775e-05				OTU1379	4.24358e-05	0.000126769	0	0	0	4.33501e-05	0	0	0	4.23406e-05
OTU138	0	0	0	0	0	0	0	0	0	4.30775e-05				OTU138	0	0	0	0	0	0	0	0	0	0
OTU1381	4.24358e-05	4.22565e-05	0	0	8.45881e-05	0	4.36091e-05	0	0	4.30775e-05				OTU1381	4.24358e-05	4.22565e-05	0	0	8.45881e-05	0.0001734	0	0	0	0.000127022
OTU1382	0	0	0	0	4.2294e-05	0	0	0	4.25876e-05	0				OTU1382	0	0	0	0	4.2294e-05	4.33501e-05	0	0	0	8.46812e-05
OTU1383	4.24358e-05	0	0	0	0	0	0	0	0	4.30775e-05				OTU1383	4.24358e-05	0	0	0	0	0	0	0	0	0
OTU1384	8.48716e-05	4.22565e-05	0	0	4.2294e-05	0	0	4.31295e-05	0	0				OTU1384	8.48716e-05	4.22565e-05	0	0	4.2294e-05	0	0	0	0	0
OTU1385	0	0	0	0	0	0	0	0	0	4.30775e-05				OTU1385	0	0	0	0	0	0	0	0	0	0
OTU1386	0	0.000126769	4.24142e-05	0	0	0	0.000305264	0	0.000212938	0.000516929				OTU1386	0	0.000126769	4.24142e-05	0	0	0.000390151	0	8.44274e-05	0	0.000169362
OTU1387	0	8.4513e-05	0	0	0	0	0	0	4.25876e-05	4.30775e-05				OTU1387	0	8.4513e-05	0	0	0	0	0	0	0	0
OTU1388	4.24358e-05	0	0	0	0	0	0	0	0	4.30775e-05				OTU1388	4.24358e-05	0	0	0	0	0	0	0	0	4.23406e-05
OTU139	0	0	0	0	0	0	0	0	0	4.30775e-05				OTU139	0	0	0	0	0	0	0	0	0	0
OTU1390	4.24358e-05	0.000169026	0	8.48644e-05	0.000126882	0.000172734	0.00100301	0.000129388	0.00183127	0.00176618				OTU1390	4.24358e-05	0.000169026	0	8.48644e-05	0.000126882	0.000736952	0.00016867	0.000126641	0.000211945	0.000338725
OTU1393	0	4.22565e-05	4.24142e-05	4.24322e-05	0	0.00012955	4.36091e-05	4.31295e-05	0	8.61549e-05				OTU1393	0	4.22565e-05	4.24142e-05	4.24322e-05	0	0	8.43348e-05	0	0	0
OTU1395	0	0	0	0	0	0	0	0	0	4.30775e-05				OTU1395	0	0	0	0	0	0	0	0	0	0
OTU1396	0	0	0	4.24322e-05	4.2294e-05	0	0	0	0	8.61549e-05				OTU1396	0	0	0	4.24322e-05	4.2294e-05	0.0001734	0	0	0	0
OTU1397	0	0	0	0	0	4.31835e-05	0	0	0	0				OTU1397	0	0	0	0	0	0	0	0	0	0
OTU1398	0	0.000126769	0	4.24322e-05	4.2294e-05	4.31835e-05	8.72182e-05	0	0	4.30775e-05				OTU1398	0	0.000126769	0	4.24322e-05	4.2294e-05	8.67002e-05	0	8.44274e-05	0	0
OTU1399	0	0	0	0	4.2294e-05	4.31835e-05	0	0	4.25876e-05	0				OTU1399	0	0	0	0	4.2294e-05	4.33501e-05	4.21674e-05	0	0	0
OTU14	0.000212179	8.4513e-05	0.000890699	0.000339458	0.00105735	0.000690936	0.00135188	0.000345036	0.00374771	0.121048				OTU14	0.000212179	8.4513e-05	0.000890699	0.000339458	0.00105735	0.00242761	0.000759013	0.000126641	8.47781e-05	0.00101617
OTU140	0.000254615	0	0.000424142	0.000297026	0.000126882	8.6367e-05	0.000130827	8.62589e-05	0.000468464	0				OTU140	0.000254615	0	0.000424142	0.000297026	0.000126882	0.0001734	0.000210837	0.000211068	4.2389e-05	0.000127022
OTU1400	0	0	0	0	0	0	0	0	0	0				OTU1400	0	0	0	0	0	0	0	4.22137e-05	0	0
OTU1401	4.24358e-05	0	0	0	0	0	0	0	4.25876e-05	4.30775e-05				OTU1401	4.24358e-05	0	0	0	0	0	0	0	4.2389e-05	0
OTU1402	8.48716e-05	0.000126769	4.24142e-05	0	0	0.000302284	0.000174436	4.31295e-05	0	0.00034462				OTU1402	8.48716e-05	0.000126769	4.24142e-05	0	0	0	4.21674e-05	0	0	0
OTU1404	0	0	0	0	0	0	0	0	0	0				OTU1404	0	0	0	0	0	0	0	0	0	0
OTU1405	0	0	0	0	0	0	0	0	0	0				OTU1405	0	0	0	0	0	0	0	0	4.2389e-05	0
OTU1406	0	0	0	0	0	0	0	0	0	0				OTU1406	0	0	0	0	0	0	0	0	0	0
OTU1407	4.24358e-05	0.000126769	0	4.24322e-05	4.2294e-05	0	4.36091e-05	0	0	0				OTU1407	4.24358e-05	0.000126769	0	4.24322e-05	4.2294e-05	4.33501e-05	4.21674e-05	0.000168855	8.47781e-05	0
OTU1408	0	0	0	0	0	0	0	0	4.25876e-05	0				OTU1408	0	0	0	0	0	4.33501e-05	4.21674e-05	0	0	0
OTU1409	0	0	0	0	0	0	4.36091e-05	0	0	4.30775e-05				OTU1409	0	0	0	0	0	4.33501e-05	0	0	0	0
OTU141	0	0	0	0.000127297	0	0	0	0	0	0				OTU141	0	0	0	0.000127297	0	0	0	0	0	0
OTU1410	4.24358e-05	4.22565e-05	0	0	4.2294e-05	0	0	0	4.25876e-05	0				OTU1410	4.24358e-05	4.22565e-05	0	0	4.2294e-05	4.33501e-05	0	4.22137e-05	0	0
OTU1411	0	0	0	0	0.000126882	4.31835e-05	0	0	4.25876e-05	0				OTU1411	0	0	0	0	0.000126882	0.000303451	4.21674e-05	4.22137e-05	0	4.23406e-05
OTU1412	0	4.22565e-05	0	0	0	4.31835e-05	4.36091e-05	0	0	0				OTU1412	0	4.22565e-05	0	0	0	0	0	0	0	0
OTU1413	0	0	0	0	4.2294e-05	4.31835e-05	0	4.31295e-05	0	0				OTU1413	0	0	0	0	4.2294e-05	0	0	0	0	0
OTU1414	0	0	0	0	0	0	0	0	0	0				OTU1414	0	0	0	0	0	8.67002e-05	0	0	0	0
OTU1415	0	0	0	0	0	0	0	0	0	0				OTU1415	0	0	0	0	0	0	4.21674e-05	0	0	0
OTU1416	0	0.000126769	0	0	0	4.31835e-05	0	0	0	0				OTU1416	0	0.000126769	0	0	0	0	0	0	0	0
OTU1417	0	0	0	0	0	0	0	0	4.25876e-05	0				OTU1417	0	0	0	0	0	4.33501e-05	0	0	0	4.23406e-05
OTU1418	4.24358e-05	0.000126769	0	0	0.000169176	8.6367e-05	0	0	4.25876e-05	0				OTU1418	4.24358e-05	0.000126769	0	0	0.000169176	0	0	0	0	0
OTU1419	4.24358e-05	0	0	0	4.2294e-05	0	0	0	4.25876e-05	0				OTU1419	4.24358e-05	0	0	0	4.2294e-05	0	4.21674e-05	0	0	0
OTU142	4.24358e-05	4.22565e-05	0.0002969	0.000169729	0.00105735	4.31835e-05	8.72182e-05	0	0	0				OTU142	4.24358e-05	4.22565e-05	0.0002969	0.000169729	0.00105735	0	4.21674e-05	4.22137e-05	0.000763003	0.000211703
OTU1420	8.48716e-05	0.000126769	0	0	0	0	0	0	4.25876e-05	0				OTU1420	8.48716e-05	0.000126769	0	0	0	4.33501e-05	8.43348e-05	0	0	0
OTU1421	0	0	0	0	0	0	0	0	0	0				OTU1421	0	0	0	0	0	0	0	0	0	0
OTU1422	0.000127307	8.4513e-05	0	4.24322e-05	0	0	0	0	8.51752e-05	0				OTU1422	0.000127307	8.4513e-05	0	4.24322e-05	0	0	4.21674e-05	0	0	0
OTU1423	0	0	0	0	0	0	0	0	0	0				OTU1423	0	0	0	0	0	0	0	0	0	0
OTU1424	0.000254615	0.000591591	4.24142e-05	4.24322e-05	0.000253764	0.000345468	0.000130827	0.000215647	4.25876e-05	0.00017231				OTU1424	0.000254615	0.000591591	4.24142e-05	4.24322e-05	0.000253764	0.00013005	0.00016867	0.000126641	0.000169556	0.000127022
OTU1425	4.24358e-05	4.22565e-05	0	4.24322e-05	4.2294e-05	4.31835e-05	4.36091e-05	0	0	0				OTU1425	4.24358e-05	4.22565e-05	0	4.24322e-05	4.2294e-05	4.33501e-05	4.21674e-05	0	0.000169556	0
OTU1426	0	0	0	0	0	0	0	0	0	0				OTU1426	0	0	0	0	0	0	0	0	0	0
OTU1427	0	0	0	4.24322e-05	4.2294e-05	0	0	0	0	0				OTU1427	0	0	0	4.24322e-05	4.2294e-05	0	0	0	0	0
OTU1428	0	0	0	0	8.45881e-05	0	0	0	0	0				OTU1428	0	0	0	0	8.45881e-05	0	0	0	0	4.23406e-05
OTU1429	0	0	0	0	0	0	0	0	8.51752e-05	0				OTU1429	0	0	0	0	0	0	0	0	0	0
OTU143	0	0	0	0	4.2294e-05	0	0	0	0	0				OTU143	0	0	0	0	4.2294e-05	4.33501e-05	0	8.44274e-05	4.2389e-05	4.23406e-05
OTU1430	0	0	0	0	0	0	0	0	0	0				OTU1430	0	0	0	0	0	0	0	0	0	0
OTU1431	0	0	0	0	4.2294e-05	0	0	0	0	0				OTU1431	0	0	0	0	4.2294e-05	0	0	0	0	0
OTU1432	0	0	0	0	4.2294e-05	0	0	0	0	4.30775e-05				OTU1432	0	0	0	0	4.2294e-05	0	0	0	0	0
OTU1433	4.24358e-05	4.22565e-05	0	0	0	0	4.36091e-05	0	0	0				OTU1433	4.24358e-05	4.22565e-05	0	0	0	4.33501e-05	0	0	0	0
OTU1434	8.48716e-05	0	0	0	4.2294e-05	0	0	0	0	0				OTU1434	8.48716e-05	0	0	0	4.2294e-05	0	4.21674e-05	0	0.000127167	0
OTU1435	0	0	0	0	0	0	0	0	0	0				OTU1435	0	0	0	0	0	0	0	0	0	0
OTU1436	0	0	4.24142e-05	0	0.000253764	4.31835e-05	4.36091e-05	0	0.00017035	0.000129232				OTU1436	0	0	4.24142e-05	0	0.000253764	0	0.000337339	0.000126641	0	0
OTU1437	0	0	0	0	0	0	0	0	8.51752e-05	0				OTU1437	0	0	0	0	0	0	4.21674e-05	0	0	0
OTU1438	0	0	0	0	0	0	0	0	0	0				OTU1438	0	0	0	0	0	0	0	0	0	0
OTU1439	0	0	0	0	0	0	4.36091e-05	0	0	0				OTU1439	0	0	0	0	0	0	0	0	0	0
OTU144	0	0	0	0	0	0	0	0	0	0				OTU144	0	0	0	0	0	4.33501e-05	0	0	0	0
OTU1440	8.48716e-05	8.4513e-05	8.48284e-05	0	0.000549822	8.6367e-05	8.72182e-05	4.31295e-05	8.51752e-05	0				OTU1440	8.48716e-05	8.4513e-05	8.48284e-05	0	0.000549822	4.33501e-05	0.000379507	8.44274e-05	0.000296723	4.23406e-05
OTU1441	0	0	4.24142e-05	0	0.000126882	4.31835e-05	0	0	0	0				OTU1441	0	0	4.24142e-05	0	0.000126882	4.33501e-05	0.000210837	0	8.47781e-05	0
OTU1442	0	0	0	0	0	0	0	0	0	0				OTU1442	0	0	0	0	0	0	0	0	0	0
OTU1443	8.48716e-05	4.22565e-05	4.24142e-05	0.000127297	0.000126882	4.31835e-05	4.36091e-05	0.000172518	4.25876e-05	4.30775e-05				OTU1443	8.48716e-05	4.22565e-05	4.24142e-05	0.000127297	0.000126882	4.33501e-05	0	0.000126641	0	4.23406e-05
OTU1444	4.24358e-05	0	0	0	0.00021147	0	4.36091e-05	4.31295e-05	0	4.30775e-05				OTU1444	4.24358e-05	0	0	0	0.00021147	0.000260101	0.000126502	0	0	0.000211703
OTU1445	0	0	0	0	0	0	0	0	0	0				OTU1445	0	0	0	0	0	0	0	0	0	0
OTU1446	0	0	0	0	0	0	0	0	0	0				OTU1446	0	0	0	0	0	0	0	0	0	0
OTU1447	0	4.22565e-05	0	0	0	0	0	0	0	0				OTU1447	0	4.22565e-05	0	0	0	0	0	0	0	0
OTU1448	0	0	0	0	0	0	0	0	0	0				OTU1448	0	0	0	0	0	0	0	0	0	0
OTU1449	0	0	0	0	0	0	0	0	0	0				OTU1449	0	0	0	0	0	0	0	0	0	0
OTU145	0	0	0	0	0	0	0	0	0	0				OTU145	0	0	0	0	0	4.33501e-05	4.21674e-05	0	0	8.46812e-05
OTU1450	0	0	0	4.24322e-05	0	0	0	0	0	0				OTU1450	0	0	0	4.24322e-05	0	0	4.21674e-05	0	0	0
OTU1451	0	0	4.24142e-05	0	4.2294e-05	0	0	0	0	0				OTU1451	0	0	4.24142e-05	0	4.2294e-05	0	0	0	0	0
OTU1452	0	8.4513e-05	4.24142e-05	0	0	0	0	0	0	0				OTU1452	0	8.4513e-05	4.24142e-05	0	0	0	0	0	0	0
OTU1453	0	0	0	0	4.2294e-05	0	4.36091e-05	0	0	0				OTU1453	0	0	0	0	4.2294e-05	0	0	0	4.2389e-05	0
OTU1454	0	4.22565e-05	0	0	0	0	0	0	0	0				OTU1454	0	4.22565e-05	0	0	0	0	0	0	0	0
OTU1455	8.48716e-05	8.4513e-05	0	0	0	0	0	0	8.51752e-05	0				OTU1455	8.48716e-05	8.4513e-05	0	0	0	4.33501e-05	0	0	0.000169556	8.46812e-05
OTU1456	0	0	0	0	0	0	0	0	0	0				OTU1456	0	0	0	0	0	0	0	0	0	0
OTU1457	0.00050923	0.000211282	0	4.24322e-05	0.001438	0.000259101	0.0009594	0.000301906	0.000425876	0.000818472				OTU1457	0.00050923	0.000211282	0	4.24322e-05	0.001438	0.00281776	0.000253004	0.000126641	0.000805392	0.00207469
OTU1458	0	0	0	0	0	0	0	0	0	0				OTU1458	0	0	0	0	0	0	0	0	0	0
OTU1459	0	0	0	0	0	0	4.36091e-05	0	0	0				OTU1459	0	0	0	0	0	0.00013005	0	0	0	4.23406e-05
OTU146	4.24358e-05	0	0	0	0	0	0	0	0	4.30775e-05				OTU146	4.24358e-05	0	0	0	0	0.00013005	0	0	4.2389e-05	0.000127022
OTU1460	0	8.4513e-05	0	0	4.2294e-05	0	0	0	0	0				OTU1460	0	8.4513e-05	0	0	4.2294e-05	4.33501e-05	0	0	0	0
OTU1461	0	8.4513e-05	4.24142e-05	0	0.000465234	0.00012955	4.36091e-05	0	0	0				OTU1461	0	8.4513e-05	4.24142e-05	0	0.000465234	0.0001734	0.00016867	0	0.000169556	0
OTU1462	4.24358e-05	0	0	0	0	8.6367e-05	0	4.31295e-05	0	0				OTU1462	4.24358e-05	0	0	0	0	0	4.21674e-05	0	0	0
OTU1463	0	4.22565e-05	0	0	0.000126882	0.00012955	0	0	0	4.30775e-05				OTU1463	0	4.22565e-05	0	0	0.000126882	0	0	0	0	4.23406e-05
OTU1464	0	0	0	0	0	0	0	0	0	0				OTU1464	0	0	0	0	0	0	0	0	0	0
OTU1465	4.24358e-05	4.22565e-05	0	0	4.2294e-05	4.31835e-05	0	0	0	4.30775e-05				OTU1465	4.24358e-05	4.22565e-05	0	0	4.2294e-05	0	4.21674e-05	0	0	0
OTU1466	0	0	4.24142e-05	0	0	0	0	0	0	0				OTU1466	0	0	4.24142e-05	0	0	4.33501e-05	4.21674e-05	0	0	0
OTU1467	4.24358e-05	0	0	0	0	0	0	0	0	0				OTU1467	4.24358e-05	0	0	0	0	0	0.000126502	0	0	0
OTU1468	0	0	0	0	0	0	0	0	0	0				OTU1468	0	0	0	0	0	0	0	0	0	0
OTU1469	4.24358e-05	0	0	0	8.45881e-05	0	0	0	4.25876e-05	0				OTU1469	4.24358e-05	0	0	0	8.45881e-05	0	0	0	4.2389e-05	0
OTU147	0	0	0	0	4.2294e-05	0	0	0	0	0				OTU147	0	0	0	0	4.2294e-05	8.67002e-05	0	8.44274e-05	4.2389e-05	0
OTU1470	0	4.22565e-05	0	0	4.2294e-05	8.6367e-05	4.36091e-05	4.31295e-05	0	4.30775e-05				OTU1470	0	4.22565e-05	0	0	4.2294e-05	0	4.21674e-05	0	0	0
OTU1471	0	0	0	0	0	0	0	0	0	0				OTU1471	0	0	0	0	0	0	0	0	0	0
OTU1472	0	0	0	0	0	0	0	0	0	0				OTU1472	0	0	0	0	0	0	0	0	0	0
OTU1473	4.24358e-05	0	0	0	0.000253764	0.000259101	0	0	0	0				OTU1473	4.24358e-05	0	0	0	0.000253764	0	0.000126502	0	4.2389e-05	0
OTU1474	0	0	0	0	0	0	0	0	0	0				OTU1474	0	0	0	0	0	0	0	0	0	0
OTU1475	0	0	0	0	0	0	0	0	0	0				OTU1475	0	0	0	0	0	0	0	0	0	0
OTU1476	4.24358e-05	8.4513e-05	0	4.24322e-05	0	4.31835e-05	8.72182e-05	0	0	4.30775e-05				OTU1476	4.24358e-05	8.4513e-05	0	4.24322e-05	0	0	0	0	0	0
OTU1477	0	0	0	0	0	0	0	0	0	0				OTU1477	0	0	0	0	0	0	0	0	0	0
OTU1478	0.000127307	0.000169026	0	4.24322e-05	0	8.6367e-05	8.72182e-05	4.31295e-05	0.000468464	0.00034462				OTU1478	0.000127307	0.000169026	0	4.24322e-05	0	4.33501e-05	4.21674e-05	0	8.47781e-05	8.46812e-05
OTU1479	0	0	0	0	0	0	0	0	0	0				OTU1479	0	0	0	0	0	0	0	0	0	0
OTU148	8.48716e-05	0.000126769	0	0	0.000549822	0	0.000130827	0	0	8.61549e-05				OTU148	8.48716e-05	0.000126769	0	0	0.000549822	0.000736952	0.000126502	0	8.47781e-05	0.000931493
OTU1480	8.48716e-05	0.000253539	0	0	4.2294e-05	8.6367e-05	4.36091e-05	0	0	4.30775e-05				OTU1480	8.48716e-05	0.000253539	0	0	4.2294e-05	0	0	0	0	0
OTU1481	0	0	0	0	0	0	0	0	0	0				OTU1481	0	0	0	0	0	0	0	0	0	0
OTU1482	8.48716e-05	0	0	0	0	4.31835e-05	0.000130827	0	0	4.30775e-05				OTU1482	8.48716e-05	0	0	0	0	0.00021675	0	0	0	0.000127022
OTU1483	8.48716e-05	0	0	0	4.2294e-05	4.31835e-05	0	0	0	0				OTU1483	8.48716e-05	0	0	0	4.2294e-05	0	0.000126502	0	0	0
OTU1484	8.48716e-05	0.000126769	0	0	4.2294e-05	4.31835e-05	4.36091e-05	4.31295e-05	4.25876e-05	4.30775e-05				OTU1484	8.48716e-05	0.000126769	0	0	4.2294e-05	0	0	4.22137e-05	0	0
OTU1485	0.000127307	0.000887386	0.000127243	0.000848644	0.00021147	8.6367e-05	0	4.31295e-05	0	4.30775e-05				OTU1485	0.000127307	0.000887386	0.000127243	0.000848644	0.00021147	0.000260101	0	0	0	0
OTU1486	8.48716e-05	8.4513e-05	0	0	0	0	4.36091e-05	0	4.25876e-05	0				OTU1486	8.48716e-05	8.4513e-05	0	0	0	0.00021675	0.000126502	0	4.2389e-05	0.000127022
OTU1487	8.48716e-05	0	0	0	0	0	0	0	0	0				OTU1487	8.48716e-05	0	0	0	0	0	0	0	0	0
OTU1488	8.48716e-05	8.4513e-05	0	0	0	0	0	0	0	8.61549e-05				OTU1488	8.48716e-05	8.4513e-05	0	0	0	0	0	0	0	0
OTU1489	8.48716e-05	0	0	0	0	0	0	0	0	0				OTU1489	8.48716e-05	0	0	0	0	0	0	0	0	0
OTU149	0	0	0	0	0	0	0	0	0	0				OTU149	0	0	0	0	0	8.67002e-05	4.21674e-05	0	4.2389e-05	0
OTU1490	0.000127307	8.4513e-05	0	4.24322e-05	0	0	0	0	0.00017035	4.30775e-05				OTU1490	0.000127307	8.4513e-05	0	4.24322e-05	0	4.33501e-05	0	0	0	4.23406e-05
OTU1491	8.48716e-05	0	0	0	0	0	0	0	4.25876e-05	0				OTU1491	8.48716e-05	0	0	0	0	0	0	0	0	0
OTU1492	8.48716e-05	0	0	0	4.2294e-05	0	0	0	0	0				OTU1492	8.48716e-05	0	0	0	4.2294e-05	0	0	0	0	4.23406e-05
OTU1493	8.48716e-05	8.4513e-05	0	8.48644e-05	8.45881e-05	0	8.72182e-05	0	0	4.30775e-05				OTU1493	8.48716e-05	8.4513e-05	0	8.48644e-05	8.45881e-05	0.000606901	0	0	4.2389e-05	0.000254044
OTU1494	8.48716e-05	0	0	0	0	0	0	0	0	0				OTU1494	8.48716e-05	0	0	0	0	0	0	0	0	0
OTU1495	8.48716e-05	0.000126769	0	0	0	0	0	0	0	0				OTU1495	8.48716e-05	0.000126769	0	0	0	0	0	0	0	0
OTU1496	8.48716e-05	0	0	0	0	0	0	0	0	0				OTU1496	8.48716e-05	0	0	0	0	0	0	0	0	0
OTU1497	0.000127307	4.22565e-05	0	0	8.45881e-05	0	4.36091e-05	4.31295e-05	0	4.30775e-05				OTU1497	0.000127307	4.22565e-05	0	0	8.45881e-05	4.33501e-05	0	8.44274e-05	4.2389e-05	8.46812e-05
OTU1498	8.48716e-05	0	0	0	0	0	4.36091e-05	0	4.25876e-05	4.30775e-05				OTU1498	8.48716e-05	0	0	0	0	8.67002e-05	0	0	0	8.46812e-05
OTU1499	8.48716e-05	0	4.24142e-05	0	0	0	0	0	0	0				OTU1499	8.48716e-05	0	4.24142e-05	0	0	0	0	0	0	0
OTU15	0	0	0	0	0	0	0	0	0	0				OTU15	0	0	0	0	0	0	0.000210837	0	0	0
OTU150	0	0	0	0	0	0	0	0	0	0				OTU150	0	0	0	0	0	4.33501e-05	0	0	0	4.23406e-05
OTU1500	8.48716e-05	0	0	0	0	0	4.36091e-05	0	0	0				OTU1500	8.48716e-05	0	0	0	0	0	0	0	0	0
OTU1501	0.000127307	8.4513e-05	0	0	0	0	0	0	0	0				OTU1501	0.000127307	8.4513e-05	0	0	0	0	0	0	0	0
OTU1502	8.48716e-05	0.000338052	4.24142e-05	0	0	8.6367e-05	4.36091e-05	4.31295e-05	4.25876e-05	0				OTU1502	8.48716e-05	0.000338052	4.24142e-05	0	0	4.33501e-05	0	4.22137e-05	0	0
OTU1503	8.48716e-05	0	0	0	0	0	0	0	0	4.30775e-05				OTU1503	8.48716e-05	0	0	0	0	4.33501e-05	0	0	0	4.23406e-05
OTU1504	4.24358e-05	8.4513e-05	0	0	0	0	0	0	0	0				OTU1504	4.24358e-05	8.4513e-05	0	0	0	0	0	0	0	0
OTU1505	0	0.000211282	0	4.24322e-05	0.000126882	0	0	0	0	8.61549e-05				OTU1505	0	0.000211282	0	4.24322e-05	0.000126882	0	0	0	0	0
OTU1506	0	0.000126769	8.48284e-05	0	0	0	0	0	0	0				OTU1506	0	0.000126769	8.48284e-05	0	0	0	0	0	0	0
OTU1507	8.48716e-05	0.000676104	0.00156933	0.00076378	8.45881e-05	4.31835e-05	0.000261655	0	0	0.000646162				OTU1507	8.48716e-05	0.000676104	0.00156933	0.00076378	8.45881e-05	0.0019074	0	0	0	0.000338725
OTU1508	4.24358e-05	0.000380308	4.24142e-05	0	4.2294e-05	0.00012955	0.000174436	4.31295e-05	0	0.000129232				OTU1508	4.24358e-05	0.000380308	4.24142e-05	0	4.2294e-05	4.33501e-05	0	0	0	0
OTU1509	4.24358e-05	0.000126769	0	4.24322e-05	8.45881e-05	0	0	0	0	0				OTU1509	4.24358e-05	0.000126769	0	4.24322e-05	8.45881e-05	0.0001734	0	0	0	8.46812e-05
OTU151	0	0	0	0	0	0	0	0	0	0				OTU151	0	0	0	0	0	0	8.43348e-05	0	0	0
OTU1510	0	8.4513e-05	0	0	0	0	0	0	0	0				OTU1510	0	8.4513e-05	0	0	0	0	0	0	0	0
OTU1511	0	8.4513e-05	0	4.24322e-05	4.2294e-05	0	4.36091e-05	0	0	0				OTU1511	0	8.4513e-05	0	4.24322e-05	4.2294e-05	4.33501e-05	0.000126502	0	4.2389e-05	0
OTU1512	0	8.4513e-05	0	0	0	0	0	0	0	0				OTU1512	0	8.4513e-05	0	0	0	0	0	0	0	0
OTU1513	0	8.4513e-05	0	0	0	0	0	0	4.25876e-05	4.30775e-05				OTU1513	0	8.4513e-05	0	0	0	0	0	0	0	0
OTU1514	0	8.4513e-05	0	0	0	0	0	0	0	0				OTU1514	0	8.4513e-05	0	0	0	0	0	0	0	0
OTU1515	0.000424358	0.000676104	4.24142e-05	0.000127297	4.2294e-05	0.00012955	0.000218045	0.000215647	0.000468464	0.00017231				OTU1515	0.000424358	0.000676104	4.24142e-05	0.000127297	4.2294e-05	0.000260101	0.000210837	0	0.000211945	0.000296384
OTU1516	0	8.4513e-05	0	0	0	0	0	0	0	0				OTU1516	0	8.4513e-05	0	0	0	0	0	0	0	0
OTU1517	0	8.4513e-05	0	0	4.2294e-05	0	0	0	0	0				OTU1517	0	8.4513e-05	0	0	4.2294e-05	0	0	0	0	0
OTU1518	0.00101846	0.000929643	4.24142e-05	8.48644e-05	4.2294e-05	0.000475018	0.000697745	0.000517554	0.00123504	0.00168002				OTU1518	0.00101846	0.000929643	4.24142e-05	8.48644e-05	4.2294e-05	0.000867002	0.000210837	8.44274e-05	0.000254334	0.000635109
OTU1519	0	0.000126769	0	0	0	0	0	0	0	0				OTU1519	0	0.000126769	0	0	0	0	0	4.22137e-05	0	0
OTU152	0	0	4.24142e-05	0	0	0	0	0	0	0				OTU152	0	0	4.24142e-05	0	0	0	0.000126502	0	0	0
OTU1520	0	8.4513e-05	0	0	0	0	0	0	0	0				OTU1520	0	8.4513e-05	0	0	0	0	0	0	0	0
OTU1521	4.24358e-05	8.4513e-05	0	0	0	0	0	4.31295e-05	0	0				OTU1521	4.24358e-05	8.4513e-05	0	0	0	0	0	0	4.2389e-05	0
OTU1522	0	8.4513e-05	0	0	0	0	0	0	0	0				OTU1522	0	8.4513e-05	0	0	0	0	0	0	0	4.23406e-05
OTU1523	0	0.000338052	0	0	0	0.000215917	4.36091e-05	0	0	4.30775e-05				OTU1523	0	0.000338052	0	0	0	0	0	0	0	0
OTU1524	0	8.4513e-05	0	0	0	0	0	0	0	0				OTU1524	0	8.4513e-05	0	0	0	0	0	0	0	0
OTU1525	0	0	0.000212071	0	0	0	0	0	0	0				OTU1525	0	0	0.000212071	0	0	0	0	0	0	8.46812e-05
OTU1526	0	0	4.24142e-05	8.48644e-05	0	0	0	0	0	0				OTU1526	0	0	4.24142e-05	8.48644e-05	0	0	0	0	0	0
OTU1527	0	0	4.24142e-05	0	0	0	0	0	0	0				OTU1527	0	0	4.24142e-05	0	0	0	0	0	0	0
OTU1528	0	4.22565e-05	8.48284e-05	8.48644e-05	0	0	0	0	0	0				OTU1528	0	4.22565e-05	8.48284e-05	8.48644e-05	0	0	0	0	0	0
OTU1529	0	0	4.24142e-05	0	0	0	0	0	0	0				OTU1529	0	0	4.24142e-05	0	0	0	0	0	0	0
OTU153	0	0	0	0	0	0	0	0	0	0				OTU153	0	0	0	0	0	0	0.000126502	0	0	0
OTU1530	8.48716e-05	0.000126769	0.000169657	0.000127297	4.2294e-05	8.6367e-05	0.000130827	4.31295e-05	8.51752e-05	0.000129232				OTU1530	8.48716e-05	0.000126769	0.000169657	0.000127297	4.2294e-05	8.67002e-05	4.21674e-05	4.22137e-05	8.47781e-05	0.000127022
OTU1531	0	4.22565e-05	0.000551385	0.000424322	0	0	0	0	0	0				OTU1531	0	4.22565e-05	0.000551385	0.000424322	0	0	0	0	0	0
OTU1532	0	0	4.24142e-05	4.24322e-05	0	0	0	0	0	0				OTU1532	0	0	4.24142e-05	4.24322e-05	0	0	0	0	0	0
OTU1533	0	0	4.24142e-05	0	0	4.31835e-05	4.36091e-05	0	0	4.30775e-05				OTU1533	0	0	4.24142e-05	0	0	8.67002e-05	0	0	4.2389e-05	8.46812e-05
OTU1534	0	4.22565e-05	0.00114518	0.000297026	0	0	0	0	0	0				OTU1534	0	4.22565e-05	0.00114518	0.000297026	0	0	0	0	0	0
OTU1535	0	0	4.24142e-05	4.24322e-05	0	0	0	0	0	0				OTU1535	0	0	4.24142e-05	4.24322e-05	0	0	0	0	0	0
OTU1536	0	0	0	0.000212161	0	4.31835e-05	0	8.62589e-05	0	0				OTU1536	0	0	0	0.000212161	0	0	0	0	0	0
OTU1537	0	0	0	0.000169729	0	0	0	0	0	0				OTU1537	0	0	0	0.000169729	0	0	0	4.22137e-05	0	0
OTU1538	0	0.000126769	0.000169657	0.000212161	4.2294e-05	0	4.36091e-05	0	0	0				OTU1538	0	0.000126769	0.000169657	0.000212161	4.2294e-05	4.33501e-05	0	0	0	4.23406e-05
OTU1539	0	0	0	8.48644e-05	0	0	0	0	0	0				OTU1539	0	0	0	8.48644e-05	0	0	0	0	0	0
OTU154	0	0	0	0	4.2294e-05	0	0	0	0	0				OTU154	0	0	0	0	4.2294e-05	0	8.43348e-05	4.22137e-05	0	0
OTU1540	4.24358e-05	0	0	0	0.000126882	4.31835e-05	0	0	4.25876e-05	0				OTU1540	4.24358e-05	0	0	0	0.000126882	4.33501e-05	0	4.22137e-05	0	0
OTU1541	0	0	0	0	4.2294e-05	0	0	0	0	0				OTU1541	0	0	0	0	4.2294e-05	0	0	0	0	0
OTU1542	0	4.22565e-05	0	0	0.00021147	4.31835e-05	0	0	0	0				OTU1542	0	4.22565e-05	0	0	0.00021147	0.00021675	0	0	4.2389e-05	0.000127022
OTU1543	0	0	0	0	4.2294e-05	0	0	0	4.25876e-05	0				OTU1543	0	0	0	0	4.2294e-05	0	0	0	0	0
OTU1544	4.24358e-05	0	0	0	8.45881e-05	0	4.36091e-05	0	4.25876e-05	0				OTU1544	4.24358e-05	0	0	0	8.45881e-05	8.67002e-05	4.21674e-05	0	4.2389e-05	0
OTU1545	0	0	0	0	0.00021147	4.31835e-05	0	0	8.51752e-05	0				OTU1545	0	0	0	0	0.00021147	0	0	0	0	0
OTU1546	0	4.22565e-05	0	0	0.000169176	0	0	0	0	0				OTU1546	0	4.22565e-05	0	0	0.000169176	4.33501e-05	0	0	0	0
OTU1547	0	0	0	0	8.45881e-05	0	0	0	0	0				OTU1547	0	0	0	0	8.45881e-05	0	0	0	0	0
OTU1548	0.000254615	0.000126769	0	0.000127297	0.000126882	4.31835e-05	4.36091e-05	4.31295e-05	0	0				OTU1548	0.000254615	0.000126769	0	0.000127297	0.000126882	0.0001734	8.43348e-05	4.22137e-05	4.2389e-05	8.46812e-05
OTU1549	0	0.000169026	0.000169657	0	4.2294e-05	0.000259101	4.36091e-05	0	0	8.61549e-05				OTU1549	0	0.000169026	0.000169657	0	4.2294e-05	0	0	0	8.47781e-05	4.23406e-05
OTU155	0	4.22565e-05	8.48284e-05	4.24322e-05	0	0	0	0	4.25876e-05	0				OTU155	0	4.22565e-05	8.48284e-05	4.24322e-05	0	0	0.000295172	0	0.000211945	0
OTU1550	0	0	0	0	4.2294e-05	0	0	0	0	0				OTU1550	0	0	0	0	4.2294e-05	0	0	4.22137e-05	0	0
OTU1551	4.24358e-05	0	4.24142e-05	0	8.45881e-05	0	4.36091e-05	0	0	0				OTU1551	4.24358e-05	0	4.24142e-05	0	8.45881e-05	0	4.21674e-05	0	0	0
OTU1552	0	0	0	0	4.2294e-05	0	0	0	0	0				OTU1552	0	0	0	0	4.2294e-05	0	0	0	0	0
OTU1553	0	0	0	0	8.45881e-05	0	0	0	0	0				OTU1553	0	0	0	0	8.45881e-05	0	0	0	0	0
OTU1554	0	0	0	0	4.2294e-05	0	0	0	0	0				OTU1554	0	0	0	0	4.2294e-05	0	0	0	0	0
OTU1555	0	0	0	0	4.2294e-05	0	0	0	0	0				OTU1555	0	0	0	0	4.2294e-05	0	0	0	0	0
OTU1556	0	0	0	0	8.45881e-05	0	0	0	0	0				OTU1556	0	0	0	0	8.45881e-05	0	0	0	0	0
OTU1557	0	0.000464821	0	4.24322e-05	0.000126882	0.000215917	0	0	0	4.30775e-05				OTU1557	0	0.000464821	0	4.24322e-05	0.000126882	0.00013005	0	0.000126641	4.2389e-05	0
OTU1558	0	0	0	0	4.2294e-05	0	0	0	0	0				OTU1558	0	0	0	0	4.2294e-05	0	0	0	0	0
OTU1559	0	0	0	0	4.2294e-05	0	0	0	0	0				OTU1559	0	0	0	0	4.2294e-05	0	0	0	0	0
OTU156	8.48716e-05	0	0	0	4.2294e-05	0	0	0	0	0				OTU156	8.48716e-05	0	0	0	4.2294e-05	4.33501e-05	8.43348e-05	4.22137e-05	8.47781e-05	0.000127022
OTU1560	0	0	0	0	8.45881e-05	4.31835e-05	0	0	0	0				OTU1560	0	0	0	0	8.45881e-05	0	0	0	0	0
OTU1561	0	0	0	0	4.2294e-05	0	0	0	0	0				OTU1561	0	0	0	0	4.2294e-05	0	0	0	0	0
OTU1562	0.00250371	0.00160575	0.000212071	0.000424322	0.00262223	0.00112277	0.0009594	0.000517554	0.00417359	0.00159387				OTU1562	0.00250371	0.00160575	0.000212071	0.000424322	0.00262223	0.000520201	0.00139152	0.00181519	0.00152601	0.000465746
OTU1563	0.00186718	0.00135221	0.00080587	0.00127297	0.00558281	0.00202962	0.00126466	0.000862589	0.00617521	0.00848626				OTU1563	0.00186718	0.00135221	0.00080587	0.00127297	0.00558281	0.000780302	0.00371073	0.00118198	0	0
OTU1564	0.000891152	0.000760617	0	0.000169729	0.000761293	0.000302284	0.000566918	0.000129388	0.00123504	0.000430775				OTU1564	0.000891152	0.000760617	0	0.000169729	0.000761293	0.000476851	0.0018132	0.000211068	0.000508669	0.000169362
OTU1565	8.48716e-05	0.000422565	0	0	0	0.00453427	0.000174436	0.00306219	0	8.61549e-05				OTU1565	8.48716e-05	0.000422565	0	0	0	0	0	0.000126641	0	0
OTU1566	0.000297051	0.000380308	0.00080587	0.000806212	0.00190323	0.000690936	0.00196241	0.000172518	0.00506793	0.00292927				OTU1566	0.000297051	0.000380308	0.00080587	0.000806212	0.00190323	0.013005	0.00156019	0.00151969	0.00122928	0.00808705
OTU1567	0.00186718	0.00266216	8.48284e-05	0.000551619	0.000676704	8.6367e-05	0.000566918	0	0.000255526	0.000215387				OTU1567	0.00186718	0.00266216	8.48284e-05	0.000551619	0.000676704	0.00234091	0.000421674	0.000211068	0.000763003	0.00173596
OTU1568	0.000297051	0.000380308	4.24142e-05	8.48644e-05	0	0.000345468	0.00148271	0.000129388	0.00238491	0.00370466				OTU1568	0.000297051	0.000380308	4.24142e-05	8.48644e-05	0	0.00203745	0	0.000379923	0.000381501	0.00148192
OTU1569	0.000127307	0.000126769	0	0	0	0.0010364	0.000130827	0.0014664	0	0.00034462				OTU1569	0.000127307	0.000126769	0	0	0	0	0.000126502	0.000211068	0	0
OTU157	0	0	0	0	0	0	0	0	0	0				OTU157	0	0	0	0	0	0	4.21674e-05	0	0.000169556	4.23406e-05
OTU1570	0.000297051	0.000507078	4.24142e-05	8.48644e-05	0	0.0036706	0.000130827	0.00323471	0	8.61549e-05				OTU1570	0.000297051	0.000507078	4.24142e-05	8.48644e-05	0	4.33501e-05	8.43348e-05	4.22137e-05	0	0
OTU1571	0.000254615	0.000211282	0	0	4.2294e-05	0.000345468	0.000566918	0.000172518	0.000979515	0.000560007				OTU1571	0.000254615	0.000211282	0	0	4.2294e-05	0.000650251	0.0018132	0.00105534	0.00220423	0.00127022
OTU1572	0.00148525	0.00122544	4.24142e-05	0.000339458	0.000507528	0.00116595	0.000697745	0.0011645	0.000638814	0.000473852				OTU1572	0.00148525	0.00122544	4.24142e-05	0.000339458	0.000507528	0.0010404	0.00096985	0.000759846	0.000381501	0.000592768
OTU1573	0.00173987	0.0026199	0.000127243	0.000636483	0.000845881	0	4.36091e-05	4.31295e-05	0.000383289	0.00258465				OTU1573	0.00173987	0.0026199	0.000127243	0.000636483	0.000845881	0	0	0	0	0
OTU1574	0.000254615	0.000169026	0	0	0	0.00211599	0.000174436	0.00224273	0	0.00034462				OTU1574	0.000254615	0.000169026	0	0	0	0	0.000126502	4.22137e-05	8.47781e-05	0
OTU1575	0.000254615	0.000126769	0	4.24322e-05	0	0.00133869	0.000218045	0.00120763	8.51752e-05	0.000603084				OTU1575	0.000254615	0.000126769	0	4.24322e-05	0	4.33501e-05	4.21674e-05	0.000126641	0	0
OTU1576	8.48716e-05	0.000380308	8.48284e-05	8.48644e-05	0	8.6367e-05	0.000915791	0	0.00144798	0.00120617				OTU1576	8.48716e-05	0.000380308	8.48284e-05	8.48644e-05	0	0.000693602	0.000126502	8.44274e-05	8.47781e-05	0.00071979
OTU1577	0.000339487	0.000295795	0	0	4.2294e-05	0.00237509	0.000348873	0.00155266	4.25876e-05	0.000473852				OTU1577	0.000339487	0.000295795	0	0	4.2294e-05	4.33501e-05	0.000295172	0.000211068	0	0
OTU1578	0.000212179	0.000169026	4.24142e-05	0.000127297	0.000296058	0.000475018	0.000784964	0.000215647	0.00221456	0.00271388				OTU1578	0.000212179	0.000169026	4.24142e-05	0.000127297	0.000296058	0.000563551	0.000253004	0.000168855	0.000720614	0.000465746
OTU1579	8.48716e-05	4.22565e-05	4.24142e-05	0	0.00021147	0.00012955	0.000392482	4.31295e-05	0.000255526	0.000818472				OTU1579	8.48716e-05	4.22565e-05	4.24142e-05	0	0.00021147	0.000606901	8.43348e-05	8.44274e-05	0.000254334	0.000338725
OTU158	0	0	0	0	0	0	0	0	0	0				OTU158	0	0	0	0	0	0	8.43348e-05	0	0	0
OTU1580	0.000212179	0.000169026	0	0	0	0.00112277	8.72182e-05	0.00112137	0	0.000215387				OTU1580	0.000212179	0.000169026	0	0	0	0	0	8.44274e-05	0	0
OTU1581	0.000594101	0.000887386	0.000212071	0.000169729	0.000126882	0	8.72182e-05	0	4.25876e-05	0.00142156				OTU1581	0.000594101	0.000887386	0.000212071	0.000169729	0.000126882	0.0001734	4.21674e-05	0.000168855	0.000254334	0.000127022
OTU1582	0	0	0	0	0	0.000777303	0.000174436	0.000603813	0	0.000301542				OTU1582	0	0	0	0	0	0	8.43348e-05	0.000126641	0	4.23406e-05
OTU1583	0.0074687	0.00321149	8.48284e-05	4.24322e-05	4.2294e-05	0.148853	0.0205399	0.172389	0.000511051	0.0186956				OTU1583	0.0074687	0.00321149	8.48284e-05	4.24322e-05	4.2294e-05	0.000650251	0.00337339	0.0156613	0.000127167	0.000381065
OTU1584	0.000127307	0.000126769	0	0	0	8.6367e-05	0.000915791	8.62589e-05	0	0.000473852				OTU1584	0.000127307	0.000126769	0	0	0	0	0	4.22137e-05	0	0
OTU1585	0.000169743	4.22565e-05	0	0	4.2294e-05	0.0012955	0.000697745	0.00176831	8.51752e-05	0.000603084				OTU1585	0.000169743	4.22565e-05	0	0	4.2294e-05	0.00021675	4.21674e-05	0.000253282	0	8.46812e-05
OTU1586	4.24358e-05	0.000211282	4.24142e-05	4.24322e-05	4.2294e-05	8.6367e-05	0.00130827	4.31295e-05	0.000127763	0.000818472				OTU1586	4.24358e-05	0.000211282	4.24142e-05	4.24322e-05	4.2294e-05	0.000260101	0	8.44274e-05	0	0.000169362
OTU1587	0.000254615	0.000126769	0	0	8.45881e-05	0.000172734	0.000654136	0.000129388	0.000127763	0.00034462				OTU1587	0.000254615	0.000126769	0	0	8.45881e-05	4.33501e-05	0.000379507	0.000295496	0.000169556	0
OTU1588	0.000381922	0.00071836	4.24142e-05	0	0.00118423	0.000431835	0.00204963	8.62589e-05	0.00178868	0.00189541				OTU1588	0.000381922	0.00071836	4.24142e-05	0	0.00118423	0.00264436	0.000716846	0.000168855	0.00161078	0.00199001
OTU1589	0	0	0	0	0	4.31835e-05	0.00178797	0	0	0				OTU1589	0	0	0	0	0	0	0	0	0	0
OTU159	0	0	0	0	0	0	0	0	0	0				OTU159	0	0	0	0	0	0	8.43348e-05	0	4.2389e-05	0
OTU1590	0.000254615	0.000380308	0	4.24322e-05	0.000169176	0.000215917	0.000130827	8.62589e-05	0.000212938	0.00017231				OTU1590	0.000254615	0.000380308	0	4.24322e-05	0.000169176	0.00021675	0.000421674	0	0.000339112	0
OTU1591	0.000127307	8.4513e-05	0	0	0	0.00224554	8.72182e-05	0.00133701	0	8.61549e-05				OTU1591	0.000127307	8.4513e-05	0	0	0	0	0.000126502	4.22137e-05	0	0
OTU1592	0	4.22565e-05	0	0	0	8.6367e-05	0.000130827	4.31295e-05	0.000127763	8.61549e-05				OTU1592	0	4.22565e-05	0	0	0	0	0	0	0	0
OTU1593	8.48716e-05	0	0	4.24322e-05	0.00236847	0	4.36091e-05	0	0.000255526	0				OTU1593	8.48716e-05	0	0	4.24322e-05	0.00236847	0	0	0	0	0
OTU1594	0	0.000126769	4.24142e-05	0	0.000507528	4.31835e-05	0.000523309	0	0.00178868	0.00215387				OTU1594	0	0.000126769	4.24142e-05	0	0.000507528	0.00021675	0.000126502	8.44274e-05	0	4.23406e-05
OTU1595	0	8.4513e-05	0	0	0	0.000388651	0.000392482	0.000431295	0	0				OTU1595	0	8.4513e-05	0	0	0	0.00013005	0.000801181	8.44274e-05	0.00182273	4.23406e-05
OTU1596	4.24358e-05	0	0	0	4.2294e-05	0.000777303	4.36091e-05	0.000301906	4.25876e-05	0.000387697				OTU1596	4.24358e-05	0	0	0	4.2294e-05	0	4.21674e-05	0.000126641	0	4.23406e-05
OTU1597	4.24358e-05	0	4.24142e-05	0	0	0.000561385	4.36091e-05	0.000172518	0	0.00034462				OTU1597	4.24358e-05	0	4.24142e-05	0	0	0	0	0.000211068	0	0
OTU1598	8.48716e-05	0	0.000127243	0	0.000507528	0.00012955	0.000436091	4.31295e-05	0.00161833	0.00180925				OTU1598	8.48716e-05	0	0.000127243	0	0.000507528	0.0001734	8.43348e-05	8.44274e-05	0	0
OTU1599	8.48716e-05	0.000633847	0.000169657	8.48644e-05	0.000126882	0.000388651	0.000566918	0.000129388	4.25876e-05	0.000258465				OTU1599	8.48716e-05	0.000633847	0.000169657	8.48644e-05	0.000126882	0.000390151	0	0.000168855	4.2389e-05	0.000254044
OTU16	0	0	0	0	0	0	4.36091e-05	0	0	0				OTU16	0	0	0	0	0	0	0	4.22137e-05	0.000127167	0
OTU160	0	0	4.24142e-05	0	4.2294e-05	0	0	0	0	0				OTU160	0	0	4.24142e-05	0	4.2294e-05	0	0.000379507	0	0	0
OTU1600	4.24358e-05	0.00071836	0.00199347	0.000891077	8.45881e-05	8.6367e-05	0.000392482	4.31295e-05	4.25876e-05	0.000861549				OTU1600	4.24358e-05	0.00071836	0.00199347	0.000891077	8.45881e-05	0.00203745	0	4.22137e-05	0	0.000592768
OTU1601	4.24358e-05	0	0	0	0	0.000561385	8.72182e-05	0.000517554	0	0				OTU1601	4.24358e-05	0	0	0	0	0	0	0	0	0
OTU1602	8.48716e-05	4.22565e-05	0	0	0	0.000475018	4.36091e-05	0.000431295	0	4.30775e-05				OTU1602	8.48716e-05	4.22565e-05	0	0	0	4.33501e-05	0	0.000126641	0	0
OTU1603	8.48716e-05	0.000211282	0	0	0	0.0060025	0.000218045	0.00125075	0	0.00034462				OTU1603	8.48716e-05	0.000211282	0	0	0	0	0.000126502	8.44274e-05	0	4.23406e-05
OTU1604	0	0.000338052	0	0	0.000126882	0.000777303	0.000130827	8.62589e-05	4.25876e-05	0.000301542				OTU1604	0	0.000338052	0	0	0.000126882	4.33501e-05	0.00016867	0	0	0
OTU1605	8.48716e-05	0.000464821	0	4.24322e-05	4.2294e-05	0.000518202	4.36091e-05	8.62589e-05	0	4.30775e-05				OTU1605	8.48716e-05	0.000464821	0	4.24322e-05	4.2294e-05	8.67002e-05	4.21674e-05	0	0	4.23406e-05
OTU1606	0.000297051	0.000169026	0	0	0	0.00220236	0.000218045	0.00271716	4.25876e-05	0.00034462				OTU1606	0.000297051	0.000169026	0	0	0	4.33501e-05	0.000126502	0.000422137	0	0
OTU1607	0.000212179	0.000338052	0	4.24322e-05	4.2294e-05	0.00319558	0.000348873	0.00125075	0	0.000473852				OTU1607	0.000212179	0.000338052	0	4.24322e-05	4.2294e-05	0.00013005	0.000590344	0.0012242	0	4.23406e-05
OTU1608	0.000169743	0.000338052	0	0	0	0.000259101	0.000174436	4.31295e-05	0	0.00034462				OTU1608	0.000169743	0.000338052	0	0	0	8.67002e-05	4.21674e-05	0	4.2389e-05	0
OTU1609	8.48716e-05	0.000295795	0.000127243	4.24322e-05	0.00021147	0.000302284	0.0009594	0	0.000468464	0.00112001				OTU1609	8.48716e-05	0.000295795	0.000127243	4.24322e-05	0.00021147	0.000476851	4.21674e-05	4.22137e-05	0.000169556	0.000127022
OTU161	0	0	0	0	0	0	0	0	0	0				OTU161	0	0	0	0	0	0	8.43348e-05	0	0	0
OTU1610	0.000254615	0.000169026	0	0	0	0.000215917	0.000130827	4.31295e-05	8.51752e-05	0.000258465				OTU1610	0.000254615	0.000169026	0	0	0	0.0001734	0.000421674	0.000126641	0.00046628	0.000169362
OTU1611	0.000127307	0.000422565	0	0.000127297	8.45881e-05	0.00012955	4.36091e-05	8.62589e-05	4.25876e-05	0.00017231				OTU1611	0.000127307	0.000422565	0	0.000127297	8.45881e-05	8.67002e-05	4.21674e-05	0.000126641	0	4.23406e-05
OTU1612	8.48716e-05	4.22565e-05	0	0	0.000126882	4.31835e-05	0.000261655	4.31295e-05	0.00072399	0.000473852				OTU1612	8.48716e-05	4.22565e-05	0	0	0.000126882	0.00021675	8.43348e-05	8.44274e-05	4.2389e-05	4.23406e-05
OTU1613	0	4.22565e-05	0	0	8.45881e-05	0	8.72182e-05	0	0.00017035	8.61549e-05				OTU1613	0	4.22565e-05	0	0	8.45881e-05	8.67002e-05	0.000126502	0.000126641	0	0
OTU1614	0.000212179	8.4513e-05	4.24142e-05	0	0.000253764	8.6367e-05	0.000130827	0.000172518	4.25876e-05	0.000387697				OTU1614	0.000212179	8.4513e-05	4.24142e-05	0	0.000253764	0.00013005	0.000210837	8.44274e-05	0.000127167	0.000211703
OTU1615	8.48716e-05	0.000507078	0	0	0	0.000950037	0.0004797	0.00112137	0	0.00017231				OTU1615	8.48716e-05	0.000507078	0	0	0	0	0	0.000126641	0	0
OTU1616	0	0	0	0	0	0	0.000174436	0	0	0				OTU1616	0	0	0	0	0	0	0	0	0	0
OTU1617	0	0	0	0	0	4.31835e-05	0.000610527	0	0	0				OTU1617	0	0	0	0	0	0	0	0	0	0
OTU1618	8.48716e-05	0.000126769	0	0	0.000338352	8.6367e-05	4.36091e-05	0	0.000298113	4.30775e-05				OTU1618	8.48716e-05	0.000126769	0	0	0.000338352	8.67002e-05	0.00016867	0.000126641	8.47781e-05	0
OTU1619	8.48716e-05	0.000126769	0	4.24322e-05	4.2294e-05	4.31835e-05	4.36091e-05	0	0.00017035	0				OTU1619	8.48716e-05	0.000126769	0	4.24322e-05	4.2294e-05	0	8.43348e-05	0	0	0
OTU162	0.000339487	8.4513e-05	0	0	0	0	4.36091e-05	0	4.25876e-05	8.61549e-05				OTU162	0.000339487	8.4513e-05	0	0	0	0.0001734	0.000295172	0	0.000127167	0.000381065
OTU1620	0.000254615	0.000380308	4.24142e-05	0.000169729	0	0.00012955	0.000174436	4.31295e-05	0.000638814	0.00017231				OTU1620	0.000254615	0.000380308	4.24142e-05	0.000169729	0	0.000563551	0.000716846	0.000126641	0.000296723	0.000381065
OTU1621	0	0.000169026	0	4.24322e-05	4.2294e-05	4.31835e-05	0.000348873	0	4.25876e-05	0.000129232				OTU1621	0	0.000169026	0	4.24322e-05	4.2294e-05	0.00108375	8.43348e-05	4.22137e-05	0.000127167	0.00101617
OTU1622	0	0	0	4.24322e-05	4.2294e-05	4.31835e-05	0.000261655	0	0	0.00017231				OTU1622	0	0	0	4.24322e-05	4.2294e-05	0	0.000126502	0.000168855	8.47781e-05	0
OTU1623	4.24358e-05	4.22565e-05	8.48284e-05	8.48644e-05	0.000296058	4.31835e-05	0.000218045	8.62589e-05	0.000212938	0.000215387				OTU1623	4.24358e-05	4.22565e-05	8.48284e-05	8.48644e-05	0.000296058	0.0001734	4.21674e-05	0.000253282	8.47781e-05	0.000127022
OTU1624	4.24358e-05	4.22565e-05	0	0	8.45881e-05	0.00012955	4.36091e-05	0	0	4.30775e-05				OTU1624	4.24358e-05	4.22565e-05	0	0	8.45881e-05	0	0	0	8.47781e-05	0
OTU1625	4.24358e-05	0	0	4.24322e-05	4.2294e-05	0.000345468	0.000130827	0.000172518	0	0.000129232				OTU1625	4.24358e-05	0	0	4.24322e-05	4.2294e-05	0	4.21674e-05	8.44274e-05	0	0
OTU1626	0	4.22565e-05	0	0	0	0.000259101	4.36091e-05	0.000258777	0	4.30775e-05				OTU1626	0	4.22565e-05	0	0	0	0	0	0.000126641	0	0
[truncated: 6,729 more rows]

## Sheet: Fig 4 D
	Bacteroidetes	Firmicutes	Proteobacteria	Verrucomicrobia	Bacteria	Actinobacteria	Tenericutes	Fusobacteria	Cyanobacteria	Epsilonbacteraeota	Deferribacteres	Patescibacteria	Chloroflexi	Acidobacteria	Elusimicrobia	Gemmatimonadetes	Planctomycetes	Synergistetes	WS4
[truncated: 4 more rows]

[truncated: 2 more sheets: Fig4 E, Fig4 F]
