# Supplementary material for: Dachaihu decoction ameliorates abnormal behavior by regulating gut microbiota in rats with propionic acid-induced autism
Source: Front Microbiol. 2025 Feb 13;16:1535451. doi: 10.3389/fmicb.2025.1535451 (PMC11867326; doi:10.3389/fmicb.2025.1535451)
Supplement: Supplementary file 1 [file Data_Sheet_1.zip › Raw data/Raw data/Fig5.xlsx]

## Sheet: Fig5A
Sample	PC1	PC2
Con1	-50.6191	77.9033
Con2	-37.173	-13.2895
Con3	-32.1842	-42.232
Con4	-18.4093	-61.2243
Con5	-32.1929	-17.0034
ASD1	34.5073	-3.01051
ASD2	30.7803	5.54816
ASD3	41.9865	-16.3594
ASD4	44.1089	-12.1076
ASD5	19.1956	81.7753
Sample	PC1	PC2
ASD1	-32.1208	-17.126
ASD2	-29.6163	-36.9481
ASD3	-38.32	17.9084
ASD4	-34.4797	-2.34988
ASD5	-37.8562	13.3476
DCH_H+ASD1	37.9885	-18.863
DCH_H+ASD2	39.9326	-24.6249
DCH_H+ASD3	37.6903	-14.8842
DCH_H+ASD4	21.3312	87.4329
DCH_H+ASD5	35.4503	-3.89275

## Sheet: Fig5 B
pathway_id	pathway_name	Total	Hits	Up_hits	Down_hits	Pvalue	-Log10(Pvalue)	FDR	Impact	compounds	Compound_name	links
rno04925	Aldosterone synthesis and secretion	22	2	0	2	0.020748	1.68302457738928	1	0.05	C00219; C01780	Arachidonic acid; Aldosterone	http://www.kegg.jp/pathway/rno04925+C00219%09blue+C01780%09blue
rno00591	Linoleic acid metabolism	28	2	0	2	0.0326777	1.4857487711303	1	0.1316	C00219; C04717	Arachidonic acid; 13-L-Hydroperoxylinoleic acid	http://www.kegg.jp/pathway/rno00591+C00219%09blue+C04717%09blue
rno04750	Inflammatory mediator regulation of TRP channels	35	2	1	1	0.0492023	1.30801424878116	1	0.0769	C00219; C00780	Arachidonic acid; Serotonin	http://www.kegg.jp/pathway/rno04750+C00219%09blue+C00780%09red
rno04912	GnRH signaling pathway	6	1	0	1	0.0600261	1.22165993985872	1	0.1667	C00219	Arachidonic acid	http://www.kegg.jp/pathway/rno04912+C00219%09blue
rno05140	Leishmaniasis	6	1	0	1	0.0600261	1.22165993985872	1	0.1667	C00219	Arachidonic acid	http://www.kegg.jp/pathway/rno05140+C00219%09blue
rno04726	Serotonergic synapse	42	2	1	1	0.0681192	1.16673014494787	1	0.1613	C00219; C00780	Arachidonic acid; Serotonin	http://www.kegg.jp/pathway/rno04726+C00219%09blue+C00780%09red
rno04666	Fc gamma R-mediated phagocytosis	8	1	0	1	0.0792462	1.10102144462848	1	0.0625	C00219	Arachidonic acid	http://www.kegg.jp/pathway/rno04666+C00219%09blue
rno04960	Aldosterone-regulated sodium reabsorption	8	1	0	1	0.0792462	1.10102144462848	1	0.1	C01780	Aldosterone	http://www.kegg.jp/pathway/rno04960+C01780%09blue
rno04730	Long-term depression	9	1	0	1	0.0887127	1.05201423387205	1	0.1111	C00219	Arachidonic acid	http://www.kegg.jp/pathway/rno04730+C00219%09blue
rno04727	GABAergic synapse	9	1	0	1	0.0887127	1.05201423387205	1	0.1765	C00026	Oxoglutaric acid	http://www.kegg.jp/pathway/rno04727+C00026%09blue
rno00310	Lysine degradation	50	2	0	2	0.0921655	1.03543179412572	1	0.0844	C00026; C00047	Oxoglutaric acid; L-Lysine	http://www.kegg.jp/pathway/rno00310+C00026%09blue+C00047%09blue
rno04217	Necroptosis	10	1	0	1	0.0980847	1.00839884529279	1	0.0833	C00219	Arachidonic acid	http://www.kegg.jp/pathway/rno04217+C00219%09blue
rno04540	Gap junction	11	1	1	0	0.107363	0.969145049671244	1	0.0909	C00780	Serotonin	http://www.kegg.jp/pathway/rno04540+C00780%09red
rno04664	Fc epsilon RI signaling pathway	11	1	0	1	0.107363	0.969145049671244	1	0.0909	C00219	Arachidonic acid	http://www.kegg.jp/pathway/rno04664+C00219%09blue
rno04721	Synaptic vesicle cycle	12	1	1	0	0.116549	0.933492163176999	1	0.0833	C00780	Serotonin	http://www.kegg.jp/pathway/rno04721+C00780%09red
rno04921	Oxytocin signaling pathway	12	1	0	1	0.116549	0.933492163176999	1	0.0833	C00219	Arachidonic acid	http://www.kegg.jp/pathway/rno04921+C00219%09blue
rno00785	Lipoic acid metabolism	13	1	0	1	0.125643	0.900862513513178	1	0.0769	C06423	Caprylic acid	http://www.kegg.jp/pathway/rno00785+C06423%09blue
rno05146	Amoebiasis	13	1	0	1	0.125643	0.900862513513178	1	0.0769	C00219	Arachidonic acid	http://www.kegg.jp/pathway/rno05146+C00219%09blue
rno00471	D-Glutamine and D-glutamate metabolism	13	1	0	1	0.125643	0.900862513513178	1	0.0952	C00026	Oxoglutaric acid	http://www.kegg.jp/pathway/rno00471+C00026%09blue
rno04923	Regulation of lipolysis in adipocytes	14	1	0	1	0.134646	0.87080706631779	1	0.0357	C00219	Arachidonic acid	http://www.kegg.jp/pathway/rno04923+C00219%09blue
rno04611	Platelet activation	14	1	0	1	0.134646	0.87080706631779	1	0.0714	C00219	Arachidonic acid	http://www.kegg.jp/pathway/rno04611+C00219%09blue
rno04066	HIF-1 signaling pathway	15	1	0	1	0.143559	0.842969856116103	1	0.0526	C00026	Oxoglutaric acid	http://www.kegg.jp/pathway/rno04066+C00026%09blue
rno04270	Vascular smooth muscle contraction	16	1	0	1	0.152383	0.817063920149301	1	0.0625	C00219	Arachidonic acid	http://www.kegg.jp/pathway/rno04270+C00219%09blue
rno04964	Proximal tubule bicarbonate reclamation	17	1	0	1	0.161119	0.792854541014933	1	0.0619	C00026	Oxoglutaric acid	http://www.kegg.jp/pathway/rno04964+C00026%09blue
rno04723	Retrograde endocannabinoid signaling	19	1	0	1	0.178328	0.748779286662518	1	0.0526	C00219	Arachidonic acid	http://www.kegg.jp/pathway/rno04723+C00219%09blue
rno00020	Citrate cycle (TCA cycle)	20	1	0	1	0.186804	0.728612752774621	1	0.0667	C00026	Oxoglutaric acid	http://www.kegg.jp/pathway/rno00020+C00026%09blue
rno00430	Taurine and hypotaurine metabolism	22	1	0	1	0.203503	0.691430073954382	1	0.0294	C00026	Oxoglutaric acid	http://www.kegg.jp/pathway/rno00430+C00026%09blue
rno00380	Tryptophan metabolism	83	2	2	0	0.208702	0.680472519983005	1	0.1239	C00780; C00954	Serotonin; Indole-3-acetate	http://www.kegg.jp/pathway/rno00380+C00780%09red+C00954%09red
rno00220	Arginine biosynthesis	23	1	0	1	0.211726	0.674225059698662	1	0.0692	C00026	Oxoglutaric acid	http://www.kegg.jp/pathway/rno00220+C00026%09blue
rno04913	Ovarian steroidogenesis	24	1	0	1	0.219868	0.657838550473847	1	0.0682	C00219	Arachidonic acid	http://www.kegg.jp/pathway/rno04913+C00219%09blue
rno04024	cAMP signaling pathway	25	1	1	0	0.227927	0.642203433323419	1	0.037	C00780	Serotonin	http://www.kegg.jp/pathway/rno04024+C00780%09red
rno00600	Sphingolipid metabolism	25	1	0	1	0.227927	0.642203433323419	1	0.0548	C02934	3-Dehydrosphinganine	http://www.kegg.jp/pathway/rno00600+C02934%09blue
rno04922	Glucagon signaling pathway	26	1	0	1	0.235906	0.627260495026377	1	0.0227	C00026	Oxoglutaric acid	http://www.kegg.jp/pathway/rno04922+C00026%09blue
rno00250	Alanine, aspartate and glutamate metabolism	28	1	0	1	0.251625	0.59924685883612	1	0.073	C00026	Oxoglutaric acid	http://www.kegg.jp/pathway/rno00250+C00026%09blue
rno00780	Biotin metabolism	28	1	0	1	0.251625	0.59924685883612	1	0.0781	C00047	L-Lysine	http://www.kegg.jp/pathway/rno00780+C00047%09blue
rno04216	Ferroptosis	29	1	0	1	0.259366	0.586087534359589	1	0.0233	C00219	Arachidonic acid	http://www.kegg.jp/pathway/rno04216+C00219%09blue
rno04976	Bile secretion	97	2	1	1	0.26223	0.581318128478758	1	0.0183	C00026; C00780	Oxoglutaric acid; Serotonin	http://www.kegg.jp/pathway/rno04976+C00026%09blue+C00780%09red
rno04742	Taste transduction	32	1	1	0	0.282125	0.549557930381271	1	0.0263	C00780	Serotonin	http://www.kegg.jp/pathway/rno04742+C00780%09red
rno00030	Pentose phosphate pathway	35	1	1	0	0.304206	0.51683287641563	1	0.0718	C00345	6-Phosphogluconic acid	http://www.kegg.jp/pathway/rno00030+C00345%09red
rno05230	Central carbon metabolism in cancer	37	1	0	1	0.318558	0.496811533877012	1	0.0377	C00026	Oxoglutaric acid	http://www.kegg.jp/pathway/rno05230+C00026%09blue
rno00650	Butanoate metabolism	42	1	0	1	0.353193	0.451987531829428	1	0.0515	C00026	Oxoglutaric acid	http://www.kegg.jp/pathway/rno00650+C00026%09blue
rno00592	alpha-Linolenic acid metabolism	44	1	1	0	0.366564	0.43585062751212	1	0.0152	C04785	13(S)-HpOTrE	http://www.kegg.jp/pathway/rno00592+C04785%09red
rno00340	Histidine metabolism	47	1	0	1	0.386117	0.413280550305944	1	0.008	C00026	Oxoglutaric acid	http://www.kegg.jp/pathway/rno00340+C00026%09blue
rno04974	Protein digestion and absorption	47	1	0	1	0.386117	0.413280550305944	1	0.0213	C00047	L-Lysine	http://www.kegg.jp/pathway/rno04974+C00047%09blue
rno00053	Ascorbate and aldarate metabolism	50	1	0	1	0.405085	0.392453935036463	1	0.013	C00026	Oxoglutaric acid	http://www.kegg.jp/pathway/rno00053+C00026%09blue
rno02010	ABC transporters	138	2	1	1	0.417169	0.379687735288075	1	0.0145	C00047; C00503	L-Lysine; Erythritol	http://www.kegg.jp/pathway/rno02010+C00047%09blue+C00503%09red
rno00970	Aminoacyl-tRNA biosynthesis	52	1	0	1	0.417413	0.379434504446703	1	0.0179	C00047	L-Lysine	http://www.kegg.jp/pathway/rno00970+C00047%09blue
rno04080	Neuroactive ligand-receptor interaction	52	1	1	0	0.417413	0.379434504446703	1	0.0192	C00780	Serotonin	http://www.kegg.jp/pathway/rno04080+C00780%09red
rno00983	Drug metabolism - other enzymes	52	1	0	1	0.417413	0.379434504446703	1	0.0385	C16630	5,6-Dihydro-5-fluorouracil	http://www.kegg.jp/pathway/rno00983+C16630%09blue
rno00040	Pentose and glucuronate interconversions	56	1	0	1	0.441328	0.355238131147777	1	0.0086	C00026	Oxoglutaric acid	http://www.kegg.jp/pathway/rno00040+C00026%09blue
rno00790	Folate biosynthesis	58	1	1	0	0.452926	0.34397255067158	1	0.0048	C00568	p-Aminobenzoic acid	http://www.kegg.jp/pathway/rno00790+C00568%09red
rno00100	Steroid biosynthesis	58	1	1	0	0.452926	0.34397255067158	1	0.0075	C15777	Episterol	http://www.kegg.jp/pathway/rno00100+C15777%09red
rno00061	Fatty acid biosynthesis	58	1	0	1	0.452926	0.34397255067158	1	0.0096	C06423	Caprylic acid	http://www.kegg.jp/pathway/rno00061+C06423%09blue
rno00630	Glyoxylate and dicarboxylate metabolism	62	1	0	1	0.475425	0.322918055693332	1	0.0615	C00026	Oxoglutaric acid	http://www.kegg.jp/pathway/rno00630+C00026%09blue
rno00240	Pyrimidine metabolism	65	1	0	1	0.491707	0.30829364243932	1	0.0007	C00380	Cytosine	http://www.kegg.jp/pathway/rno00240+C00380%09blue
rno01040	Biosynthesis of unsaturated fatty acids	74	1	0	1	0.537664	0.269488709054523	1	0.0208	C00219	Arachidonic acid	http://www.kegg.jp/pathway/rno01040+C00219%09blue
rno00590	Arachidonic acid metabolism	75	1	0	1	0.542515	0.265588582419247	1	0.1624	C00219	Arachidonic acid	http://www.kegg.jp/pathway/rno00590+C00219%09blue
rno00350	Tyrosine metabolism	78	1	0	1	0.556771	0.254323666046192	1	0.02	C00544	Homogentisic acid	http://www.kegg.jp/pathway/rno00350+C00544%09blue
rno00130	Ubiquinone and other terpenoid-quinone biosynthesis	92	1	0	1	0.617794	0.209156559016596	1	0.0125	C00544	Homogentisic acid	http://www.kegg.jp/pathway/rno00130+C00544%09blue
rno00230	Purine metabolism	95	1	0	1	0.629766	0.200820746729816	1	0.0407	C00242	Guanine	http://www.kegg.jp/pathway/rno00230+C00242%09blue
rno00140	Steroid hormone biosynthesis	99	1	0	1	0.645164	0.190329603346528	1	0.008	C01780	Aldosterone	http://www.kegg.jp/pathway/rno00140+C01780%09blue

## Sheet: Fig5 C
name	ASD1	ASD2	ASD3	ASD4	ASD5	DCH_H+ASD1	DCH_H+ASD2	DCH_H+ASD3	DCH_H+ASD4	DCH_H+ASD5
m-Cresol	2.93656e+07	2.43984e+07	2.70049e+07	4.78792e+07	1.86092e+07	5.64126e+06	6.4419e+06	5.57946e+06	5.47739e+06	2.55256e+07
Cytosine	2.09347e+08	8.21527e+07	1.65803e+08	8.3259e+07	6.84901e+07	3.40463e+07	3.06214e+07	4.43448e+07	1.1349e+08	6.40098e+07
2-Heptanone	1.75457e+08	1.53234e+08	1.5264e+08	1.38896e+08	1.61457e+08	5.09466e+08	7.87817e+08	8.29296e+08	8.52613e+08	1.49962e+08
5,6-Dihydro-5-fluorouracil	1.54506e+08	1.77426e+08	1.63288e+08	1.67277e+08	1.61356e+08	1.42448e+08	1.60983e+08	1.56468e+08	1.49318e+08	1.49432e+08
p-Aminobenzoic acid	9.43987e+07	8.83621e+07	8.82445e+07	7.708e+07	1.08184e+08	1.03602e+08	9.75554e+07	1.05306e+08	1.1442e+08	1.24849e+08
Quinolin-2-ol	3.52487e+08	3.09435e+08	3.19527e+08	3.26377e+08	1.75696e+08	1.58979e+08	1.59782e+08	2.85911e+08	1.91439e+08	1.91847e+08
Oxoglutaric acid	5.76356e+08	3.93974e+08	4.04139e+08	4.68314e+08	1.99794e+08	2.06266e+08	2.39221e+08	1.67637e+08	3.72542e+08	2.03609e+08
L-Lysine	1.70688e+08	1.55771e+08	1.62653e+08	1.70717e+08	1.61813e+08	1.10374e+08	1.21102e+08	1.08995e+08	1.70701e+08	1.29605e+08
Guanine	1.47809e+08	1.74188e+08	2.65935e+08	1.24747e+08	1.5952e+08	1.76721e+08	7.6896e+07	7.46216e+07	1.27558e+08	7.63078e+07
4-Phenylbutyrate	1.47667e+07	1.40279e+07	1.57824e+07	1.63051e+07	1.39939e+07	1.02664e+07	9.95129e+06	1.00523e+07	1.50777e+07	1.40643e+07
Indole-3-acetate	4.50021e+07	2.86988e+07	2.40678e+07	3.27117e+07	3.24698e+07	4.08731e+07	5.43558e+07	5.58175e+07	4.46395e+07	3.81412e+07
Serotonin	9.07767e+06	8.88182e+06	6.86576e+06	1.06276e+07	6.04527e+06	9.94431e+06	1.28236e+07	1.05517e+07	9.10933e+06	1.12253e+07
5-Hydroxyconiferaldehyde	3.27652e+07	3.15921e+07	3.1646e+07	2.83824e+07	3.03742e+07	1.9608e+07	2.22e+07	2.03708e+07	2.37742e+07	2.67156e+07
Asymmetric dimethylarginine	5.78342e+07	7.54417e+07	5.60475e+07	4.02424e+07	4.55256e+07	4.17578e+07	3.8333e+07	2.6894e+07	4.12469e+07	3.44101e+07
beta-Cubebene	2.92121e+07	2.93334e+07	4.76495e+07	3.77937e+07	2.68262e+07	2.49005e+07	1.46053e+07	2.53602e+07	1.70654e+07	1.45266e+07
(2S)-Flavanone	1.06153e+07	9.26038e+06	8.99555e+06	1.03764e+07	1.10993e+07	9.03709e+06	7.63239e+06	8.46297e+06	9.7598e+06	8.56134e+06
6-Phosphogluconic acid	1.87796e+07	2.30379e+07	1.58621e+07	1.58982e+07	1.70431e+07	4.49748e+07	3.58254e+07	1.53891e+07	3.53981e+07	4.39752e+07
13-L-Hydroperoxylinoleic acid	1.60162e+08	1.52272e+08	1.28509e+08	1.46468e+08	3.27722e+07	5.09217e+07	1.7994e+07	7.8375e+07	2.53428e+07	3.0157e+07
(9R,10R)-Dihydroxyoctadecanoic acid	4.264e+07	3.59215e+07	2.09001e+07	2.88068e+07	2.989e+07	3.70367e+07	5.52145e+07	7.64488e+07	6.90911e+07	3.27974e+07
3-Dehydrosphinganine	1.48288e+08	1.66268e+08	2.12272e+08	2.4157e+08	9.73558e+07	4.30406e+07	2.74925e+07	8.56249e+07	1.52336e+08	1.01016e+08
Arachidonic acid	1.68069e+07	1.62566e+07	1.53171e+07	1.51154e+07	2.17234e+07	1.17048e+07	1.13764e+07	1.3106e+07	1.66754e+07	1.23689e+07
13(S)-HpOTrE	1.82336e+07	2.36866e+07	4.04772e+07	1.74513e+07	1.83006e+07	2.62064e+07	6.04389e+07	3.46282e+07	4.74279e+07	3.3807e+07
Aldosterone	2.95757e+07	2.66088e+07	2.64624e+07	2.58077e+07	2.05411e+07	8.27751e+06	6.6704e+06	2.77276e+07	1.6849e+07	5.59089e+06
Stigmastanol	1.10886e+07	1.52779e+07	2.71135e+07	1.69317e+07	1.26799e+07	1.49108e+07	1.53959e+07	3.24179e+06	3.56583e+06	3.12164e+06
Episterol	1.30032e+08	1.49122e+08	1.70475e+08	1.49775e+08	1.32099e+08	2.58929e+08	1.67822e+08	2.71183e+08	1.82891e+08	2.23431e+08
Lutein	9.62804e+07	1.23159e+08	1.20134e+08	1.76283e+08	9.7732e+07	6.39404e+07	8.74004e+07	6.56111e+07	8.4554e+07	4.09719e+07
1,3-Benzenediol	3.48819e+06	3.97054e+06	3.31684e+06	3.24834e+06	2.58267e+06	5.11506e+06	4.53751e+06	3.40801e+06	6.90101e+06	3.80414e+06
Erythritol	7.77387e+07	1.11609e+08	9.68846e+07	1.0666e+08	9.34875e+07	1.68002e+08	1.95568e+08	1.20805e+08	1.46617e+08	1.71015e+08
Caprylic acid	4.59421e+06	3.92421e+06	5.02133e+06	4.58497e+06	6.19774e+06	2.92221e+06	2.6516e+06	3.15572e+06	3.69401e+06	4.36017e+06
Glycyl-glycine	1.43894e+06	1.04003e+06	780274	478483	3.75855e+06	192511	263254	187717	1.37526e+06	188025
Phenyl acetate	1.56311e+08	1.3123e+08	1.5531e+08	1.18518e+08	1.0731e+08	1.02058e+08	7.48541e+07	1.0945e+08	9.83746e+07	5.02793e+07
Homogentisic acid	2.03607e+06	1.98387e+06	2.27863e+06	2.23206e+06	4.24698e+06	1.35221e+06	1.0178e+06	1.82313e+06	1.19975e+06	1.32543e+06
N-Acetyl-L-glutamine	6.27815e+06	6.45298e+06	6.91741e+06	9.49541e+06	6.25331e+06	1.03365e+07	1.66724e+07	1.23022e+07	9.16946e+06	1.17886e+07
Apigenin	2.53104e+06	837072	8.37442e+06	500916	4.31793e+06	8.39785e+06	1.07343e+07	4.375e+06	2.01063e+07	6.77205e+06
name	Con1	Con2	Con3	Con4	Con5	ASD1	ASD2	ASD3	ASD4	ASD5
p-Aminobenzoic acid	1.40896e+08	1.45926e+08	9.33319e+07	1.30953e+08	1.01696e+08	9.43987e+07	8.83621e+07	8.82445e+07	7.708e+07	1.08184e+08
O-Acetyl-L-homoserine	2.37171e+07	5.95294e+07	3.39314e+07	4.38764e+07	3.17889e+07	1.22115e+07	1.44507e+07	1.47012e+07	1.57362e+07	2.42802e+07
L-2-Hydroxyglutaric acid	2.19249e+07	1.34563e+07	1.68054e+07	1.48695e+07	1.63788e+07	3.24777e+07	2.70741e+07	5.62193e+07	4.59853e+07	3.91421e+07
Metaraminol	1.08918e+07	1.8441e+07	4.31697e+07	3.28547e+07	1.9159e+07	7.36938e+07	5.53824e+07	6.34248e+07	3.47609e+07	2.39955e+07
2,3-Butanediol	3.55519e+06	3.4163e+06	4.06164e+06	4.09529e+06	4.83856e+06	4.80195e+06	6.73845e+06	5.90878e+06	4.46246e+06	4.74435e+06
Pimelic acid	8.79538e+07	1.24402e+08	1.04217e+08	9.92322e+07	6.09587e+07	6.89272e+07	5.89193e+07	1.36196e+07	4.98333e+07	4.7264e+07
2-Hydroxycinnamic acid	2.86042e+07	9.46334e+06	1.22387e+07	7.66375e+06	1.76524e+07	1.2465e+06	1.41439e+06	6.26745e+06	2.92826e+06	5.64575e+06
Eugenol	7.13936e+07	6.9238e+07	8.21187e+07	6.91169e+07	5.68657e+07	6.14913e+07	5.46827e+07	5.32778e+07	5.84298e+07	5.42145e+07
Methyl beta-D-galactoside	8.39413e+07	1.26544e+08	1.05026e+08	1.05453e+08	6.03951e+07	5.8335e+07	5.61743e+07	5.48098e+07	4.07318e+07	4.13364e+07
Methylisoeugenol	1.41548e+07	1.1048e+07	1.27666e+07	8.5079e+06	9.31594e+06	1.54905e+07	1.19803e+07	2.45544e+07	2.1373e+07	1.63874e+07
Sebacic acid	2.84865e+06	4.81399e+06	5.5582e+06	1.79414e+07	3.28644e+06	2.12006e+07	1.39466e+07	2.26258e+07	1.80189e+07	1.42989e+07
Myristicin	6.28197e+06	1.43459e+06	8.0071e+06	2.41655e+06	1.50537e+06	1.0473e+07	1.18987e+07	1.70242e+07	1.49179e+07	9.23189e+06
1-Benzyl-1,2,3,4-tetrahydroisoquinoline	4.02491e+07	3.45158e+07	4.38526e+07	3.60829e+07	4.53843e+07	3.52171e+07	3.19695e+07	3.59079e+07	2.96616e+07	2.70232e+07
Quadrone	1.92047e+07	2.14379e+07	3.23573e+07	4.32895e+07	2.34512e+07	7.20302e+07	3.11929e+07	4.85338e+07	6.91377e+07	4.81648e+07
Abscisic alcohol	1.591e+07	2.04562e+07	2.02092e+07	2.59868e+07	2.71997e+07	2.97923e+07	2.25894e+07	4.40228e+07	3.38308e+07	2.916e+07
16-Oxopalmitate	1.20706e+07	1.3123e+07	1.50864e+07	1.76774e+07	1.28206e+07	1.0897e+07	1.17218e+07	1.08187e+07	8.50182e+06	8.12801e+06
Methoprene	1.35932e+07	1.1745e+07	3.80641e+07	2.08225e+07	1.05234e+07	5.72538e+06	4.67943e+06	5.94249e+06	3.8911e+06	2.17241e+07
Enterolactone	1.41594e+07	2.5415e+07	2.04386e+07	2.45113e+07	2.14749e+07	6.32372e+07	3.03305e+07	8.95711e+07	2.31357e+07	2.71716e+07
(9R,10R)-Dihydroxyoctadecanoic acid	3.6344e+07	5.23183e+07	4.96131e+07	4.88221e+07	5.35945e+07	4.264e+07	3.59215e+07	2.09001e+07	2.88068e+07	2.989e+07
8,9-DiHETrE	9.89752e+06	9.1674e+06	3.90498e+06	9.73552e+06	5.66409e+06	1.22825e+07	1.89897e+07	2.91663e+07	7.10832e+06	2.27851e+07
L-Alanyl-gamma-D-glutamyl-L-lysine	5.10033e+06	6.39714e+06	6.59794e+06	7.2143e+06	4.31135e+06	9.28362e+06	9.82774e+06	6.23011e+06	7.3101e+06	8.70271e+06
18-Hydroxycorticosterone	4.88689e+06	8.49086e+06	1.34686e+07	3.44166e+06	3.6583e+06	1.4441e+07	1.26786e+07	1.2383e+07	1.32142e+07	2.09389e+07
Bepridil	2.31467e+06	6.90751e+06	3.99055e+06	8.25965e+06	4.71177e+06	1.16863e+07	6.84758e+06	1.195e+07	1.40545e+07	5.72414e+06
4a-Methylzymosterol	5.46872e+06	2.43447e+06	2.28269e+06	2.34054e+06	7.14388e+06	1.02565e+07	9.42752e+06	1.59484e+07	1.40833e+07	8.19713e+06
Vitamin D3	7.49668e+06	1.33909e+07	1.30263e+07	1.71435e+07	9.45261e+06	7.2382e+06	6.01657e+06	8.20151e+06	7.27781e+06	4.84074e+06
Stigmastanol	3.49961e+06	1.00438e+07	3.56983e+06	9.07609e+06	1.12952e+07	1.10886e+07	1.52779e+07	2.71135e+07	1.69317e+07	1.26799e+07
Myriocin	4.67076e+06	6.91267e+06	8.61286e+06	8.98315e+06	6.21122e+06	2.24328e+07	1.90882e+07	1.84802e+07	1.78505e+07	1.08427e+07
Sodium deoxycholate	2.17507e+08	3.9761e+08	3.28522e+08	3.36309e+08	2.26672e+08	4.54063e+08	4.51699e+08	4.03708e+08	4.39262e+08	3.29314e+08
Taraxasterol	3.51663e+07	7.84829e+07	6.26514e+07	4.64064e+07	1.53181e+08	1.61097e+08	1.78837e+08	1.31681e+08	1.35336e+08	9.56745e+07
Arabidiol	2.04793e+08	1.39332e+08	2.71406e+08	2.33173e+08	2.30374e+08	1.23872e+08	1.8034e+08	1.92043e+08	1.27334e+08	1.13368e+08
Maleamate	107479	716866	264829	1.5582e+06	743349	7.20304e+06	3.84978e+06	1.99952e+06	4.79667e+06	1.31794e+06
Phenylethylamine	1.65177e+07	1.71586e+07	1.67278e+07	4.62023e+07	1.85918e+07	3.99614e+07	4.85568e+07	3.30709e+07	3.40835e+07	3.99024e+07
Glutaric acid	3.82375e+06	2.66087e+06	3.20209e+06	8.96891e+06	2.90197e+06	1.07494e+07	1.37384e+07	5.39221e+06	7.61037e+06	9.66733e+06
3-Hydroxybenzoic acid	3.81806e+06	1.31921e+06	1.93326e+06	1.06823e+06	2.36426e+06	843336	746815	1.04245e+06	656562	1.07357e+06
(R)-mandelic Acid	2.90524e+06	2.51066e+06	3.03217e+06	2.89611e+06	2.22451e+06	3.02012e+06	2.98961e+06	3.20099e+06	3.73942e+06	3.36229e+06
Pyridoxal	545608	476116	563667	571794	548524	4.76557e+06	1.67014e+06	3.6831e+06	1.7881e+06	562131
Thymidine	4.43371e+06	9.71999e+06	7.56981e+06	1.75656e+07	6.67186e+06	1.54334e+07	2.19799e+07	1.13458e+07	1.97044e+07	1.48384e+07
Equol	1.56642e+07	2.60766e+07	5.95844e+06	5.49177e+06	1.32191e+07	5.37106e+07	2.90626e+07	6.59469e+07	4.20666e+07	2.96583e+07
N-Acetyl-a-neuraminic acid	3.3299e+06	3.99184e+06	5.1273e+06	5.86438e+06	4.03886e+06	7.9006e+06	7.21629e+06	7.45911e+06	8.45436e+06	5.49149e+06

## Sheet: Fig5 D
Indole-3-acetate( log2(intensity))
Con	ASD	DCH_H+ASD
25.217	25.4235	25.2846
25.719	24.7745	25.6959
25.0617	24.5206	25.7342
25.4211	24.9633	25.4118
25.9977	24.5709	25.8715
Apigenin( log2(intensity)
Con	ASD	DCH_H+ASD
21.2713	18.6256	23.0016
19.675	18.4748	22.0609
22.9976	18.828	22.0609
22.3704	21.648	22.6912
22.0419	18.8219	22.6912
Erythritol( log2(intensity)
Con	ASD	DCH_H+ASD
26.7339	26.2121	26.4075
27.3495	26.0627	26.7339
26.6997	26.5298	27.1168
26.7604	26.4783	28.1075
27.5431	25.4698	27.1234
N-Acetyl-L-glutamine( log2(intensity)
Con	ASD	DCH_H+ASD
22.1615	22.5819	23.3012
23.1224	22.6215	23.991
22.51	22.7218	23.5524
23.0719	23.1788	23.1284
22.43	22.5762	23.4909
Asymmetric dimethylarginine( log2(intensity)
Con	ASD	DCH_H+ASD
25.5238	25.7854	25.3155
25.7346	26.1689	25.1921
25.1083	25.7401	25.2978
25.4836	25.4402	25.0363
24.6808	26.0866	24.9177
Homogentisic acid( log2(intensity)
Con	ASD	DCH_H+ASD
21.2057	20.9199	20.3669
20.0746	21.1197	19.957
20.1389	21.0899	20.798
19.8283	21.3206	20.1943
20.4863	22.0715	20.338
