# Supplementary material for: Dachaihu decoction ameliorates abnormal behavior by regulating gut microbiota in rats with propionic acid-induced autism
Source: Front Microbiol. 2025 Feb 13;16:1535451. doi: 10.3389/fmicb.2025.1535451 (PMC11867326; doi:10.3389/fmicb.2025.1535451)
Supplement: Supplementary file 1 [file Data_Sheet_1.zip › Raw data/Raw data/Fig6.xlsx]

## Sheet: Fig6A
the differential genera of ASD rats after DCHD treatment
Genus	DCH_H+ASD1	DCH_H+ASD2	DCH_H+ASD3	DCH_H+ASD4	DCH_H+ASD5	ASD1	ASD2	ASD3	ASD4	ASD5
Adlercreutzia	11	8	1	26	31	2	1	1	2	0
Christensenellaceae_unclassified	27	25	22	12	28	11	26	6	10	8
Christensenellaceae_uncultured	3	9	6	5	4	1	0	2	4	1
Clostridium_sensu_stricto_1	51	37	34	15	26	7	6	1	3	0
Coriobacteriaceae_UCG-002	18	3	0	25	32	0	0	0	2	0
Dubosiella	30	21	3	70	100	2	1	0	1	1
Eggerthellaceae_unclassified	17	17	33	100	51	10	10	8	19	5
Faecalibaculum	5	1	0	9	12	0	1	0	1	0
GCA-900066575	16	26	110	65	24	12	17	1	5	8
Lachnospiraceae_NK4B4_group	15	9	70	4	35	85	87	41	99	54
Parvibacter	2	1	2	2	1	0	0	0	0	1
Pelagibacterium	3	10	7	9	4	8	1	1	0	1
Peptococcaceae_uncultured	53	53	56	75	34	42	47	13	22	25
Peptostreptococcaceae_unclassified	48	49	29	34	61	32	11	4	10	3
Romboutsia	291	314	147	294	519	166	119	7	26	7
Ruminococcaceae_UCG-007	3	7	9	9	7	2	4	0	3	3
Turicibacter	21	27	37	15	31	8	17	1	7	1
ASD-related behaviors and serum biochemical parameters of ASD rats after DCHD treatment
Index	DCH_H+ASD1	DCH_H+ASD2	DCH_H+ASD3	DCH_H+ASD4	DCH_H+ASD5	ASD1	ASD2	ASD3	ASD4	ASD5
IL6	419.971	415.02	419.593	412.675	408.686	441.973	423.475	444.374	435.108	435.439
TNF	203.227	221.313	185.851	203.811	299.814	264.183	326.396	254.997	233.946	300.161
IL10	33.0962	31.008	44.5744	27.7687	41.752	20.72	23.8927	18.063	19.0515	16.9723
TSOD	93.2836	129.464	115.814	85.5594	138.184	80.02	77.901	72.5218	69.3517	86.9398
GSH	19.9363	20.861	11.051	17.8042	12.0016	4.32906	6.56963	4.23812	5.61933	8.93246
MDA	5.77921	4.72106	2.89152	3.25598	2.73749	5.42746	4.57823	6.4722	5.3086	7.07052
DAO	154.392	156.932	181.354	138.363	192.136	190.118	255.027	248.551	173.782	221.386
DLA	41.3636	48.2142	43.7126	40.238	44.5644	64.3763	58.4221	46.1831	53.9873	57.4432
NOR exploration time(New object)	9.38	7.24	12.35	16.17	11.11	3.49	2.99	3.11	4.17	6.99
NOR Novelty preference index	0.370524	0.16243	0.122924	0.569211	0.352451	-0.377712	-0.290119	-0.161871	0.0250513	-0.00664767
NOR Discrimination index	9.38	7.24	12.35	16.17	11.11	3.49	2.99	3.11	4.17	6.99
OFT centre	200.42	181.53	186.2	207.59	216.77	112.41	83.12	162.96	103.86	124.09
EPM Open arm entries	10	14	10	8	9	5	3	4	3	8
EPM Time in open time	49.5	52.04	51.55	25.03	39.93	21.79	6.83	12.46	11.19	6.92
Sociability-interaction time	46.4	67	76.5	70.7	87.2	84.2	46.7	59.5	25	44.1
Social Novelty-interaction time	0.370524	0.16243	0.122924	0.569211	0.352451	-0.377712	-0.290119	-0.161871	0.0250513	-0.00664767
Social perference index(S2-S1)	0.0904818	0.531429	0.154717	0.302026	0.320212	0.238938	0.0331858	-0.0325203	-0.632353	-0.145349

## Sheet: Fig6B
the differential genera in feces of ASD rats after DCHD treatment
Genus	DCH_H+ASD1	DCH_H+ASD2	DCH_H+ASD3	DCH_H+ASD4	DCH_H+ASD5	ASD1	ASD2	ASD3	ASD4	ASD5
Adlercreutzia	11	8	1	26	31	2	1	1	2	0
Christensenellaceae_unclassified	27	25	22	12	28	11	26	6	10	8
Christensenellaceae_uncultured	3	9	6	5	4	1	0	2	4	1
Clostridium_sensu_stricto_1	51	37	34	15	26	7	6	1	3	0
Coriobacteriaceae_UCG-002	18	3	0	25	32	0	0	0	2	0
Dubosiella	30	21	3	70	100	2	1	0	1	1
Eggerthellaceae_unclassified	17	17	33	100	51	10	10	8	19	5
Faecalibaculum	5	1	0	9	12	0	1	0	1	0
GCA-900066575	16	26	110	65	24	12	17	1	5	8
Lachnospiraceae_NK4B4_group	15	9	70	4	35	85	87	41	99	54
Parvibacter	2	1	2	2	1	0	0	0	0	1
Pelagibacterium	3	10	7	9	4	8	1	1	0	1
Peptococcaceae_uncultured	53	53	56	75	34	42	47	13	22	25
Peptostreptococcaceae_unclassified	48	49	29	34	61	32	11	4	10	3
Romboutsia	291	314	147	294	519	166	119	7	26	7
Ruminococcaceae_UCG-007	3	7	9	9	7	2	4	0	3	3
Turicibacter	21	27	37	15	31	8	17	1	7	1
the differential metabolites in feces of ASD rats after DCHD treatment
name	DCH_H+ASD1	DCH_H+ASD2	DCH_H+ASD3	DCH_H+ASD4	DCH_H+ASD5	ASD1	ASD2	ASD3	ASD4	ASD5
m-Cresol	5.64126e+06	6.4419e+06	5.57946e+06	5.47739e+06	2.55256e+07	2.93656e+07	2.43984e+07	2.70049e+07	4.78792e+07	1.86092e+07
Cytosine	3.40463e+07	3.06214e+07	4.43448e+07	1.1349e+08	6.40098e+07	2.09347e+08	8.21527e+07	1.65803e+08	8.3259e+07	6.84901e+07
2-Heptanone	509465631	7.87817e+08	8.29296e+08	8.52613e+08	1.49962e+08	175456659	1.53234e+08	152639998	1.38896e+08	1.61457e+08
5,6-Dihydro-5-fluorouracil	142447596	160982825	1.56468e+08	1.49318e+08	149432381	1.54506e+08	1.77426e+08	1.63288e+08	1.67277e+08	1.61356e+08
p-Aminobenzoic acid	1.03602e+08	9.75554e+07	1.05306e+08	1.1442e+08	1.24849e+08	9.43987e+07	8.83621e+07	8.82445e+07	7.708e+07	1.08184e+08
Quinolin-2-ol	1.58979e+08	1.59782e+08	2.85911e+08	1.91439e+08	191846965	3.52487e+08	309434690	3.19527e+08	3.26377e+08	1.75696e+08
Oxoglutaric acid	2.06266e+08	2.39221e+08	1.67637e+08	3.72542e+08	2.03609e+08	5.76356e+08	3.93974e+08	4.04139e+08	4.68314e+08	1.99794e+08
L-Lysine	1.10374e+08	1.21102e+08	1.08995e+08	1.70701e+08	1.29605e+08	1.70688e+08	1.55771e+08	1.62653e+08	1.70717e+08	1.61813e+08
Guanine	1.76721e+08	7.6896e+07	7.46216e+07	1.27558e+08	7.63078e+07	1.47809e+08	1.74188e+08	2.65935e+08	1.24747e+08	1.5952e+08
4-Phenylbutyrate	1.02664e+07	9.95129e+06	1.00523e+07	1.50777e+07	1.40643e+07	1.47667e+07	1.40279e+07	1.57824e+07	1.63051e+07	1.39939e+07
Indole-3-acetate	4.08731e+07	5.43558e+07	5.58175e+07	4.46395e+07	3.81412e+07	4.50021e+07	2.86988e+07	2.40678e+07	3.27117e+07	3.24698e+07
Serotonin	9.94431e+06	1.28236e+07	1.05517e+07	9.10933e+06	1.12253e+07	9.07767e+06	8.88182e+06	6.86576e+06	1.06276e+07	6.04527e+06
5-Hydroxyconiferaldehyde	1.9608e+07	2.22e+07	2.03708e+07	2.37742e+07	2.67156e+07	3.27652e+07	3.15921e+07	3.1646e+07	2.83824e+07	3.03742e+07
Asymmetric dimethylarginine	4.17578e+07	3.8333e+07	2.6894e+07	4.12469e+07	3.44101e+07	5.78342e+07	7.54417e+07	5.60475e+07	4.02424e+07	4.55256e+07
beta-Cubebene	2.49005e+07	1.46053e+07	2.53602e+07	1.70654e+07	1.45266e+07	2.92121e+07	2.93334e+07	4.76495e+07	3.77937e+07	2.68262e+07
(2S)-Flavanone	9.03709e+06	7.63239e+06	8.46297e+06	9.7598e+06	8.56134e+06	1.06153e+07	9.26038e+06	8.99555e+06	1.03764e+07	1.10993e+07
6-Phosphogluconic acid	4.49748e+07	3.58254e+07	1.53891e+07	3.53981e+07	4.39752e+07	1.87796e+07	2.30379e+07	1.58621e+07	1.58982e+07	1.70431e+07
13-L-Hydroperoxylinoleic acid	5.09217e+07	1.7994e+07	7.8375e+07	2.53428e+07	3.0157e+07	1.60162e+08	1.52272e+08	1.28509e+08	1.46468e+08	3.27722e+07
(9R,10R)-Dihydroxyoctadecanoic acid	3.70367e+07	5.52145e+07	7.64488e+07	6.90911e+07	3.27974e+07	4.264e+07	3.59215e+07	2.09001e+07	2.88068e+07	2.989e+07
3-Dehydrosphinganine	4.30406e+07	2.74925e+07	8.56249e+07	1.52336e+08	1.01016e+08	1.48288e+08	1.66268e+08	212272030	2.4157e+08	9.73558e+07
Arachidonic acid	1.17048e+07	1.13764e+07	1.3106e+07	1.66754e+07	1.23689e+07	1.68069e+07	1.62566e+07	1.53171e+07	1.51154e+07	2.17234e+07
13(S)-HpOTrE	2.62064e+07	6.04389e+07	3.46282e+07	4.74279e+07	3.3807e+07	1.82336e+07	2.36866e+07	4.04772e+07	1.74513e+07	1.83006e+07
Aldosterone	8.27751e+06	6.6704e+06	27727635	1.6849e+07	5.59089e+06	2.95757e+07	2.66088e+07	2.64624e+07	2.58077e+07	2.05411e+07
Stigmastanol	1.49108e+07	1.53959e+07	3.24179e+06	3.56583e+06	3.12164e+06	1.10886e+07	15277892	2.71135e+07	1.69317e+07	1.26799e+07
Episterol	2.58929e+08	1.67822e+08	2.71183e+08	1.82891e+08	2.23431e+08	1.30032e+08	1.49122e+08	1.70475e+08	1.49775e+08	1.32099e+08
Lutein	6.39404e+07	8.74004e+07	6.56111e+07	8.4554e+07	4.09719e+07	9.62804e+07	1.23159e+08	1.20134e+08	1.76283e+08	9.7732e+07
1,3-Benzenediol	5.11506e+06	4.53751e+06	3.40801e+06	6.90101e+06	3.80414e+06	3.48819e+06	3.97054e+06	3.31684e+06	3.24834e+06	2.58267e+06
Erythritol	1.68002e+08	1.95568e+08	1.20805e+08	1.46617e+08	1.71015e+08	7.77387e+07	1.11609e+08	9.68846e+07	1.0666e+08	9.34875e+07
Caprylic acid	2.92221e+06	2.6516e+06	3.15572e+06	3.69401e+06	4.36017e+06	4.59421e+06	3.92421e+06	5.02133e+06	4.58497e+06	6.19774e+06
Glycyl-glycine	192511	263254	187717	1.37526e+06	188025	1438940	1.04003e+06	780274	478483	3.75855e+06
Phenyl acetate	1.02058e+08	7.48541e+07	1.0945e+08	9.83746e+07	5.02793e+07	1.56311e+08	1.3123e+08	1.5531e+08	1.18518e+08	1.0731e+08
Homogentisic acid	1.35221e+06	1.0178e+06	1.82313e+06	1.19975e+06	1.32543e+06	2.03607e+06	1.98387e+06	2.27863e+06	2.23206e+06	4.24698e+06
N-Acetyl-L-glutamine	1.03365e+07	1.66724e+07	1.23022e+07	9.16946e+06	1.17886e+07	6.27815e+06	6.45298e+06	6.91741e+06	9.49541e+06	6.25331e+06
Apigenin	6.77205e+06	8.39785e+06	4.375e+06	2.01063e+07	1.07343e+07	4.31793e+06	837072	8.37442e+06	500916	2.53104e+06
