# Supplementary material for: Dachaihu decoction ameliorates abnormal behavior by regulating gut microbiota in rats with propionic acid-induced autism
Source: Front Microbiol. 2025 Feb 13;16:1535451. doi: 10.3389/fmicb.2025.1535451 (PMC11867326; doi:10.3389/fmicb.2025.1535451)
Supplement: Supplementary file 1 [file Data_Sheet_1.zip › Raw data/Raw data/Fig7.xlsx]

## Sheet: ADOS-2
	Baseline																														Treatment
SA	17	16	20	14	10	17	16	17	5	8	3	8	11	7	6	7	12	12	15	6	9	7	16	9	14	9	12	6	14	13	11	10	14	8	11	9	15	13	5	7	3	7	11	6	6	6	9	8	14
RRB	1	0	1	1	3	5	1	2	1	1	1	1	2	0	1	1	1	2	3	1	0	2	4	0	2	1	1	2	2	2	1	1	1	1	2	2	1	2	1	2	1	0	1	0	2	1	1	1	2
Overall total	6	6	7	5	5	9	6	7	3	5	2	5	6	3	4	4	6	7	8	4	6	4	10	5	7	5	7	4	7	7	4	5	5	4	5	5	7	6	3	5	2	4	6	3	4	3	6	6	7
[truncated: 11 more columns]

## Sheet: ABC
	Baseline																									Treatment
S1	8	15	18	9	15	12	14	15	15	11	12	6	10	19	18	16	9	19	16	18	15	18	22	11	8	9	15	9	7	15	15	17	15	13	9	12	10	6	6	17	11	10	9	22	15	8	17	12	4
R	11	19	19	4	19	16	16	22	19	13	17	6	10	23	19	18	11	17	16	22	19	23	13	19	13	16	16	9	8	16	16	16	21	19	7	11	7	4	16	13	13	16	16	13	22	13	23	20	4
B	2	5	9	5	5	9	2	14	2	2	6	5	0	17	6	10	9	9	17	6	5	6	9	10	5	2	2	5	3	9	9	6	14	2	2	9	3	3	9	2	6	5	6	6	6	5	6	2	0
S2	9	9	11	3	16	10	7	11	14	7	8	10	1	7	11	13	12	13	13	16	12	5	6	13	9	14	13	8	1	10	13	7	13	8	6	14	4	10	12	7	8	13	8	8	16	5	8	14	7
L	10	17	22	14	19	18	16	20	16	11	10	4	0	27	18	9	20	17	18	15	10	26	17	19	18	10	21	10	9	16	18	20	18	16	8	15	4	15	9	14	17	22	16	12	19	9	18	18	0
Total	51	65	79	35	74	65	55	82	66	44	47	35	11	93	72	66	61	75	86	77	61	78	57	72	53	40	67	41	28	66	71	66	81	58	32	67	24	48	52	53	55	66	55	55	78	40	72	76	15
[truncated: 1 more columns]

## Sheet: MMN
Baseline	Treatment
254	234.5
225	224.5
241	236
245.5	235
229	220
238	231.5
235	228
247.5	243
282	252
240.5	232
258	236
217.5	218.5
245.5	241
244.5	231
268.5	263
281.5	253.5
243	234
236	233
246	228
230	221
224	206
242	216
253.5	239
260	251
239	225
213.5	198
210	189
231	228
207	175
225	219

## Sheet: P3b
Baseline	Treatment
483.5	464.5
481.5	433.5
543.5	533.5
477	442.5
564	514.5
474.5	455
536	483.5
460	448
591.5	568.5
586	520.5
556	525.5
532	527
453.5	440.5
672	591
431	427
437	426.5
475	470
659	513.5
558.5	488.5
575	504.5
562.5	540.5
538.5	519
547	527
495	472
475.5	468
459.5	442.5
549.5	537
517	503.5
487.5	471
462.5	453

## Sheet: FI
name	Baseline																						Treatment
Egg white/yolk	362.88	328.71	22.91	196.78	711.01	464.04	508.03	206.15	264.21	520.47	692.02	482.59	537.3	19.64	97.01	125.77	346.57	14.56	651.77	164.26	959.42	276.37	25.12	120.87	26.43	35.45	979.72	126.71	474.86	52.83	155.99	102.52	719.17	52.58	229.45	20.65	16.37	13.72	66.78	32.43	264.02	25.16	46.37	146.05
Milk	309.05	17.67	495.96	68.13	7.98	166.56	22.04	58.23	189.79	167.98	389.36	194.53	10.96	75.86	176.19	140.63	456.49	124.44	150.68	68.27	94.34	67.31	30.97	33.06	197.25	58.97	11.81	60.69	29.6	49.52	146.58	54.76	415.21	55.29	18.59	47.1	63.09	25.18	87.84	167.65	49.17	13.9	23.83	66.27
Wheat	685.15	13.72	21.14	463.67	568.42	135.18	15.67	43.29	285.48	52.77	237.96	104.87	279.36	22.36	11.78	16.22	70.95	30.61	28.69	15.36	102.97	12.74	667.59	29.78	37.58	96.76	479.76	80.78	20.62	36.47	255.58	44.37	325.32	41.21	130.6	44.1	32.23	42.3	31.92	27.21	44.95	43.24	52.21	37.71
Total	2546.09	489.2	816.97	782.88	1425.53	930.09	809.55	685.37	867.37	907.49	1874.43	1060.59	999.81	218.92	478.93	452.19	1208.88	324.41	1052.03	439.24	1543.44	426.91	943.64	479.6	674.36	357.58	1670.1	512.64	885.79	544.99	838.78	440.51	1882.52	333.75	564.26	390.86	243.91	229.29	328.92	424.67	571.23	181.46	222.62	442.88
